# Supplementary material for: Closure of live bird markets leads to the spread of H7N9 influenza in China
Source: PLoS One. 2018 Dec 12;13(12):e0208884. doi: 10.1371/journal.pone.0208884 (PMC6291110; doi:10.1371/journal.pone.0208884)
Supplement: S1 Dataset — (ZIP) [file pone.0208884.s005.zip]

Archive with 2 entries (2 files):
- ╖╓─Ω┴Σíó╨╘▒≡╡─╚╦┐┌╩2╛▌.XLS
- data.xlsx
