# Supplementary material for: Closure of live bird markets leads to the spread of H7N9 influenza in China
Source: PLoS One. 2018 Dec 12;13(12):e0208884. doi: 10.1371/journal.pone.0208884 (PMC6291110; doi:10.1371/journal.pone.0208884)
Supplement: S1 Dataset — (ZIP) [file pone.0208884.s005.zip › ╖╓─Ω┴Σíó╨╘▒≡╡─╚╦┐┌╩2╛▌.XLS]

## Sheet: 正式表
表2 分年龄、性别的人口（全部数据）
																																						单位：人
县市名	0岁		1-4岁		5-9岁		10-14岁		15-19岁		20-24岁		25-29岁		30-34岁		35-39岁		40-44岁		45-49岁		50-54岁		55-59岁		60-64岁		65-69岁		70-74岁		75-79岁		80-84岁		85岁及以上
	男	女	男	女	男	女	男	女	男	女	男	女	男	女	男	女	男	女	男	女	男	女	男	女	男	女	男	女	男	女	男	女	男	女	男	女	男	女
北京市	42727	38654	189906	171291	274481	250552	451762	424395	651212	582961	703886	555622	684362	587045	712527	605361	757145	656727	645160	592807	554846	538458	344683	345399	241344	264371	265503	293143	247725	247949	162277	164859	88918	98208	38493	48109	17561	28765
市辖区	34823	31159	152350	136779	216417	197198	349358	329215	563329	501290	635700	492958	595139	501297	605420	504627	648215	551868	553099	505552	475765	459217	291115	290399	201407	225695	224280	257186	212217	214594	139029	140960	75706	83211	32360	40457	15174	25030
东城区	1244	1101	5018	4603	8707	8146	16099	15430	24761	21794	23285	19017	21391	19475	20871	20025	28788	28049	29781	29314	25330	25620	14775	14272	9081	9773	10253	13866	11361	13333	8921	10249	5630	6594	2828	3324	1368	2081
西城区	1663	1452	6733	5956	11447	10525	20297	19247	33473	29771	34305	26478	30270	26369	29141	26600	37329	35085	37271	36129	32037	31884	18817	18380	12356	13610	13983	18367	16216	18180	12392	13211	7430	8365	3544	4096	1768	2514
崇文区	732	665	3331	3054	5949	5400	11236	10533	15961	15019	12582	11785	11705	11485	12745	12936	20569	19401	21410	20503	16890	16100	8862	7996	5041	5285	6053	9030	7883	9441	6116	6821	3787	4300	1751	2036	781	1031
宣武区	1083	1010	4500	4195	8036	7562	15903	15185	24151	21473	22624	16676	20236	16793	21278	18057	31345	27860	31770	29455	26537	25173	14634	13890	9109	9269	10286	13635	12159	13651	9235	9776	5515	6043	2482	2840	1117	1589
朝阳区	6708	5898	30550	26981	38790	35054	54613	50932	108264	93526	136184	103768	129706	107601	130859	104487	132973	106925	109859	96933	94167	89937	58976	59246	42733	47064	48913	55612	44481	41179	26898	24214	13543	13390	5358	6428	2580	4426
丰台区	4479	3914	20253	17882	25006	22927	36064	34011	60507	54465	70786	55603	75806	64883	77637	63995	82662	68238	70974	63131	57899	54473	35184	33677	22640	25926	25838	31370	25621	25021	15799	15332	8017	8563	3198	3791	1526	2382
石景山区	1671	1376	7408	6542	9489	8492	12303	11923	23545	20253	26565	20082	26806	22358	28929	23189	29107	23567	24166	21988	23099	20085	11449	10723	7555	8936	9351	10773	8882	8968	5788	5310	2778	2682	1025	1178	400	698
海淀区	7046	6274	27850	24778	38251	34077	50259	47546	138010	117968	184899	132894	135442	106371	122312	98822	119363	97068	92498	82619	76573	72625	46291	47352	33052	42361	44181	51207	37647	37962	23357	22678	11586	11680	4751	5705	2428	4341
门头沟区	1065	960	4467	4220	6371	5946	9126	8492	9708	8234	8756	8008	11593	11030	14768	12307	16860	13880	14050	12209	12226	11035	7238	7031	4551	5773	5422	6724	5505	5420	3574	3467	1956	2085	749	963	322	500
房山区	3060	2852	13858	12723	21097	19481	39644	36684	34887	32124	28202	24003	39025	34138	44686	37214	46003	39548	37111	34133	34290	34154	22507	23913	16106	18301	14774	14848	12727	11624	7787	7955	4162	4901	1674	2390	630	1151
通州区	1985	1814	9459	8618	16897	15516	30093	28932	26458	27443	24182	22845	29463	27611	33701	30462	34512	32969	29145	29302	29814	31300	20158	21589	14525	14862	13354	11970	10913	10948	7462	8272	4312	5366	2006	2994	910	1790
顺义区	2048	1903	9544	8483	14377	13083	35796	33768	27026	25709	24663	22053	29253	25692	32549	28567	33603	30977	27613	26514	24809	26221	16743	17664	13296	13157	11708	10195	9724	10159	6307	7900	3789	5244	1593	2707	681	1361
昌平区	2039	1940	9379	8744	12000	10989	17925	16532	36578	33511	38667	29746	34443	27491	35944	27966	35101	28301	27451	23322	22094	20610	15481	14666	11362	11378	10164	9589	9098	8708	5393	5775	3201	3998	1401	2005	663	1166
市辖县	7904	7495	37556	34512	58064	53354	102404	95180	87883	81671	68186	62664	89223	85748	107107	100734	108930	104859	92061	87255	79081	79241	53568	55000	39937	38676	41223	35957	35508	33355	23248	23899	13212	14997	6133	7652	2387	3735
大兴县	2421	2284	11687	10816	17227	15937	31526	29351	34030	28896	30979	24522	34990	30943	37191	30712	36594	31814	28033	25432	23735	23787	16632	18566	11952	13046	11419	10948	9988	9706	6595	6905	3493	3969	1584	2046	615	1073
平谷县	1446	1286	7050	5861	12976	11070	25415	23003	15966	16658	9900	11183	14111	14655	16753	17275	18611	19551	17292	17411	15693	16349	10994	11497	7715	7762	7632	6996	6965	7058	4868	5538	2661	3347	1184	1735	414	820
怀柔县	1185	1111	5471	5254	8351	8010	11468	11000	11957	11078	9752	8905	13610	13251	16497	15751	16811	15877	14168	13006	11659	11211	7226	6955	5791	5011	6295	5184	5536	4933	3274	3216	1993	2240	959	1112	354	540
密云县	1715	1640	8024	7424	12156	11349	19235	18202	16290	16262	10341	11087	15042	15686	21634	22756	22774	23632	20296	19769	17281	16614	10917	10572	8776	7906	9180	7939	7735	7353	4883	5240	2810	3338	1299	1653	502	707
延庆县	1137	1174	5324	5157	7354	6988	14760	13624	9640	8777	7214	6967	11470	11213	15032	14240	14140	13985	12272	11637	10713	11280	7799	7410	5703	4951	6697	4890	5284	4305	3628	3000	2255	2103	1107	1106	502	595
天津市	37489	33318	161663	143532	264695	239125	396707	374546	456735	429433	394716	355456	401778	374304	431550	406441	491550	468679	473909	459305	441659	439816	294359	292479	196431	202094	173852	184697	162282	167238	121502	127806	69412	76096	31389	36767	14697	21224
市辖区	26189	24001	107895	100361	166917	156681	257644	246144	363164	336813	323483	280556	308863	280855	321384	295860	389979	364887	385504	370481	346221	343042	228842	225183	152299	160609	134427	151294	126946	134809	95907	100229	54409	58814	23906	27755	11090	15738
和平区	561	520	2395	2403	5323	5172	10457	10117	15090	14730	10875	9645	8965	8293	9189	9094	14345	14341	17246	17841	15703	16858	10623	10279	6949	6632	5403	7050	6687	8318	6021	7266	4015	5059	1995	2560	956	1392
河东区	1703	1579	7594	7118	12845	12466	23786	22927	35773	32308	26311	22285	25062	24016	25394	24243	38807	37080	43209	42656	36992	37601	23358	22500	15303	15561	13736	16617	14022	16145	10748	11082	5875	5983	2356	2631	1048	1527
河西区	1761	1621	7400	6994	12974	12228	23726	22935	40548	37999	33289	28096	29227	25081	29305	25643	41210	37082	44630	43349	39064	38944	24169	23492	17047	17371	15018	17954	15372	17418	12155	12708	6885	7157	2874	3234	1259	1912
南开区	1980	1938	8212	7650	13994	13331	25777	25106	51227	46935	44288	36774	29225	27916	29767	27797	42661	39896	46289	45319	40775	41239	25853	25512	18553	18956	16394	19489	17003	18298	12699	13496	7267	7912	3019	3751	1542	2264
河北区	1509	1384	5922	5610	10763	10112	21217	20613	32221	29914	20385	18150	20769	18807	21640	20022	34572	32384	39480	38122	33401	33414	20172	19369	13338	13272	11755	14863	13096	15007	10225	11004	5941	6863	2552	2956	1171	1608
红桥区	1172	1115	4864	4607	9381	8901	18138	17812	26833	24494	19386	15138	16025	15026	17833	17094	29947	27835	33027	31050	25984	26414	16275	15554	11051	11285	9952	12373	11066	12413	8317	9429	4739	5414	2108	2449	1043	1469
塘沽区	2133	1970	8606	8304	12795	11846	17864	17209	23075	20827	26670	22516	29149	24938	29331	24311	31198	26884	27627	25314	25333	23842	17671	15694	10330	11011	9279	10609	7689	7878	5671	5243	3071	2814	1317	1341	569	681
汉沽区	654	596	3027	2583	4982	4289	6511	6248	6578	6473	5394	5503	6513	6612	7628	7596	9331	9051	9011	9040	8673	9074	5374	5266	3308	3844	3174	3611	2789	3083	2145	1990	1186	1050	531	509	255	241
大港区	2273	1868	8826	7983	11640	10211	13523	11929	12937	12312	16579	15552	22219	20936	22847	21498	19044	17602	15946	15195	16102	16293	11955	12501	7648	8971	8008	7245	5520	4165	3048	2570	1416	1231	583	696	312	480
东丽区	1922	1922	8481	7716	11571	10830	15282	14390	20558	18994	22171	19861	23158	20737	23883	21127	24063	22064	20491	18808	17751	16540	12093	11969	7497	8733	6362	7362	5388	5264	3947	3919	2219	2217	1000	1012	392	530
西青区	2087	1827	8062	7436	10919	10447	13879	13313	25465	22787	25395	18976	23166	18208	24421	20070	22912	19055	18136	15884	16344	15458	11614	11767	7508	8948	6219	6721	5847	5158	4175	3828	2113	2217	1055	1150	488	642
津南区	2161	1978	8852	8324	13425	12591	15145	14649	17326	16162	18954	17396	22214	19988	24031	22319	21440	20091	18067	16515	15480	14215	10916	11935	7267	8996	6006	6809	4913	4824	3586	3669	2007	2063	947	1065	436	492
北辰区	1720	1641	7745	7099	10924	10171	14657	13942	24377	22455	23175	19592	19732	17559	21220	18497	22570	20499	20678	19398	18690	18896	13023	13326	8706	10085	7410	7852	6065	5829	4322	4329	2493	2578	1123	1255	493	665
武清区	4553	4042	17909	16534	25381	24086	37682	34954	31156	30423	30611	31072	33439	32738	34895	36549	37879	41023	31667	31990	35929	34254	25746	26019	17794	16944	15711	12739	11489	11009	8848	9696	5182	6256	2446	3146	1126	1835
市辖县	11300	9317	53768	43171	97778	82444	139063	128402	93571	92620	71233	74900	92915	93449	110166	110581	101571	103792	88405	88824	95438	96774	65517	67296	44132	41485	39425	33403	35336	32429	25595	27577	15003	17282	7483	9012	3607	5486
宁河县	1637	1430	8490	6191	15605	12847	21849	20420	15380	14539	11551	12368	13125	13389	15672	16139	15689	15925	14936	15331	14986	15295	9755	9900	6423	6597	5379	5032	4885	4241	3498	3483	2083	2135	1004	1006	463	569
静海县	3542	2669	14412	11881	22436	19225	22422	20040	19053	18952	19304	19399	26920	26450	28532	27911	21627	22487	19177	20839	22485	24797	16380	18005	11327	9053	9208	6580	7738	6401	5834	5721	3256	3304	1676	1752	774	1024
宝坻县	2278	2090	12364	10086	28016	23710	40627	37849	24412	25296	19698	21794	24518	24773	29343	30134	28071	29423	23296	23275	26637	26354	18071	18210	12342	11847	10990	9661	9902	9565	6976	7935	4367	5404	2135	2752	1020	1726
蓟县	3843	3128	18502	15013	31721	26662	54165	50093	34726	33833	20680	21339	28352	28837	36619	36397	36184	35957	30996	29379	31330	30328	21311	21181	14040	13988	13848	12130	12811	12222	9287	10438	5297	6439	2668	3502	1350	2167
河北省	399008	349795	1538912	1324207	2215587	2009709	3764394	3589181	3282508	3235671	2391558	2321164	2624167	2574387	3238022	3131077	2905020	2855591	2539755	2390339	2576795	2475154	1888849	1821172	1232062	1158279	1125584	1027324	941212	933492	667724	729069	375064	464827	161665	232398	68447	125250
石家庄市	53761	49400	203126	177706	300586	271158	543029	518908	506009	496373	330867	310839	356106	348877	437836	416690	404759	388317	354760	332778	346321	334778	247835	245488	168751	165996	153877	150570	125466	130222	86163	100417	46395	63763	18230	31138	7153	16738
长安区	2672	2418	9269	8903	9576	9182	13511	12951	25627	27208	29347	28236	24780	25225	26265	24567	25227	21366	19607	17543	16284	15437	11674	11347	8626	9825	11112	12907	8408	7736	4431	3807	1849	1790	606	817	277	661
桥东区	1634	1490	5131	4884	5688	5416	8833	8406	15193	16262	17167	12911	15857	14390	16395	14493	16814	13855	13911	11650	11561	9994	7215	6793	4788	5095	5533	6821	4820	5276	2907	3003	1301	1499	482	656	173	371
桥西区	1542	1350	4869	4529	5237	4890	7563	7258	18022	20488	17805	18393	14122	13072	14003	12475	14118	11934	11281	9824	9513	8715	6150	6083	4415	4883	4742	5423	3756	4246	2468	2572	1180	1259	394	545	173	374
新华区	2084	1923	6915	6282	6976	6651	10701	10085	21910	23365	20176	16566	19248	18532	18689	16975	18964	16604	15256	13453	13188	11626	8547	8179	6050	6398	6533	7532	5188	5615	3129	3327	1567	1782	561	788	241	504
郊区	2051	1842	10077	9060	10622	10215	17451	16734	25304	27959	28042	24913	23702	21905	22768	20341	20139	17659	16492	14335	14970	14176	10355	10614	6980	7234	5309	5298	3831	4524	2662	3730	1512	2349	653	1229	262	613
井陉矿区	450	460	2476	2303	3070	2796	5110	4492	3157	2964	1980	2401	3556	3615	5129	5074	5570	5353	4829	4620	4120	4208	2919	2817	2218	2296	2359	2548	1687	1953	1065	1157	538	628	163	280	71	113
井陉县	2042	1850	9341	7956	12414	10732	19632	17152	14030	12143	8178	8516	11647	11448	15197	15315	16377	15390	14332	12884	12460	11585	9495	8363	7193	6500	6716	6111	4835	5046	3208	3736	1785	2268	698	1116	274	584
正定县	3322	3138	12458	12288	15774	15819	42140	40813	32517	32068	19164	19064	21647	21478	28529	27067	24286	24456	21605	21162	21826	22303	15224	16164	11124	11291	9212	9461	6927	8034	4883	6958	2638	4617	963	2182	340	1009
栾城县	2124	2002	8944	6915	16446	14330	25992	24164	19803	18671	9982	9522	12324	12502	17976	17622	15290	15681	11873	11691	14514	15244	10412	10753	7364	6779	6061	5582	4821	5142	3372	4363	1961	2898	751	1374	263	679
行唐县	2474	2370	9888	9407	13153	12771	25751	25721	19594	19039	11725	11816	13777	13708	17673	16954	16189	15920	15044	14421	15968	15306	10834	10764	7417	7105	6864	6392	5260	5327	3628	4571	1930	3209	710	1593	264	845
灵寿县	1854	1733	6084	5797	12401	11939	21075	20734	17890	17208	7798	7477	11045	10519	14072	13187	13735	12968	12301	11299	12741	11498	8823	8145	5273	4786	5681	5067	4386	4316	2933	3248	1570	2278	639	1186	288	682
高邑县	999	906	3574	2684	6262	4265	13655	12885	10531	10284	3786	3735	5814	6392	8541	7917	8027	8192	6643	6326	6721	6618	4707	4835	3467	3562	2464	2373	2210	2363	1504	1935	782	1298	268	585	116	311
深泽县	1484	1397	5740	4774	8904	7822	14564	14781	12505	11674	8322	7341	9785	9175	10192	9708	9493	9340	9675	9590	10238	10524	8558	8247	5089	4915	4143	3601	3599	3462	2581	2829	1514	1926	585	962	241	517
赞皇县	1544	1453	4540	3340	7199	6176	15690	14892	16140	14592	7834	7279	8116	7522	10785	9364	10865	10215	9426	8742	8120	7320	5919	5611	4019	3735	3711	3336	3025	2749	1933	1953	955	1168	359	535	118	252
无极县	2917	2638	10682	9154	17449	15045	30716	29254	25985	25640	14916	14293	19256	18883	22025	22344	19468	19964	18612	18051	17425	16986	13260	13151	8586	8579	7178	6934	6266	6816	4950	6114	2548	3762	884	1680	307	820
平山县	2732	2537	11091	10232	15235	14544	27289	25640	22578	21047	12592	12765	14140	13542	20408	18539	21074	19301	18788	16796	17515	15671	12795	12436	8123	7169	8368	6981	7561	6738	4947	4930	2745	3191	1154	1672	410	808
元氏县	2519	2214	11746	8579	16359	13809	26686	25560	22057	21506	10954	10686	12961	12825	17661	17923	16578	16444	13562	12651	13676	13252	9649	10016	6719	7145	4933	5057	4438	4652	3015	3841	1736	2555	604	1123	222	605
赵县	3270	2808	13696	9475	23543	17919	37040	35060	32239	30409	18312	17926	17920	18566	25043	25365	20911	21594	16923	16550	20695	20664	15371	14734	10365	8581	9124	7965	7624	7491	5329	5893	3175	4128	1363	2169	526	1191
辛集市	3640	3309	11677	10679	18677	16985	37535	35757	33712	31235	17020	16949	21471	22246	25907	24850	24175	23816	24552	23642	27155	26920	20616	21553	12745	12556	11243	10009	9842	9794	7323	7993	4285	5501	2017	3119	944	1770
藁城市	4408	4309	15095	13791	28884	27358	52673	51847	39504	37727	20679	18734	25801	26312	37586	36363	31322	32017	28003	27264	28111	27481	19758	19094	14025	13803	11768	11563	9597	10726	7209	9369	3853	5956	1485	2748	556	1490
晋州市	3103	2715	10985	9693	19144	16175	35749	33710	31169	29461	14033	12990	17563	17482	24929	22326	21631	21188	20032	19778	18923	18907	13965	14837	9085	9512	7676	7686	7251	7404	5227	5703	2800	3609	1243	1784	504	970
新乐市	2573	2331	10125	8909	16653	15790	28323	27494	25467	24942	17515	15772	16986	16156	19638	20865	16614	17773	15997	15287	15148	14807	10798	10570	7174	6943	6294	5951	4943	5263	3709	4782	1912	3031	669	1416	273	751
鹿泉市	2323	2207	8723	8072	10920	10529	25350	23518	21075	20481	13540	12554	14588	13382	18425	17056	17892	17287	16016	15219	15449	15536	10791	10382	7906	7304	6853	5972	5191	5549	3750	4603	2259	3061	979	1579	310	818
唐山市	36858	34163	147087	137666	200157	186676	353800	336010	283282	273043	250785	245686	262326	261514	334371	328210	336968	332832	300160	282299	319733	299745	215681	204154	137029	125725	126037	111690	113448	110827	80596	84708	51262	57987	22369	27923	10681	17066
路南区	1463	1302	5569	5071	7911	7042	11815	11451	16448	15373	16467	13845	12529	12343	14938	14566	16083	15289	15609	14723	15957	15434	10042	9522	6234	6275	5579	5784	4849	5248	3814	3736	2360	2356	1034	1069	471	594
路北区	2724	2472	8790	8231	12178	11628	16881	16643	26202	30249	24794	27015	21246	23145	24842	25151	28644	28012	27540	26108	29098	28459	17403	16740	10062	10066	9861	10524	8713	9812	6359	6246	3444	3634	1328	1565	640	1027
古冶区	1422	1382	6365	6109	8991	8670	13599	13260	14003	12782	12613	11846	13777	13128	16328	15588	20124	19838	20999	19802	21628	19839	12390	12402	7602	7542	7208	7528	6362	8110	5112	5786	3449	3454	1343	1429	586	813
开平区	1227	1194	5200	4812	7668	7074	8768	8558	10202	8742	11717	10504	11311	10145	13552	12167	13893	12668	12939	11725	13196	12980	8370	8644	4936	4846	4602	4611	4061	4276	2908	2965	1731	1847	686	834	299	520
新区	899	890	3493	3270	4537	4260	7107	6720	5470	5071	4990	5154	7038	7478	8558	8773	9254	9638	7923	8003	6281	6427	4240	4104	3016	3262	3403	3353	2891	2643	1723	1519	762	806	290	427	128	252
丰润县	3914	3564	15096	14223	18197	17544	42313	40726	29800	28122	24026	23607	25074	25229	31243	33425	32774	34446	27683	26370	32950	29403	23637	21000	14566	13130	13032	10751	11764	10769	8324	9145	5095	6395	2313	3158	1068	1959
滦县	2867	2673	11852	11441	15187	14214	29637	28343	22436	22347	18600	18505	21358	20866	26175	24468	25821	24757	21683	19788	21997	20703	14860	13880	10337	9384	9789	8235	9319	8422	6526	6424	3727	4041	1522	1961	783	1223
滦南县	3221	2891	13584	12853	19340	18636	21838	20511	21180	20158	18868	18602	23070	22416	27843	26664	27434	27094	24009	22656	25471	23406	17169	16037	10904	9898	10448	8725	9846	9657	7395	8031	5278	6152	2600	3248	1263	2139
乐亭县	2089	2083	9573	9012	15309	15030	18632	18358	18786	17408	14427	14127	16898	17362	23538	23241	23715	23483	22293	20981	25124	23391	18872	17640	12216	10382	9159	6617	7925	7633	5890	7005	4613	5616	2391	3118	1169	2011
迁西县	2194	2031	9444	8379	10441	9357	20949	19195	15337	14344	11190	11519	11753	11892	16941	16927	17385	16635	16240	14794	14721	13192	10043	9198	6437	5764	6110	5291	5843	5199	3795	3621	2206	2378	852	1058	356	605
玉田县	3427	3180	12710	11690	17170	15072	40600	37558	30565	29939	24637	23751	20765	21414	29302	29709	28700	30306	21904	22037	28559	26861	20465	19133	13104	11177	11286	9279	10705	10254	7434	8155	5129	6147	2345	3020	1171	1748
唐海县	647	636	3217	3140	5135	4950	5348	5234	4379	3860	4419	4333	5802	5886	7092	6991	6798	6424	5908	5617	5920	5912	3898	4528	2788	2873	2840	2723	2289	2000	1605	1550	916	1049	436	539	269	392
遵化市	4220	3960	15411	14792	17573	16811	44851	42717	24951	23859	23567	23583	25848	25844	34934	34623	31683	30847	26956	24316	28493	26380	19059	18621	13082	11819	12638	10640	10952	10370	7101	7611	4160	5061	1791	2320	851	1367
丰南市	2944	2687	11376	10442	17492	16112	29979	28238	19268	18148	21979	20145	23513	21466	28160	25881	24873	24173	22283	20806	25201	23724	17183	15891	9923	8349	9291	7643	8307	7418	6407	6298	4355	4432	1938	2235	970	1342
迁安市	3600	3218	15407	14201	23028	20276	41483	38498	24255	22641	18491	19150	22344	22900	30925	30036	29787	29222	26191	24573	25137	23634	18050	16814	11822	10958	10791	9986	9622	9016	6203	6616	4037	4619	1500	1942	657	1074
秦皇岛市	14397	13276	58860	52694	84661	76540	132572	122538	112771	111669	99162	98970	105556	107931	130667	128106	132740	130214	118963	112328	119038	112921	81550	76835	54823	51238	51501	45838	43335	41725	30563	30798	19022	20465	8789	10204	4209	6493
海港区	2614	2554	11176	10367	13821	13040	19611	18355	28359	29848	29447	28190	29235	30597	29686	28926	29959	27998	24268	23174	23854	23561	15372	14864	10010	10871	9643	10241	7506	7741	5161	5020	2733	2887	1219	1371	613	914
山海关区	738	701	2987	2770	4340	4197	6207	5893	5395	4423	5504	5251	7336	7231	7560	7378	8324	8042	7391	6990	7077	7089	4685	4785	3384	3495	3277	3303	2582	2657	1742	1749	1030	1147	506	575	278	380
北戴河区	310	289	1342	1207	1960	1883	2666	2534	3439	4749	3137	2946	2896	2994	3042	2993	3652	3713	3516	3315	3158	3193	2091	2026	1430	1532	1373	1427	1102	1048	793	772	471	503	227	255	120	178
青龙满族自治县	2772	2238	10779	8235	17212	12634	34277	29876	21780	20528	14015	14199	15344	15666	22881	21573	22848	22564	21812	19746	18175	16983	13262	12553	8140	7281	9552	8220	8307	7522	5602	5115	3331	3111	1512	1426	583	770
昌黎县	2831	2724	11149	10381	17028	16442	20807	20018	22489	22839	19704	20416	18640	19447	24337	24622	25717	26623	23391	22690	25907	23495	17585	15492	12080	10537	10322	8064	9361	8947	7191	7281	4778	5291	2178	2687	1137	1812
抚宁县	2679	2503	11212	10266	15835	14751	28767	26760	16910	15709	16276	16588	18857	18225	24223	23218	23328	22601	20973	20368	22999	22585	15650	15494	10554	9650	9246	7713	7745	7191	5490	5805	3681	4021	1781	2190	861	1359
卢龙县	2453	2267	10215	9468	14465	13593	20237	19102	14399	13573	11079	11380	13248	13771	18938	19396	18912	18673	17612	16045	17868	16015	12905	11621	9225	7872	8088	6870	6732	6619	4584	5056	2998	3505	1366	1700	617	1080
邯郸市	55137	45777	216161	174792	295732	265399	534351	518930	464765	462460	317324	293562	355147	332178	410521	388110	333789	320497	297816	279110	289322	279844	217415	219990	129573	133578	121156	125166	103406	110867	69324	82194	36043	50802	14184	24760	5373	12259
邯山区	1450	1372	6535	5759	6494	5897	10823	10092	14323	15251	12813	11404	13820	14580	13592	13841	13884	12866	12426	11794	11645	11186	7845	7484	4890	5157	4818	5701	3878	4143	2510	2386	1181	1270	391	569	132	338
丛台区	1693	1419	7110	6327	6708	6292	10624	10322	14831	17538	11113	12330	14874	16444	15156	15456	14755	13841	12697	11730	11149	10538	8169	8225	5417	5923	5838	6747	4641	4851	2741	2687	1248	1349	462	575	184	456
复兴区	1373	1309	6070	5215	5609	5071	9278	8686	8720	7692	10278	7618	15994	12693	14450	11491	12722	9451	10685	8589	10947	8630	8924	7194	4763	4319	3788	3771	2547	2488	1548	1444	609	723	188	282	70	158
峰峰矿区	3061	2667	12429	10519	13173	11519	29140	26650	23397	20364	15406	12855	24099	20545	28321	23660	29321	23946	24387	19669	21347	16002	15594	12235	9595	8862	8967	9936	7292	7526	4309	4293	1895	2292	544	946	182	402
邯郸县	2553	2153	9755	8309	12563	11402	28526	28241	24202	22992	15067	13760	16104	14570	19843	18546	14395	13484	12802	12607	12619	13447	9456	10053	5646	6039	4705	5154	4131	4777	3053	4106	1745	2741	652	1419	280	711
临漳县	3715	3002	12660	10424	20238	19004	43657	42953	33715	33814	22058	20501	21711	20629	26949	27747	20097	21929	18589	18208	19751	19304	13778	13376	9053	7836	7165	7212	5808	7114	4331	6262	2386	3921	864	1818	328	870
成安县	2183	1672	6934	5792	12223	11615	24105	24496	23018	23693	12288	11672	12982	12710	15653	15234	10838	11723	11695	11868	13074	12653	9208	9203	5603	5282	5176	5512	4314	5737	3053	4224	1627	2892	650	1353	267	722
大名县	4950	4041	17887	14016	18840	17055	49342	46971	44256	45752	29024	27820	29805	27616	34629	31086	27717	26713	22834	21378	22266	22655	17271	20715	9332	11679	9544	10581	8783	9399	6493	7074	3878	5171	1967	2818	749	1477
涉县	2750	2117	11501	9171	16377	14070	26802	24633	17724	15902	11093	10804	16384	16401	19351	18619	16471	15667	14595	13304	12436	12452	10274	10392	6832	5919	6347	4755	5080	4301	2935	3039	1414	1707	460	804	132	269
磁县	4159	3720	14666	11489	26177	23163	41928	40401	37362	36138	23943	22929	27072	25690	32417	30246	25244	24169	20730	19722	20969	21121	15032	15866	9710	10109	8452	7881	6948	7317	4372	5819	2382	3632	844	1630	261	760
肥乡县	2222	1931	7550	6708	11217	10742	16511	17485	16455	16715	11925	11622	11858	11181	16556	15569	10618	10433	10182	9406	10419	9917	8660	8546	5117	5217	5001	5223	4216	4848	3107	3824	1665	2422	713	1306	337	681
永年县	5522	4963	24785	19758	34951	30056	52119	51437	48532	49540	34468	31591	33876	31322	38713	37005	27841	28760	25427	25614	27383	27941	21222	22019	12360	12233	10908	10542	9531	9942	6789	8106	3353	4785	1299	2531	478	1195
邱县	1185	1040	4536	4275	7412	6557	11716	11463	13613	13300	7291	6948	7262	7582	9242	8819	8100	7617	7560	7349	7159	7156	4745	4937	1858	2252	2664	3400	2669	3358	1853	2044	991	1231	366	561	154	299
鸡泽县	1788	1513	6144	4628	10121	8894	17331	17033	15550	15638	11236	9722	9606	8532	11680	10989	7761	7738	8965	8398	8620	8065	6569	5939	3864	3807	3615	3304	2963	3002	2223	2638	1175	1646	474	895	181	396
广平县	1345	1193	5024	4248	7764	7525	17431	17270	15282	16009	9461	9270	9423	9122	11028	10410	8169	8356	8316	8097	7865	7837	6342	6423	3551	3867	3565	3950	3187	3500	2044	2813	1226	1945	505	906	250	478
馆陶县	1736	1342	6776	5347	9344	8309	17525	16626	17931	17412	11375	11178	11449	10644	12971	12312	10565	10834	8411	8291	9597	10323	7426	8219	4116	4103	4045	3943	3975	4097	2397	2902	1323	1861	583	925	193	471
魏县	5405	4196	21720	16304	31480	28471	52434	52060	40375	42303	31463	28717	30947	27497	38106	37979	31490	30377	26112	24555	23765	22823	18159	19225	10998	13160	9979	11057	8871	9711	6463	8047	3460	4874	1481	2465	586	1123
曲周县	2636	2056	9943	8392	14876	14346	27726	26999	22484	22904	14716	13504	15563	14419	17070	16353	12204	12560	13706	12942	13051	13012	9967	10853	5026	5939	5851	6058	5572	5654	3948	4228	1998	2832	870	1440	370	828
武安市	5411	4071	24136	18111	30165	25411	47333	45112	32995	29503	22306	19317	32318	30001	34794	32748	31597	30033	27697	25589	25260	24782	18774	19086	11842	11875	10728	10439	9000	9102	5155	6258	2487	3508	871	1517	239	625
邢台市	41443	34302	166176	136481	240165	216363	410505	398037	392701	387785	238926	232884	244731	238792	327575	308275	269996	262455	234738	218408	238510	229676	178792	176805	102988	104097	95655	93447	83851	88987	58359	67839	31542	43183	13091	22047	5061	11098
桥东区	1492	1404	5781	5143	5297	5094	8151	7903	11311	13718	8559	10030	10960	11376	10933	10868	10284	9485	9045	8408	8297	7717	5587	5877	3715	3976	3505	3704	2556	2682	1652	1745	806	1047	293	476	92	232
桥西区	1594	1361	7545	6811	8124	7594	14239	13394	18371	18682	13428	11478	16168	15452	17027	15671	16768	14034	12982	11532	12572	11384	8452	8318	5429	5628	4915	4678	3388	3040	1945	1848	936	1014	338	529	124	288
邢台县	2799	2461	10355	9257	13492	12451	31412	29807	29685	27204	14163	13375	16389	15487	22400	20354	21081	19406	19080	16876	17685	16668	12363	12262	7494	7345	6471	5831	6198	6357	4283	4812	2098	2930	812	1362	284	630
临城县	1234	1042	4386	3638	6397	5950	10922	10657	12223	11550	6066	5913	6522	6510	9650	8553	8932	8579	7433	6915	6945	6882	5262	5291	3196	3309	2665	2587	2464	2451	1829	1943	880	1287	308	592	101	291
内丘县	1534	1328	5227	4670	7114	6576	16037	15270	17427	16407	9689	8940	10574	9367	12922	10580	11606	10578	9921	8980	9290	8932	6452	6630	3879	4163	3382	3240	2958	3109	2126	2568	948	1565	348	665	119	281
柏乡县	1233	913	5159	3791	6318	4858	10565	10226	11657	10983	6203	6158	5922	6238	8636	8315	6879	7047	6055	5776	7131	7046	4992	4830	3315	3069	2437	2512	2388	2654	1608	2169	941	1463	376	705	134	402
隆尧县	2887	2336	11534	8743	17402	15209	28247	27493	27744	29789	18046	17968	18414	18026	25558	22148	17298	16751	15790	14790	16237	15900	12650	12022	8147	8233	6422	6435	5595	6125	4099	5323	2255	3419	968	1852	359	934
任县	2076	1524	7609	6069	11128	9696	20093	18773	19411	19183	12187	10958	11400	11201	14005	13300	10659	10680	9251	9547	10171	10589	7895	8341	4919	4509	3994	3955	3716	3906	2902	3317	1611	2096	722	1119	273	523
南和县	2078	1875	8554	6447	13652	12065	21784	21171	19206	18629	12932	12098	10957	10677	14945	14660	11016	11448	9647	9385	10200	10213	8211	8142	4871	4309	3784	3517	3498	3777	2373	2850	1236	1814	515	940	188	442
宁晋县	4600	3409	18486	14659	25462	21414	44772	44131	39638	37947	25502	24946	24422	26358	36864	35889	29041	29129	22590	21245	25509	23220	19622	18064	12613	11803	11120	10561	9644	9962	6665	7831	3807	5018	1742	2841	670	1496
巨鹿县	2410	2010	8646	7439	13322	12452	20670	20820	20307	21086	13372	13436	12858	12948	17305	16457	13185	13561	12962	11958	11924	11245	9122	8843	4876	4973	5896	5835	5124	5608	3451	3712	1951	2588	931	1466	457	879
新河县	978	862	4178	3878	5448	5384	8545	8577	7516	7531	5236	5246	6481	6659	8568	8547	6441	6471	5895	5608	6658	6315	4909	4259	2702	2644	2654	2693	2311	2696	1577	2009	810	1209	320	607	157	309
广宗县	1819	1485	6617	5711	9300	8905	15506	15156	16252	16181	11392	10834	8650	7795	12146	10906	10204	9399	9293	8592	9136	9650	7255	7600	3445	3848	3717	3759	3449	3595	2570	2808	1500	1879	632	915	214	436
平乡县	1879	1740	6580	5456	9801	8874	17904	17038	18814	19211	13027	12847	9927	9102	12644	11935	10188	9859	9153	8642	9464	9276	7543	7319	4164	4101	4112	3567	3681	3581	2794	2797	1639	2004	765	1064	322	546
威县	3322	2946	11704	9712	19610	18141	30511	29507	31864	31316	20268	19451	19891	18579	26566	24833	20850	19931	18969	17322	19531	19148	14529	15461	6653	7178	7692	8014	6913	7793	5301	5883	2819	3704	1163	1810	474	900
清河县	2137	1492	8524	5970	12801	10587	26768	25865	24135	24485	13565	15856	10998	10610	16651	16541	13810	14725	11845	11200	12102	12777	9586	9152	5181	5654	4834	5032	4040	4509	2963	3433	1758	2363	803	1269	334	718
临西县	2012	1535	8298	6269	13713	11936	19435	19114	17582	17013	11772	10869	9718	9424	14852	15906	13482	14162	9961	9706	11477	10124	8982	7992	5026	5207	4431	4143	4001	4132	2511	3061	1351	1847	523	943	201	407
南宫市	2436	2169	10099	8596	17948	16943	29985	29363	22063	20902	11113	11175	15786	15900	23696	22494	19727	19629	19017	17192	19369	17935	15012	15424	7268	7824	7715	7845	6132	7386	4116	5613	2290	3471	876	1670	330	847
沙河市	2923	2410	16894	14222	23836	22234	34959	33772	27495	25968	12406	11306	18694	17083	22207	20318	18545	17581	15849	14734	14812	14655	10368	10978	6095	6324	5909	5539	5795	5624	3594	4117	1906	2465	656	1222	228	537
保定市	65106	56704	236776	207835	334270	306571	558598	536524	537746	544950	441538	430223	419968	404289	481459	483155	435263	437597	369532	352382	394245	382156	306862	297102	201904	183447	170594	145847	141383	135497	107874	119960	60671	79093	26847	41646	12005	23504
新市区	1962	1917	8383	7792	10018	9635	12228	11857	17800	19070	16753	17167	19091	19733	19982	19200	18223	16595	15854	15219	16097	15968	11532	12391	8905	9792	8152	8208	5258	5026	3480	3483	1772	2028	685	1110	339	646
北市区	1121	1083	4862	4575	5541	5378	7957	7706	18420	21240	19779	17157	13079	11934	12773	11179	11933	10312	10089	8900	8725	8205	6024	6141	4363	4349	3900	4510	3111	3581	2477	2576	1247	1521	507	745	228	429
南市区	1294	1170	4920	4503	5597	5454	7770	7409	13359	12722	15611	14080	11831	11605	11337	10631	10697	9455	9615	8465	8395	8526	6398	6757	4572	4557	4043	4592	3232	3427	2286	2522	1250	1518	549	695	219	425
满城县	2453	2146	8924	8097	13252	12635	22137	20976	20355	19254	14369	12312	16556	13542	19270	17417	16766	16555	14155	13869	14996	14626	11589	11435	7438	7218	6348	5633	5080	4645	3973	4379	2246	2819	967	1430	378	760
清苑县	3547	3043	12249	10481	21249	18916	37070	36621	31651	31628	23548	22855	21290	20170	27057	27352	24564	25144	20611	19985	22260	22087	17748	17325	11925	10717	9653	7757	7925	7485	6654	7821	4153	5348	2082	2872	1043	1694
涞水县	1686	1640	6442	6022	10124	9655	17748	17128	17342	16674	12524	11840	12178	11969	15631	15315	15448	14396	12478	11151	13209	12795	9910	9323	6643	6019	5452	4651	4581	4470	3238	3459	1780	2285	763	1139	320	555
阜平县	1319	1190	5185	4814	6437	6295	9292	9245	8437	8270	6376	6569	7402	7304	7756	7683	7959	7892	7734	6827	8086	7756	6752	6491	3509	3137	3536	2833	3534	2952	2625	2246	1505	1670	703	828	334	467
徐水县	3364	3032	12202	11043	15808	14786	33898	33075	30492	28908	21707	20634	21350	20517	25255	25721	22075	23578	17529	17816	20726	21116	15953	15907	11447	9409	9517	7056	7422	6623	5640	6594	3154	4365	1434	2374	616	1414
定兴县	3269	2676	12475	10520	22532	19735	31708	30441	25693	25976	19494	18801	20722	20295	24096	27334	20923	23993	16439	16159	20400	18947	15463	14423	11510	9241	8819	6625	7170	6823	5386	6371	3245	4471	1454	2321	653	1436
唐县	3610	3152	13935	12595	17975	16727	26916	26430	26202	25822	23489	21331	20750	19968	22350	22362	21811	21350	18428	17086	18200	17453	15477	15355	8553	8631	7862	7253	6973	6783	5313	5622	2713	3542	983	1647	376	890
高阳县	1931	1619	6542	5808	8129	7540	16209	15690	16350	17098	13267	13087	12041	11262	13842	14278	12583	12423	10877	10597	12514	11533	9361	8272	5691	5237	4697	3775	4615	4109	4099	4073	2270	2707	1257	1746	599	1122
容城县	1539	1162	5492	4145	8968	7492	14305	13711	12481	13525	9645	10355	9343	9173	10466	11088	9325	10338	7570	7545	8888	8790	6970	6575	5009	4214	4247	3150	3530	3109	2528	2909	1498	1961	736	1233	371	781
涞源县	1807	1654	6484	5750	7932	7063	11939	10826	9751	8986	9292	8676	13093	11310	13504	11307	12120	10093	10572	8160	10393	9030	8303	6831	4905	3847	4594	3625	4167	3436	3083	2695	1711	1698	727	858	265	303
望都县	1481	1238	5457	4735	6632	6062	14451	13558	15827	14544	9159	7882	9266	8518	11597	10865	10480	11273	9495	10084	9433	9892	7467	7024	4988	4529	4607	4106	3013	2915	2392	2973	1339	2018	567	958	264	547
安新县	2930	2470	9863	8451	13029	12126	20392	20037	18733	19219	18181	18391	15844	15988	19470	19485	14726	14758	12291	12037	14511	15625	10285	11731	6668	5852	5591	4973	5547	5217	4595	4574	2437	2700	1236	1570	558	910
易县	3059	2967	12320	11242	17451	16600	27811	26841	26727	25390	19452	19078	21305	21415	26705	26412	24799	22262	21702	18296	21635	19244	16835	15179	10635	9700	9482	7656	8338	7291	5560	5802	3247	3964	1287	2066	563	1081
曲阳县	3672	3257	12721	11379	18438	17244	31414	30274	29892	29443	24879	23098	22047	20129	22359	21877	21033	19923	18062	16625	18167	17319	14623	13928	8315	7700	7234	6607	6102	6239	4551	4998	2345	3122	829	1477	309	790
蠡县	3255	2564	11107	8309	17011	13747	28382	27253	27400	34560	27285	33687	19875	18579	20677	20375	17800	18675	15988	15474	17633	17315	14288	13351	8961	7562	6548	5316	6227	6094	5408	6151	3291	4312	1639	2546	797	1644
顺平县	1826	1693	6656	6205	7674	7403	14233	13339	13272	12743	10693	10175	11663	11248	13162	12767	12413	12068	11156	10283	11690	10753	9094	8796	5293	5394	5039	4593	4092	3990	3143	3382	1744	2361	738	1251	281	630
博野县	1681	1301	4873	4156	6847	6218	14426	13613	12412	12729	10260	9671	8506	8372	11677	11461	9517	9911	8324	8223	9177	8916	7217	7397	4696	4367	3824	3315	3305	3275	2705	3088	1500	2052	659	1111	328	664
雄县	2018	1664	7398	6214	12172	11021	18778	18442	15314	15091	13057	12989	11745	11807	15267	16052	13990	14317	10494	9985	11686	10964	8858	8702	6195	5797	5067	4214	4481	4398	3317	4044	1816	2543	907	1440	470	760
涿州市	3025	2741	11886	10643	13676	13120	27376	24578	30374	29186	18478	17930	22313	22720	25689	26882	24549	26053	20305	19987	22634	21370	16815	16763	11555	10598	9570	7848	7514	7548	5261	6259	3050	3792	1297	1919	467	983
定州市	7887	6776	27702	24471	36806	33827	61739	59153	52642	51560	47767	44021	44897	42547	48573	52536	44251	46782	39764	39443	40870	39729	32614	30316	21649	19208	17772	15274	14120	13952	10827	13372	5969	9013	2337	4329	1028	2380
安国市	2240	1973	7527	6439	11796	10331	19029	18005	19709	19773	15922	15540	14506	14411	16659	16706	14688	15354	12978	13827	14880	15706	12451	12383	8161	7343	6354	5151	5267	5058	3965	4769	2290	3358	1052	1799	470	960
高碑店市	3130	2576	11171	9446	19176	17561	31390	30316	27111	31539	20551	22897	19275	19773	26305	26870	22590	24097	17022	16339	19040	18491	14835	14306	10318	9029	8686	7126	6779	7051	5368	5798	3099	3925	1452	2182	729	1233
张家口市	25894	24246	91383	86053	142813	133901	204037	190739	141052	136663	115103	123069	167027	177004	213340	210260	206924	197933	182938	163082	178422	162370	129740	109865	95003	77436	96099	80012	77401	65604	50838	44347	28706	27005	11962	13093	4170	5501
桥东区	1633	1573	5192	4767	7353	7010	9544	9385	12570	11860	11121	10206	11430	12763	12703	13271	14157	14101	13403	13191	12540	12692	8198	8098	5618	5317	5102	5668	4500	4570	3137	3006	1745	1660	627	738	267	328
桥西区	1363	1241	4371	4161	6042	5755	8677	8115	10565	11385	8081	8490	9764	10596	10960	11478	12192	11654	11451	11046	10011	9897	6408	6082	4487	4377	4053	4673	3845	4089	2725	2926	1750	1906	831	846	324	432
宣化区	1799	1742	6674	6440	9471	9001	11207	10646	10815	10456	9551	9264	15738	16372	17294	16943	17900	16753	14561	13914	13467	13461	9153	8076	6083	6115	6483	6946	5082	4807	3203	2788	1560	1445	624	722	223	342
下花园区	332	297	1345	1212	1991	1945	2908	2731	1865	1656	1908	1737	2936	2828	3576	3414	3920	3388	3524	3182	3036	2705	1854	1817	1562	1424	1720	1655	1377	1310	886	730	463	399	161	200	56	84
宣化县	1688	1551	5951	5512	10715	9449	15654	13484	10700	9116	9366	9267	12399	11926	16007	15128	13644	13190	11614	10361	12661	10881	8805	6819	6897	5101	6732	4836	5398	4508	3314	3108	1974	1865	794	869	252	342
张北县	2052	1979	6591	6513	11207	11066	14175	14016	6938	8379	5626	8172	9533	11309	13478	14113	14882	14373	13237	12295	13353	12084	10439	9729	7244	6265	7917	6826	6318	4818	3700	3101	2024	1915	723	853	211	287
康保县	1580	1488	5072	4927	8049	8099	11004	11102	5709	6622	4326	5764	7665	8818	11427	11058	11572	10839	10758	9918	10480	9733	7771	7012	5136	4178	5625	4602	4198	3384	2511	2014	1355	1294	508	548	142	173
沽源县	1171	1130	3669	3476	6380	6163	9418	9030	4729	4752	3734	4450	6437	6461	9323	8329	9270	8523	8769	7781	8117	7947	5656	5522	3585	3024	4211	3639	3166	2540	2075	1618	1090	873	465	353	133	134
尚义县	1045	1032	3685	3617	6350	6318	7541	7498	4181	4735	2740	4021	5203	6451	7378	7750	7433	7596	6765	6298	7003	6810	5428	5074	3645	2866	4042	3325	3063	2579	1870	1462	1066	960	349	384	103	100
蔚县	2647	2308	11170	9930	18486	16348	22656	20892	15197	13574	13346	13368	20392	21396	24121	23036	20673	18222	16032	12127	18060	15257	14943	11055	11347	7628	10066	7180	7991	6159	5887	5046	3072	2883	1381	1765	536	882
阳原县	1866	1632	7432	6422	11636	10263	13374	11987	7357	6897	6544	7491	10795	12222	12730	13852	11246	11667	8989	7829	9671	8434	8079	5668	6717	4911	5896	4444	4706	3922	3355	2961	1965	1903	848	1032	288	465
怀安县	1396	1270	4824	4658	7447	7142	12691	11833	8354	8517	4816	5915	8010	9157	11097	12198	9518	10775	9377	8014	8935	7546	7215	5265	6246	4504	5520	4111	4303	3767	2627	2335	1682	1577	706	844	203	315
万全县	1368	1269	4849	4744	7205	6552	12346	10697	6787	5809	5136	5349	7810	8579	10617	10480	9253	10121	8045	7757	8299	7773	6386	4795	5039	3619	4789	3791	4008	3533	2717	2404	1680	1589	768	845	263	332
怀来县	1845	1838	6651	6431	10248	9668	18962	17743	11414	10491	10233	9939	13068	13322	16359	16541	16327	15357	14701	12523	13076	11659	8907	7526	6420	5891	6435	5425	5266	4713	3730	3466	2134	2138	995	1049	416	480
涿鹿县	1808	1690	6725	6300	9549	8861	16930	15343	11574	10658	9843	9475	13732	12704	18324	16075	17169	15650	14861	12208	14144	11886	9885	8442	7524	6087	7700	5659	6061	5184	3831	3218	2228	2063	1023	979	325	383
赤城县	1615	1471	4829	4653	6789	6488	11588	11026	9168	8564	6421	7323	8687	8521	12608	11021	11973	10354	11690	10063	10884	9309	7225	6058	4902	4039	6819	4939	5723	4065	3863	3056	2182	1877	884	830	355	319
崇礼县	686	735	2353	2290	3895	3773	5362	5211	3129	3192	2311	2838	3428	3579	5338	5573	5795	5370	5161	4575	4685	4296	3388	2827	2551	2090	2989	2293	2396	1656	1407	1108	736	658	275	236	73	103
承德市	20726	17852	78397	68307	113905	103351	173529	158183	136956	131294	99881	102493	133487	132958	170794	163017	175351	161660	161618	144757	130163	121659	77616	73569	55158	52416	66384	60081	54704	49841	39279	35211	20260	19025	7484	7443	2446	2866
双桥区	1313	1181	4469	4141	6998	6464	9792	9231	13549	16420	12973	13136	11880	12023	13256	12740	14448	13501	13671	12955	11343	11023	6033	5846	4400	4508	4569	5398	3944	4076	2841	2720	1330	1328	532	576	180	273
双滦区	544	496	1955	1839	2909	2760	3998	3689	2752	2325	3465	2908	5332	4850	5610	5123	5251	4641	4173	3919	3369	3411	2319	2425	1827	1886	2067	1965	1448	1339	819	768	428	411	153	152	56	73
鹰手营子矿区	338	331	1272	1185	2184	2056	3163	3147	1585	1427	1619	1714	3004	2954	4175	4026	4454	3640	3483	3186	2744	2566	1721	1730	1140	1537	1724	1684	1313	1160	775	644	382	333	114	135	35	55
承德县	2490	2267	9609	8448	14908	13167	26436	22605	18049	16052	12857	12222	18179	17005	23093	21592	23731	21364	23090	20781	18492	16532	10694	9658	6526	6141	8655	7664	7748	7287	5987	5272	2934	2911	1088	1045	349	417
兴隆县	1816	1744	6520	5995	9778	9223	17324	16316	10831	10005	9418	9351	11627	11569	14876	14741	16026	14912	15054	12920	13084	11374	8744	8023	4060	3945	5515	4798	5725	5035	3701	3345	2048	2099	743	930	262	384
平泉县	2828	2296	11843	10431	15773	14592	21141	18893	17188	16768	12684	12903	18495	18043	22008	21052	22158	21377	20892	19464	16579	16153	9778	9536	8227	7571	8634	7556	6741	6432	5413	5111	2890	2769	942	1010	308	438
滦平县	2076	1962	8006	7482	10526	10160	15933	15159	12252	11175	7903	8450	12580	12710	16511	15903	16695	15127	15311	13033	11687	9929	6963	6320	4855	4665	6383	5495	5598	5181	3864	3504	2038	1990	781	807	275	243
隆化县	2633	2004	9836	7471	13899	12134	19568	17313	17623	16212	10952	11521	14271	14286	19480	18415	19207	17726	17202	15437	13708	13300	8053	7730	6787	6290	8042	7078	5639	5034	4481	3980	2275	2046	883	763	255	239
丰宁满族自治县	2296	2037	8713	7788	12360	11243	17245	16159	13201	12134	9021	9247	13251	13168	18164	16684	18482	16529	16391	14122	12721	12274	8316	7941	6017	5733	7241	6532	6153	5219	4180	3825	2517	2098	1061	854	343	301
宽城满族自治县	1331	977	4551	3665	8791	7319	13497	11948	10708	9990	6693	6748	7615	7718	11096	10737	11101	10322	10588	9473	8730	8095	5697	5169	3084	2712	3857	3248	3829	3378	2660	2297	1402	1365	480	571	188	257
围场满族蒙古族自治县	3061	2557	11623	9862	15779	14233	25432	23723	19218	18786	12296	14293	17253	18632	22525	22004	23798	22521	21763	19467	17706	17002	9298	9191	8235	7428	9697	8663	6566	5700	4558	3745	2016	1675	707	600	195	186
沧州市	41476	34813	164310	133190	230359	202994	390907	365607	314300	306959	222919	215242	271164	268572	343533	334821	262060	272746	233663	231020	250138	249535	192318	188030	132219	119324	110789	95788	88468	86162	66751	72909	38031	45563	18373	23336	8499	12613
新华区	1213	1191	4633	4100	4935	4504	7428	7035	8018	7665	6313	6522	8776	9747	9306	9545	7842	7668	6505	6496	6420	6767	4855	5182	3467	3644	3146	3014	2326	2106	1524	1484	719	741	286	387	141	247
运河区	1866	1614	6328	5667	6593	6008	11262	10320	15331	17749	12906	11257	13776	13571	14209	12950	12184	11243	9881	9496	9622	9675	6428	6711	4598	4931	4130	3937	2907	2757	2080	2009	1006	1073	468	551	220	349
沧县	3931	3655	17008	13813	20592	18676	39001	36547	32641	30897	20639	20233	26951	27126	32703	31735	23730	25663	20881	21280	24538	26206	18973	18721	12515	10241	10294	8127	8613	8166	6581	7454	3940	4606	2092	2290	943	1112
青县	2218	1921	10241	8992	14286	12770	23511	22029	16304	16178	10299	9937	14636	15679	19427	19207	14459	16506	14126	14936	14681	15294	10809	10301	7847	6910	6734	5415	5268	4622	4180	4058	2401	2375	1220	1283	536	632
东光县	1940	1795	7512	6560	12331	11731	19333	18471	13733	13257	11286	11057	14857	14450	19014	17767	13433	14064	11555	11203	14148	14234	10684	10470	7060	5890	5897	5143	4960	4974	3408	3915	2032	2520	893	1234	378	618
海兴县	1384	1125	6634	4857	8247	7202	12233	11474	8157	7914	5413	5280	8422	8147	9738	9415	7262	7390	6834	6766	7105	7951	5493	5393	3807	3198	3188	2706	2949	2783	2302	2441	1299	1523	581	725	273	413
盐山县	2492	1958	9832	7325	16949	13975	25953	24539	18333	17823	12811	12924	15509	15008	21764	21265	15880	16559	14092	13518	14645	13643	11317	10937	7674	7132	5997	5404	5466	5282	4303	4421	2435	2582	1072	1114	474	545
肃宁县	1836	1590	5840	4887	10799	9432	20756	20323	15759	15147	11366	10379	12972	11980	15245	14953	13287	13444	12614	11511	12253	11373	9691	9010	6971	6240	5825	5166	4361	4451	3348	3986	1943	2727	963	1542	417	870
南皮县	2215	1690	9069	6944	13209	11321	18580	16502	14056	13950	10258	10493	12708	12236	19062	18470	13452	14816	11902	12123	13181	13026	10418	9894	6734	6173	5666	4970	4854	5037	3600	3931	2014	2319	984	1095	447	532
吴桥县	1549	1512	6113	5538	7944	7675	13149	12756	11850	11776	9223	9341	11404	10754	14699	13822	11673	11535	10641	9765	12477	11810	8984	8976	6522	5750	5420	5023	3996	4452	2627	3251	1622	2290	743	1148	288	595
献县	3321	2858	12347	10230	18857	17407	33009	32047	27651	27001	20181	19355	20169	19156	28675	27142	21451	21562	18679	18184	19556	18801	16055	15179	10914	9762	8123	6780	6830	6964	5305	6116	3225	4098	1357	2006	640	995
孟村回族自治县	1201	1014	6196	4297	8661	7085	10464	10133	8840	8641	5716	5504	6787	6423	8827	8884	6661	7392	5898	6395	6226	6390	4902	4464	3203	2977	2627	2394	2428	2448	2032	2125	1055	1189	593	637	259	336
泊头市	3461	2991	12479	10525	16526	14954	30904	27981	27395	27099	21014	20411	26516	25136	29735	29267	21999	22065	19347	18466	20659	20086	16273	16177	11222	10391	8856	7738	5823	6417	4220	5087	2319	3437	1038	1647	423	804
任丘市	4297	3676	15675	13422	24623	22079	48938	46545	39318	37940	25520	23349	28767	29037	37269	37348	30215	33456	26876	26954	29159	28445	23676	22511	16001	14383	14412	11968	10716	9583	7686	7977	4167	4921	2223	2847	1111	1810
黄骅市	3716	2272	17862	12209	21836	16054	29557	23949	18125	16991	13475	13475	20898	20992	25421	23803	18313	18706	16482	17749	17624	19741	12791	13649	9186	7927	7850	6660	7068	6278	5459	5639	3138	3269	1543	1743	784	1039
河间市	4836	3951	16541	13824	23971	22121	46829	44956	38789	36931	26499	25725	28016	29130	38439	39248	30219	30677	27350	26178	27844	26093	20969	20455	14498	13775	12624	11343	9903	9842	8096	9015	4716	5893	2317	3087	1165	1716
廊坊市	20444	17684	87014	71159	133203	119055	244628	233922	184236	178357	134455	123354	143559	141081	184784	180422	174653	180446	135695	131728	142261	137503	104124	102409	71555	69474	63614	56597	53328	53031	37666	40990	20850	25247	9794	13151	4391	7580
安次区	1716	1599	7121	6354	9661	9206	18897	18410	18340	18849	15613	13638	13337	13084	15536	15176	16389	15770	12647	11759	13016	12209	9348	9187	6170	6347	5440	4740	4483	4509	3439	3413	1931	2032	817	997	349	528
广阳区	1775	1665	8154	7412	9580	9112	18556	17141	17292	18045	15242	13911	17315	17457	17839	18038	18791	18417	13984	13319	14601	14362	10909	11122	7167	7477	6788	6081	5212	4860	3192	3117	1548	1648	667	838	232	465
固安县	2105	1833	7172	6068	12624	11223	27214	25839	20280	19121	14467	13832	13449	12621	18096	17371	19054	20247	14406	15107	14511	13664	11113	10079	7901	7416	6989	6417	5809	6245	4180	4638	2385	2996	1019	1480	455	814
永清县	2058	1874	7664	6569	14080	12830	21206	20488	16745	15664	13885	12333	16189	14226	19561	17533	17765	16874	13636	12541	13510	13104	10309	10056	7076	6785	5997	5423	5634	5547	3997	4262	2074	2496	911	1136	352	666
香河县	1325	1234	6437	5915	8280	7886	20489	20051	12833	12414	8485	8436	9654	9999	14326	14801	15122	16286	11355	10790	13366	12458	8798	8135	6292	5893	6048	5236	4688	5095	3485	4080	2166	2791	1061	1675	488	1001
大城县	2638	2186	11843	8225	19367	16741	34906	33906	23089	22141	11678	11253	14608	14741	21095	21586	17283	19385	15666	15434	15037	14189	11139	10771	7592	8052	6913	6180	5761	5229	4320	4403	2381	2708	1293	1427	617	794
文安县	2657	1975	12934	9438	21126	17797	31854	30232	20694	18556	14514	12203	18208	18470	24589	23786	19003	19535	14505	14094	16204	16010	12047	12987	8166	8112	6518	5816	6014	5611	4302	4635	2372	2781	1148	1546	555	874
大厂回族自治县	589	541	2244	1914	3468	3162	7257	7043	4653	4400	3585	3283	3986	3901	5210	5116	5207	5643	3938	4094	4766	4599	3478	3180	2373	1928	2142	1869	1639	1794	1108	1481	710	972	331	566	155	333
霸州市	3353	2818	13928	11152	22684	19512	34844	32931	26853	24613	19823	18146	21682	21140	27213	25679	25747	26157	18165	17843	19699	20694	15065	15850	10179	9631	8879	7759	7687	7455	5083	5549	2647	3194	1236	1577	554	880
三河市	2228	1959	9517	8112	12333	11586	29405	27881	23457	24554	17163	16319	15131	15442	21319	21336	20292	22132	17393	16747	17551	16214	11918	11042	8639	7833	7900	7076	6401	6686	4560	5412	2636	3629	1311	1909	634	1225
衡水市	23766	21578	89622	78324	139736	127701	218438	209783	208690	206118	140598	144842	165096	161191	203142	190011	172517	170894	149872	142447	168642	164967	136916	126925	83059	75548	69878	62288	56422	60729	40311	49696	22282	32694	10542	17657	4459	9532
桃城区	2535	2225	9724	8874	12243	11080	18666	17703	24485	27042	17023	17606	20611	20713	21801	20467	17127	16141	14051	13060	16789	16530	12508	12193	7221	6761	6474	5771	4871	5420	3345	4003	1823	2604	768	1339	352	812
枣强县	2190	2009	7655	6662	12208	11353	17242	16875	19481	18681	15260	15631	16211	15405	19166	16843	15360	14912	12633	12069	15105	15562	12979	12075	7363	6248	6138	5389	4869	5517	3610	4849	2147	3252	933	1727	374	1007
武邑县	1873	1594	7875	7014	11950	10952	15582	15046	13986	14054	10187	11136	14161	13140	17401	15771	13077	12933	10368	9631	13397	12770	11242	10413	6294	5285	5523	4667	4273	4488	3159	3769	1576	2326	700	1107	258	554
武强县	1177	1095	4774	4179	7306	6775	11006	10731	10207	9936	7733	7665	8187	7745	10305	9647	9847	9128	8395	7678	8138	7947	6515	5908	4051	4005	3554	3265	2913	3220	2012	2491	1025	1559	474	862	239	464
饶阳县	1559	1421	5265	4504	10340	9566	16254	15890	13876	13548	7930	8177	11188	11178	13713	13154	12559	11956	11726	11122	11500	10510	9653	9177	6417	6141	5369	4875	4440	4492	3349	3943	1934	2758	963	1580	458	928
安平县	1738	1584	6160	5208	9558	8863	17075	16580	17465	17490	10931	10581	10887	11021	13759	13881	14198	14225	12871	12191	12778	11704	10782	9648	7055	6666	5829	5223	4863	4790	3600	4177	2063	3030	1054	1676	452	994
故城县	2550	2293	10702	8746	15155	13348	26887	25037	25655	24783	15677	15837	17643	16880	21425	20138	17371	18394	15311	15658	17312	18003	14610	14036	8591	7802	6744	6040	5202	5598	3879	4793	2278	3232	1066	1708	360	723
景县	2824	2654	11819	10665	18173	16427	26502	25740	24679	23757	15873	17218	19139	19016	24565	22619	20322	20389	16027	15570	19739	20611	15942	14165	10149	9193	7649	6473	6670	6684	4156	5032	2372	3138	1117	1661	381	707
阜城县	2001	1825	7722	6643	11167	9942	17170	16065	16125	15629	11957	12845	13081	12358	16744	15999	13737	13906	11140	10774	13074	12805	10787	10096	6880	6147	5271	4703	3583	3926	2786	3251	1506	1861	679	890	279	388
冀州市	2063	1957	7469	6795	11924	11607	20935	20418	15521	15211	9410	10171	13929	14155	18256	16814	15633	15719	14519	13470	16834	16714	12869	12164	7446	6649	6838	6455	5793	6692	3995	5377	2168	3500	970	1891	433	1061
深州市	3256	2921	10457	9034	19712	17788	31119	29698	27210	25987	18617	17975	20059	19580	26007	24678	23286	23191	22831	21224	23976	21811	19029	17050	11592	10651	10489	9427	8945	9902	6420	8011	3390	5434	1818	3216	873	1894
山西省	226325	200580	908386	822470	1520931	1405485	1694045	1577045	1395448	1304156	1161623	1090799	1575781	1502398	1599775	1498040	1466920	1366396	1232234	1114982	1115486	1022993	798525	729939	562008	505892	539049	478483	450913	424899	293915	304771	166344	191078	69091	91976	23959	38102
太原市	18092	17036	75714	72019	114565	107890	131726	124076	158477	155281	150790	125590	170124	157211	178905	158666	178553	157427	147383	128678	115211	107166	71178	66375	53807	55536	59061	60048	53749	49957	35167	31800	18894	16891	7299	7583	2718	3749
小店区	2550	2415	10219	9898	14821	14102	17429	16976	35625	40885	25211	21515	23770	22833	23698	21870	23520	21063	19094	17093	14953	14860	9778	9677	7156	7811	7984	7677	6521	5848	4070	3659	2235	1946	857	849	314	468
迎泽区	2141	1974	8220	7942	12466	11672	15550	15077	19630	22737	20203	20977	22469	22600	24474	23421	27154	25121	23288	20849	17258	15351	9320	8753	7168	8059	8238	10049	8467	8479	5744	5646	3355	2937	1490	1324	583	731
杏花岭区	2374	2262	9388	9041	14615	13894	18620	17588	19566	18713	17136	16393	23446	24089	28173	26430	31578	28991	27380	24357	20045	17976	11141	10544	8278	9502	10104	12396	10337	11189	7583	6624	3886	3143	1386	1381	473	680
尖草坪区	1866	1784	7245	6803	10000	9461	12203	11188	16256	17028	16468	12398	17330	16009	19147	16156	18090	15567	14599	12976	11577	11256	8017	7034	6049	6213	6538	6547	5617	5113	3709	3021	1832	1514	605	641	251	309
万柏林区	2725	2598	11502	10785	16722	15514	19385	17790	29587	23252	35621	24042	30015	26905	31754	27136	31363	26443	24650	20504	17829	16458	11566	10908	8959	9499	10028	10943	9278	7567	5173	4080	2300	1808	757	764	294	427
晋源区	1010	1067	4685	4831	7093	6950	7892	7745	8411	8828	5341	4792	8543	7724	9272	8022	8968	8028	7991	7195	6478	6727	3874	4113	2904	3256	3284	3164	2688	2510	1805	1760	1012	988	385	468	141	220
清徐县	2081	2040	10154	9729	15690	15199	15650	14633	12088	8981	14698	9838	20987	14759	19003	14614	15669	12992	12430	11117	11684	11706	7447	6718	5390	4712	4767	3642	4037	3824	2717	3200	1789	2123	795	1016	353	515
阳曲县	884	840	3957	3654	6285	6159	7151	6928	4879	4485	4355	4454	6503	6353	6928	6364	6590	6022	5299	4740	5268	4605	3295	2825	3214	2573	3240	2164	2877	2246	1899	1642	1133	1043	472	476	132	175
娄烦县	936	779	3929	3722	6278	5681	5993	5696	4412	3801	4111	4020	5913	5407	4728	4106	4423	3789	3798	3010	3833	2892	2897	2190	1598	1284	1728	1286	1712	1395	1064	930	610	672	257	337	82	113
古交市	1525	1277	6415	5614	10595	9258	11853	10455	8023	6571	7646	7161	11148	10532	11728	10547	11198	9411	8854	6837	6286	5335	3843	3613	3091	2627	3150	2180	2215	1786	1403	1238	742	717	295	327	95	111
大同市	21570	19859	81108	76421	133927	125290	153817	139357	124520	114142	94295	98050	142650	147511	155273	152541	144257	137588	121871	106006	105902	93720	72236	63203	51303	45156	52242	43875	42403	36809	28847	25134	15770	15404	6548	7516	2202	3185
城区	3051	2879	11142	10682	17310	15852	21367	19262	19200	20639	16727	18466	25641	28700	29661	31130	30954	30291	25503	23617	19254	19258	12375	12479	8838	9879	10177	10461	7920	7236	5100	4421	2638	2499	1023	1056	362	548
矿区	3153	2978	9243	8430	15158	13613	19797	16385	19610	16566	17405	17243	23459	24125	25583	25529	25518	24385	21048	19810	17318	16450	10318	10426	7899	8560	9391	8537	6707	5351	3614	2653	1685	1346	533	510	146	232
南郊区	3321	3018	14222	13200	20958	18623	21594	18145	18454	14538	15693	15958	24379	24172	26104	23561	21735	19066	16691	12874	13193	11574	8291	7321	5840	4875	5145	4204	3355	3058	2359	2313	1427	1464	626	728	196	242
新荣区	756	766	3171	2976	5031	4712	5458	5062	4431	3862	3443	3315	5248	5017	6041	5135	5245	4664	4250	3493	3538	2796	2490	1880	1717	1447	1860	1356	1621	1307	1121	927	594	584	251	215	77	58
阳高县	1789	1660	7053	6854	13664	13402	15738	15017	10840	10508	6844	7507	9927	11113	11116	12168	9933	10497	9284	8676	9592	7518	6928	5082	5526	3878	4978	3748	4380	3900	3335	3051	2031	2195	846	1205	287	495
天镇县	1525	1334	4988	4687	9915	9725	11695	11405	8024	7626	4629	5232	7229	8092	8239	9255	7170	7905	6461	5850	6141	5134	4848	3838	4172	3046	3733	2696	2933	2604	2007	1784	1189	1212	481	583	166	279
广灵县	1350	1183	6017	5464	8228	7906	8540	7619	6237	5487	4666	4992	7095	7284	7627	7303	7017	6506	5832	4776	6012	4660	4470	3590	3219	2402	3212	2388	2702	2078	1890	1620	979	874	433	501	157	232
灵丘县	1547	1386	7091	6600	11093	10399	11638	10901	8198	7680	5329	5403	9721	9338	9595	8680	8752	7920	8063	6538	7902	7079	6422	5621	3356	2746	3360	2389	3391	2837	2430	2106	1184	1283	558	689	212	276
浑源县	2577	2376	8398	8226	15915	15860	20111	19670	15828	15896	9708	10534	13587	13892	13705	14112	12497	12309	11825	10164	11359	9873	8316	7078	5241	4202	4980	4040	4939	4519	3560	3434	2016	2188	941	1106	323	458
左云县	1240	1158	4972	4832	8385	7910	8955	8290	6675	5585	5015	4531	9117	8266	10175	8286	8808	7240	6682	4708	5460	4326	3713	2737	2399	1683	2245	1700	1853	1643	1370	1126	755	643	322	347	92	122
大同县	1261	1121	4811	4470	8270	7288	8924	7601	7023	5755	4836	4869	7247	7512	7427	7382	6628	6805	6232	5500	6133	5052	4065	3151	3096	2438	3161	2356	2602	2276	2061	1699	1272	1116	534	576	184	243
阳泉市	7084	6160	32140	27960	50549	45530	58605	52899	45744	40353	44396	39396	70819	65124	71048	65127	61378	55255	53027	48422	49109	46247	35104	31716	25230	21846	23471	19288	19021	17112	12299	12136	5950	6358	2274	2982	756	1211
城区	858	755	3310	3178	4630	4413	5497	5158	6069	6303	6339	5612	9382	9093	10193	9284	9712	8381	7777	6782	6573	6087	4201	4099	2846	3027	2871	2950	2175	2190	1444	1167	692	588	216	240	80	116
矿区	1185	1118	4920	4560	6715	6152	7900	7225	7724	6166	9281	8503	12931	12630	12802	11856	11832	9896	9364	8778	9127	8758	6600	5615	4275	4074	4124	3399	2988	2378	1725	1263	681	500	209	176	72	90
郊区	1485	1360	6536	5719	10457	9183	12428	10614	10093	8064	10990	8432	17341	13612	17344	13803	13703	11214	11318	9933	9631	9738	6894	7033	5207	4683	4850	4325	4009	3822	2664	2807	1298	1371	481	595	160	240
平定县	1954	1563	9135	7525	13748	11693	16223	14319	11603	11076	9999	9506	16898	15915	16506	15796	13914	13489	13123	12355	12851	12000	9536	8586	7006	5889	5763	4633	4729	4561	3090	3604	1366	1858	507	869	155	290
盂县	1602	1364	8239	6978	14999	14089	16557	15583	10255	8744	7787	7343	14267	13874	14203	14388	12217	12275	11445	10574	10927	9664	7873	6383	5896	4173	5863	3981	5120	4161	3376	3295	1913	2041	861	1102	289	475
长治市	22486	20405	86680	79816	140478	131305	151978	144201	130401	125833	124914	119463	160457	150360	154865	143346	139716	127650	118106	106680	113632	103213	85236	78683	54006	46043	53400	45295	40730	39098	25308	28891	12719	17131	4968	7549	1432	2517
城区	2009	1894	7138	6744	11318	10795	13455	13195	21361	23698	16663	16357	17672	18932	17630	17760	18342	16580	14903	13203	12662	11663	8852	8757	5854	5664	5855	5829	4032	4066	2685	2373	1082	1196	416	502	133	238
郊区	1966	1722	7321	6580	11803	10378	13212	12193	11887	11848	12265	11339	16796	15745	16599	14411	14507	12045	11204	9796	10075	9227	7492	7071	4737	4280	4225	3846	3131	3111	1763	1950	799	1115	309	466	93	166
长治县	2330	2164	8127	7579	13976	13401	15116	14589	12828	11765	13538	13270	16449	15672	15224	14690	13574	13821	11752	11967	12791	12482	9202	9035	5146	4621	4887	4570	3876	4251	2227	3249	1293	2069	475	847	112	271
襄垣县	1956	1642	7049	6397	10925	9954	12404	11447	9381	8556	9701	9338	13135	12244	12130	11431	10836	10289	9268	8351	8848	7927	6832	6105	4500	3647	4743	3739	3567	3298	2201	2549	1151	1483	420	630	125	184
屯留县	1836	1656	7415	6472	12068	11086	12980	12248	11645	11027	8873	8706	12708	12386	11957	11306	10864	9935	8606	7663	8644	7666	6349	5823	3917	3237	4069	3427	3195	3107	1836	2193	927	1263	316	538	78	203
平顺县	1186	1046	4653	4306	8553	8227	8106	7939	5149	4874	5902	5566	8180	7442	7945	7162	6625	6040	6007	5454	5854	5466	4777	4409	3034	2450	2683	2063	2225	1952	1377	1559	741	959	302	420	80	155
黎城县	1253	1171	4755	4397	6844	6307	7206	6315	5369	4859	5898	5643	7743	6898	7953	7163	7096	6356	6419	5464	5737	4920	4535	4189	3500	2650	3219	2231	2139	1789	1403	1345	712	808	274	359	64	92
壶关县	2237	2056	9974	9549	15236	14372	14278	14019	9378	9106	10027	9884	13869	13441	13417	13115	11143	11079	9805	9254	9838	9103	7641	7160	4430	4032	4357	3949	3586	3536	2159	2791	1237	1905	430	795	129	247
长子县	2455	2320	9381	8671	15851	14850	17851	16900	14572	13802	12076	12153	16078	15384	15510	15181	14473	13868	11674	11086	12916	11863	8965	8436	5428	4555	5592	5005	4566	4563	2804	3359	1367	2094	536	843	130	196
武乡县	1378	1225	5736	5305	9291	8660	9661	9150	7804	6913	8024	7233	9661	7926	9426	7792	8007	6640	7534	6377	7445	6475	6229	4951	3734	2785	3860	2782	2960	2632	2269	2314	1106	1230	489	658	177	258
沁县	1182	1026	4892	4276	7958	7368	8971	8568	6814	6782	6717	6187	8386	7192	8359	6760	7771	6327	6630	5564	5794	4880	4121	3685	3100	2680	3390	2812	2719	2473	1452	1891	727	1133	383	663	107	219
沁源县	1109	1062	3905	3702	6860	6689	8622	8256	5975	5179	6099	5371	7827	6111	7886	6243	7026	5825	6447	5483	5649	4748	4595	3775	2777	2242	2802	2232	2115	1992	1515	1502	790	892	322	414	116	150
潞城市	1589	1421	6334	5838	9795	9218	10116	9382	8238	7424	9131	8416	11953	10987	10829	10332	9452	8845	7857	7018	7379	6793	5646	5287	3849	3200	3718	2810	2619	2328	1617	1816	787	984	296	414	88	138
晋城市	14530	14232	66883	67204	95169	95642	95921	92374	73627	65361	79442	73872	118440	106622	111618	99941	94999	86559	83737	76185	87609	81164	67538	63442	34873	29981	32063	29336	26148	25802	17008	20066	8848	13324	2910	5964	775	1775
城区	2334	2124	8824	8115	12508	12122	12370	11681	12484	11633	12681	12785	19170	18154	18177	16556	15263	12847	11449	9794	10454	9363	7866	8049	4752	4330	4195	3462	2442	2257	1554	1605	778	962	266	535	96	184
沁水县	1248	1186	5964	6166	8715	8673	9483	8951	7174	6193	6848	6062	11650	10282	11072	9622	9545	8239	8616	7588	9360	8271	7268	6387	3724	3095	3247	2955	3021	2777	1944	2327	1070	1529	338	627	78	145
阳城县	2363	2462	12186	12460	19492	19339	17669	16915	11238	9967	12390	11885	21438	19289	21552	19391	19365	17877	17202	15231	17434	15719	12846	11984	7614	6610	6121	6027	5108	5310	2988	3692	1541	2266	476	893	101	267
陵川县	1691	1613	7735	7302	11023	10754	11620	11339	8807	7880	9757	9430	13248	12323	12565	11220	10328	9265	9712	8461	9708	8571	7757	6853	3952	3249	4008	3463	3821	3507	2259	2593	1104	1652	335	630	82	165
泽州县	3649	3414	17390	17031	23116	23851	21974	21344	20557	17560	21774	18081	29332	24158	25077	21472	20624	18801	19821	18280	20652	19328	16618	15300	7346	6175	7268	6607	6056	6078	4388	4922	2327	3509	810	1707	256	509
高平市	3245	3433	14784	16130	20315	20903	22805	22144	13367	12128	15992	15629	23602	22416	23175	21680	19874	19530	16937	16831	20001	19912	15183	14869	7485	6522	7224	6822	5700	5873	3875	4927	2028	3406	685	1572	162	505
朔州市	10768	9099	44863	39316	80517	72334	88627	79015	69870	61360	42171	44015	62464	67623	63325	67821	59550	60617	52414	46130	48276	40889	32906	26237	23312	19267	23830	18784	20893	18141	14701	13456	8868	8436	4231	4490	1460	1799
朔城区	2870	2479	12184	11105	22161	20011	23773	21436	18176	16588	10922	11759	17958	19966	18444	19890	16502	16429	13580	11585	12029	10301	8176	6957	5836	5013	5660	4587	4605	4159	3412	3173	2071	2003	987	1068	349	434
平鲁区	1272	1101	5734	5194	11678	10706	12445	11665	8359	7517	4326	4302	6755	7400	6556	7434	6763	6403	6007	4984	5901	4657	4199	3281	2239	1966	2658	2085	2731	2384	1860	1621	939	958	394	512	110	162
山阴县	1625	1307	6685	5723	11416	10748	13072	11710	10745	8966	6417	6869	8777	9497	8482	9670	8242	8895	7976	7398	7488	6561	5560	4006	3827	2922	3740	2878	3284	2928	2310	2227	1639	1531	809	817	257	295
应县	2056	1727	7979	6563	14977	12942	16608	14628	13903	12770	7904	8717	10877	11874	11971	12775	11002	11643	10541	9432	9721	7959	5936	4997	5016	4032	5153	4112	4709	4035	3420	3040	1994	1790	967	928	368	417
右玉县	790	693	3064	3016	4992	4745	5825	5603	4777	4441	3100	3310	4615	4597	4119	4193	4216	4138	3977	3663	3999	3313	3074	2413	1776	1330	2078	1471	1951	1530	1232	1101	604	647	252	318	74	106
怀仁县	2155	1792	9217	7715	15293	13182	16904	13973	13910	11078	9502	9058	13482	14289	13753	13859	12825	13109	10333	9068	9138	8098	5961	4583	4618	4004	4541	3651	3613	3105	2467	2294	1621	1507	822	847	302	385
晋中市	17402	14995	78550	68616	128608	116185	149881	140072	124403	111235	106965	97347	152527	143428	154894	143924	137754	130570	114782	108080	106853	101076	76757	68744	57248	48928	57262	45457	47301	42721	30931	31391	18002	19263	7925	9088	3082	4289
榆次区	2885	2698	12507	11771	18510	17073	22560	21134	21898	19791	19975	17442	27233	27119	28533	27303	26805	25418	22437	21453	19219	19039	12791	12466	9668	9187	10138	9334	8826	7886	5870	5372	3268	2987	1295	1292	539	635
榆社县	798	720	3406	3068	6207	5413	8120	7723	4954	4315	3855	3762	5831	5259	6264	5602	5536	4881	5057	4243	4351	3925	3565	3021	2272	1861	2365	1777	1858	1418	1151	1125	678	771	318	422	115	166
左权县	748	664	3653	3169	6257	5653	7976	7540	6839	6577	5285	4583	7695	6731	8334	7182	7799	6739	6699	5874	5964	5121	4981	4196	3079	2510	3252	2291	2280	1793	1325	1280	668	745	264	302	65	90
和顺县	591	561	2666	2516	5390	4900	7124	6750	5890	5042	4869	4371	6906	6348	7097	6329	6416	5649	5447	4800	4767	4281	3690	3363	2746	2159	2743	2087	2290	1766	1484	1315	737	644	317	274	98	99
昔阳县	1119	971	4995	4367	8538	7294	10304	9009	8370	6699	6562	6123	9810	9414	10732	10302	10135	10287	9760	9189	10246	8762	7726	6271	4822	3799	4189	3214	4291	3911	2817	2937	1265	1617	455	688	132	239
寿阳县	1198	1054	4366	4189	7500	6971	9588	8924	6878	6064	7476	7071	10944	9664	11186	9970	10087	9263	7905	6971	8216	7326	5636	4207	4872	3444	5902	3430	4648	3458	3217	2777	1898	1608	865	778	301	332
太谷县	1828	1633	8097	7471	9590	8968	11855	11028	13659	13571	12975	10576	14147	13259	14092	13479	12443	12451	10292	10551	10402	10527	7154	6964	5176	4676	5024	4024	4228	3948	2962	2950	1794	1808	719	777	327	382
祁县	1554	1400	7174	6473	10903	9836	12004	11128	10787	9339	10201	8646	13039	11833	12441	11449	10697	10595	9187	9416	9335	9229	6695	5683	4787	3664	4461	3258	3784	3540	2581	2809	1736	1844	755	842	294	430
平遥县	2984	2153	14196	10678	25758	23209	27833	26140	20548	18430	14248	14833	22804	22401	21883	21786	18950	18968	16079	15238	14922	14604	11001	9910	8985	7867	8792	6922	6758	6809	4374	5198	2985	3669	1635	2010	693	1120
灵石县	1476	1276	6694	5644	11937	10495	12604	11800	10049	8340	9176	7572	14995	12127	14882	11693	12277	10092	8744	7432	7464	6701	5064	4662	4033	3738	4120	3747	3303	3160	2173	2123	1127	1366	487	657	200	304
介休市	2221	1865	10796	9270	18018	16373	19913	18896	14531	13067	12343	12368	19123	19273	19450	18829	16609	16227	13175	12913	11967	11561	8454	8001	6808	6023	6276	5373	5035	5032	2977	3505	1846	2204	815	1046	318	492
运城市	36668	30687	136890	115799	250156	220568	265876	241621	207412	196916	163695	157011	215015	206830	230967	216846	208769	200037	176214	167415	155006	149728	114665	114936	87337	86413	76823	76958	61153	64039	39124	45568	24657	32878	10239	16612	3634	7199
盐湖区	4515	3645	14561	12606	27659	24476	31248	29891	30233	36243	21461	21524	28210	27486	30067	28188	27275	24991	21810	20659	18521	17649	13416	13658	10361	10891	9110	9121	7051	7112	4473	5151	2878	3693	1240	1979	400	929
临猗县	3968	3547	14243	12726	27455	24895	29162	25783	20600	18641	17578	16753	23785	22849	27284	25536	23322	22630	19986	19147	17692	17747	13637	13702	10900	10406	8982	9266	6453	7115	4110	4842	2947	4135	1265	2063	468	898
万荣县	3218	2828	12140	10330	23031	20856	23815	21545	20868	17780	14645	13896	17069	16962	18365	18161	16957	17177	15074	14552	13244	13008	10207	10322	8559	7945	7134	7243	5323	5756	3590	4248	2445	3336	1104	1790	359	716
闻喜县	2896	2420	11313	9347	19363	17001	20481	18690	14942	13514	12862	12330	16994	16365	17918	16629	16597	15731	14394	13606	12888	12590	9237	9398	6928	7197	6360	6115	5105	5181	3113	3583	1774	2456	658	1038	188	370
稷山县	2418	1954	10302	7926	19321	15419	19428	17402	13338	13623	10665	10384	12728	12886	15363	14818	13382	13291	11867	11481	10039	9639	7416	7584	5651	5822	5527	5590	3804	4116	2558	3311	1403	1921	631	1148	214	442
新绛县	2525	2147	10334	8297	16670	14021	16711	15242	12493	12090	9790	9834	13748	13265	14372	13737	14152	13585	11882	11336	10325	10152	7185	7506	5473	5617	4913	5278	3789	4340	2494	3124	1524	1961	590	963	183	415
绛县	2003	1850	6512	6363	11553	11533	13761	13001	11644	11214	9384	9033	11762	11120	12533	11568	12077	11781	10296	9811	8912	8808	6562	6608	5010	5074	4498	4505	3568	3618	2077	2538	1145	1579	362	671	118	256
垣曲县	1698	1424	6778	6196	10678	9807	12375	11630	9123	8513	7409	6838	10339	9519	10804	9455	10125	9289	9018	8020	8066	7333	5650	5247	2829	2791	2664	2821	3054	2989	1865	2033	858	1180	257	460	82	154
夏县	2650	2214	9420	7195	17969	14769	20545	18408	15726	13981	11668	10184	15086	14257	15146	14402	14265	13946	12480	11779	11785	11032	8501	8526	6253	6123	5372	5129	5137	5157	3047	3450	1823	2497	755	1277	350	566
平陆县	1935	1576	6787	6082	11771	10751	13645	12639	9530	8776	8252	7652	11053	10277	11567	10946	10566	10171	8658	8217	8133	7586	5698	5708	4296	3971	3993	3789	3624	3644	2375	2539	1553	1882	696	924	217	400
芮城县	2859	2390	11411	9702	21096	18970	19871	18124	14489	13347	12073	12074	16420	16284	17566	17011	15840	15376	13122	12919	11210	11125	8884	8900	7077	6795	5991	5879	5033	5441	3257	3671	2200	2907	981	1547	329	602
永济市	3072	2736	10262	9433	21641	20108	22664	20917	17057	15637	14200	13843	19653	18615	20699	19440	19016	18160	15756	14777	13179	12933	10099	9889	7908	8071	6676	6782	5418	5790	3395	4132	2373	3124	960	1553	418	858
河津市	2911	1956	12827	9596	21949	17962	22170	18349	17369	13557	13708	12666	18168	16945	19283	16955	15195	13909	11871	11111	11012	10126	8173	7888	6092	5710	5603	5440	3794	3780	2770	2946	1734	2207	740	1199	308	593
忻州市	21326	19323	79847	74833	131879	124041	155537	144396	123846	109856	99888	97486	131254	130379	127051	122952	126847	117420	115686	100126	111010	93615	81915	66168	58710	44453	54293	39723	48742	42469	33695	34493	20646	23698	9262	12878	3192	5409
忻府区	3464	3199	13956	13275	19910	18917	24387	22051	19910	20990	15918	17341	21001	23000	21758	23346	22548	22305	20342	18302	18950	16841	12146	10371	10163	8089	9441	7011	7817	6745	5293	5858	2999	3943	1260	2316	445	1000
定襄县	1381	1311	5385	5319	8075	7741	10753	9977	8244	6377	6422	6396	8742	8971	8733	8618	8851	8662	9186	8692	9043	8163	5957	5257	4463	3512	4095	3103	3751	3491	2762	3007	1673	2217	705	1265	226	578
五台县	2402	2096	7797	7251	13473	13118	16551	15443	12952	11488	10935	10345	13731	12484	12692	11850	12775	11735	12132	11588	11836	10690	9121	7868	6783	5521	5962	4592	5381	4825	3773	4140	2588	3093	1281	1745	475	809
代县	1580	1304	4890	4632	8121	8063	10117	9883	8340	7559	6474	6449	8394	8876	8529	8253	8436	8221	8653	7329	8453	6690	6627	4839	4408	3080	4008	2878	3540	3210	2631	2759	1676	1805	750	1080	290	484
繁峙县	1894	1483	6498	5717	12448	11334	13640	12641	11862	10000	8610	8252	10886	10823	10752	9859	9683	9169	8800	7816	8633	7130	6737	4994	4539	3078	4204	2899	3995	3231	2639	2449	1578	1497	737	835	241	355
宁武县	1124	1026	4303	3825	7708	7000	8188	7418	6769	5594	5799	5218	8113	6990	7401	6248	7244	5578	5912	4429	5237	4242	4323	3456	2826	2048	2833	2024	2442	1977	1516	1423	838	904	330	406	99	127
静乐县	1202	1065	4386	3928	7609	6904	8917	8201	8094	6788	6531	5953	7498	6445	6475	5584	6724	5555	5781	4599	5510	3904	4072	3038	2893	2078	2956	2144	2582	2129	1681	1559	954	939	378	446	112	126
神池县	747	693	2108	1957	4729	4374	5556	5177	4804	3995	3830	3637	5051	4554	4843	4361	4849	4359	4244	3426	4275	3277	3264	2381	1764	1248	1678	1218	1786	1514	1216	1098	631	679	244	270	73	80
五寨县	800	735	2980	2790	5001	4731	5972	5081	5109	5217	3523	3386	5057	5115	4855	4451	4717	4378	4084	3269	4115	3430	3179	2641	1857	1371	1645	1277	1865	1616	1108	1174	683	697	255	328	83	76
岢岚县	643	564	2267	2271	4063	3852	4502	4385	3335	2921	3022	2744	4082	3650	3824	3237	3656	2839	3097	2364	2786	2268	2170	1802	1393	1106	1505	1065	1404	1123	807	684	462	445	198	146	37	41
河曲县	1032	995	3949	3322	7021	6177	7603	6769	5574	4379	4761	4685	6266	6441	5660	5622	5840	5460	4935	4448	5064	4272	3930	3250	2702	2173	2460	1867	2449	2272	1759	1586	1234	1186	602	603	190	273
保德县	1127	1012	5388	5009	8943	8467	9428	9209	6838	6213	5679	5134	6563	6133	6004	5613	5630	5267	4674	3935	4381	3558	3156	2691	2199	1885	2136	1608	1962	1721	1256	1189	835	849	491	453	183	176
偏关县	888	790	3268	2989	5697	5202	7072	6702	4638	3758	3901	3608	5071	4905	4636	4608	4910	4631	4386	3257	4090	3302	3000	2242	1977	1369	1752	1236	1942	1659	1229	1125	830	799	317	350	86	102
原平市	3042	3050	12672	12548	19081	18161	22851	21459	17377	14577	14483	14338	20799	21992	20889	21302	20984	19261	19460	16672	18637	15848	14233	11338	10743	7895	9618	6801	7826	6956	6025	6442	3665	4645	1714	2635	652	1182
临汾市	28803	25193	118118	106733	199332	187645	224449	213394	177425	170787	146254	135494	191949	177360	191088	177433	177372	164482	141128	131402	121899	115874	89200	85555	63052	61802	56794	56915	46434	48130	28313	33227	15612	20648	6325	9290	2166	3768
尧都区	4988	4263	18987	16967	32456	30121	37448	35689	36057	38518	30070	29190	35286	33711	35308	33271	32494	29837	26272	24539	22656	21930	16267	15669	10912	11020	10457	10876	8120	8751	5164	6201	2806	3919	1169	1722	460	832
曲沃县	1413	1287	5660	5071	10394	10073	12601	12299	9501	8591	7704	6732	10721	9591	11368	10370	10759	10310	8216	7625	6866	6469	5035	5115	3896	4113	3531	3689	2804	2942	1588	2217	989	1361	425	629	170	266
翼城县	2350	2214	8773	8540	13190	13002	14660	13940	11582	10370	10749	9395	15088	13492	14947	14811	13997	14108	11654	11132	10246	9768	8248	7764	5905	5575	5012	5004	3660	4095	2296	3001	1217	1796	464	805	119	289
襄汾县	3199	2788	13597	11898	24478	22966	25505	24402	17220	16500	16650	15621	22268	20283	21170	19764	21000	20111	16712	16329	15507	15098	11378	11312	8028	8287	7113	7537	5666	6375	3727	4621	2246	3032	1035	1609	343	788
洪洞县	5447	4576	22649	20130	38275	35069	41036	38068	33527	31369	25657	24190	31848	30200	30866	29513	29069	27925	25218	24117	21728	20957	14416	14126	9906	9930	8880	9091	7291	8242	4424	5723	2367	3736	1011	1669	369	646
古县	563	508	2549	2379	4466	4235	4994	4867	3586	3325	3406	2791	4239	3876	4287	3701	3779	3237	2923	2581	2793	2459	2210	1860	1457	1177	1218	1064	1030	957	578	656	275	371	91	142	25	41
安泽县	496	454	2424	2262	3501	3395	3843	3805	2771	2652	2968	2701	4015	3518	4016	3522	3610	3139	2886	2573	2919	2508	2142	1807	1287	991	1123	882	1022	848	539	641	284	301	96	123	27	48
浮山县	867	837	3245	3325	5541	5371	6246	5944	4318	3943	4405	4156	5579	4978	6069	5381	6019	5222	4795	4223	4301	3689	3453	3131	2347	2095	2126	1966	1785	1766	1034	1287	506	735	176	328	45	89
吉县	723	667	3288	3096	5232	5074	6429	6246	4090	3743	2942	2793	4808	4651	4821	4593	4071	3652	3001	2891	2688	2562	2112	1983	1756	1528	1466	1293	1087	1050	736	632	449	428	198	223	55	39
乡宁县	1792	1494	8553	7498	13028	12556	13913	13331	10666	9709	7652	6618	10692	9640	10662	9460	8868	7821	6708	5929	5444	5115	4291	4028	3046	2843	2474	2360	2259	2179	1435	1546	857	977	323	411	90	140
大宁县	459	409	1933	1802	3312	3278	4013	3776	2304	2060	1623	1589	2322	2319	2542	2377	2348	2216	1851	1721	1527	1452	1168	1061	1028	944	844	784	719	652	447	389	236	273	110	93	28	28
隰县	762	590	2669	2352	4916	4562	5827	5507	5192	5749	3457	3163	4732	4268	4389	4196	4030	3779	3264	2983	2675	2668	2022	1897	1459	1321	1265	1181	1234	1102	730	666	438	411	165	169	47	58
永和县	457	419	1804	1515	3546	3217	4652	4336	2727	2444	1787	1609	2918	2672	2948	2769	2709	2604	1982	1933	1673	1532	1185	1111	1035	886	929	766	721	611	425	368	230	254	97	95	14	21
蒲县	684	624	3277	3041	5277	5185	6135	5858	4860	4416	4377	3242	5688	4286	5491	4087	4617	3515	3154	2562	2773	2328	2091	1732	1408	1271	1247	1044	1111	985	668	661	394	387	126	153	50	55
汾西县	988	937	4574	4044	7845	7248	9321	8892	6941	6334	4900	4213	6244	5353	6262	5375	5565	4889	4121	3720	3494	3322	2721	2507	1982	1854	1820	1713	1595	1444	883	973	516	641	210	250	63	82
侯马市	1670	1373	5583	5131	9627	9368	10884	10655	8693	8781	8042	8039	11625	11535	12061	11612	11258	10425	8903	7957	6847	6656	5069	5050	3803	3919	3447	3914	2995	3010	1983	1882	1021	1116	363	498	123	205
霍州市	1945	1753	8553	7682	14248	12925	16942	15779	13390	12283	9865	9452	13876	12987	13881	12631	13179	11692	9468	8587	7762	7361	5392	5402	3797	4048	3842	3751	3335	3121	1656	1763	781	910	266	371	138	141
吕梁地区	27596	23591	107593	93753	195751	179055	217628	205640	159723	153032	108813	103075	160082	149950	160741	149443	137725	128791	107886	95858	100979	90301	71790	64880	53130	46467	49810	42804	44339	40621	28522	28609	16378	17047	7110	8024	2542	3201
孝义市	3200	2478	13129	11002	22651	20902	25026	23553	17873	16228	12448	11760	21721	19846	21633	19197	17920	16491	14137	12964	12508	11560	8488	7918	6362	5691	6477	5784	5536	5130	3388	3445	2076	2363	984	1271	384	630
离石市	1916	1558	7575	6541	13272	11932	13171	12582	12480	15222	8110	8459	11937	11196	12233	11082	10310	9143	7231	6178	6194	5547	4744	4014	3607	3360	3092	2707	2477	2197	1562	1455	901	814	351	336	90	102
汾阳市	3066	2448	13339	11784	20657	19147	20799	19525	14913	14963	11960	11718	20140	19022	20204	18625	16464	15286	12127	11261	12415	11689	8360	8268	6163	5647	6295	5494	5189	4998	3472	3976	2105	2392	1047	1168	414	506
文水县	2755	2661	13961	12798	21793	21029	23425	22758	18123	16764	11784	11583	17466	18011	18009	18109	14817	15248	12846	12518	13166	12882	9003	8475	6884	5594	6515	5100	5590	5489	3764	4512	2211	2653	932	1320	438	655
交城县	1762	1490	6141	5629	11155	10042	12256	11716	10049	8875	6933	6176	9158	8420	9747	8999	8422	8065	7343	7274	7327	6997	4597	4033	3142	2777	3049	2565	2721	2569	1942	2176	1123	1263	469	545	187	270
兴县	2245	1951	5945	5383	14518	13523	20483	19414	14965	14469	7852	7354	9958	9855	10420	10287	10598	10574	9017	7438	8113	6238	5573	4818	4005	3432	3341	2850	3461	3091	2341	2060	1258	1220	534	555	164	148
临县	4858	4359	16352	13453	34726	31150	39682	37432	25806	24217	20040	18608	24895	22970	24546	23440	21851	20505	16389	14312	15733	12972	11992	10446	9202	7874	8064	7157	7494	6813	4344	4165	2418	2334	1046	1139	334	322
柳林县	2281	2000	10628	9222	18490	16559	19290	18168	13350	12584	8668	8119	13554	12405	13434	12033	11169	10307	8472	7203	7118	6627	5542	5094	4249	3902	3913	3487	3372	3092	2275	2147	1282	1291	528	579	196	210
石楼县	906	725	3103	2810	6730	6047	7765	7341	5435	5102	3215	2830	4412	4151	4677	4415	4074	3809	3106	2672	2507	2430	1971	1864	1326	1220	1353	1222	1208	988	747	603	436	319	165	108	39	27
岚县	1370	1223	4962	4368	9151	8573	10539	9990	8787	8163	5311	5183	7901	7239	7508	6917	6818	5949	5638	4131	5245	4187	3598	3125	2553	2095	2274	1897	2330	1998	1501	1237	776	659	275	288	55	83
方山县	1111	970	4113	3653	8281	7372	9475	8923	6797	6529	4355	4065	6425	5738	6518	5935	5425	4733	4227	3379	3887	3181	2936	2484	2288	1985	2008	1614	1808	1575	1125	964	560	582	251	206	57	63
中阳县	1157	895	4967	4161	8706	7621	8884	7922	6046	5417	4028	3733	6645	6121	6404	5855	5170	4699	3717	3420	3643	3359	2812	2506	1928	1696	1874	1564	1633	1348	1087	953	631	572	256	233	74	75
交口县	969	833	3378	2949	5621	5158	6833	6316	5099	4499	4109	3487	5870	4976	5408	4549	4687	3982	3636	3108	3123	2632	2174	1835	1421	1194	1555	1363	1520	1333	974	916	601	585	272	276	110	110
内蒙古自治区	118748	109106	499302	455034	833477	762756	1115372	1058580	1077228	1019824	934235	887647	1235987	1175631	1252874	1163604	1162100	1072339	967287	890475	834061	786510	547817	518395	392568	383598	411190	372955	315161	278408	195977	168552	110094	99041	43006	42390	15131	16887
呼和浩特市	13045	11884	51408	45980	81738	72521	97471	90019	121393	116338	113146	107072	122557	123851	115630	108295	115827	104854	98997	86538	86829	82352	58028	51520	40401	38128	44669	38985	39451	33429	22307	17574	14245	11729	5710	5138	1884	1952
新城区	2190	2077	7984	7423	11544	10566	13762	13283	21852	22632	23985	21322	21447	22679	20879	20113	21279	19382	16899	15034	13297	12872	8388	8600	6354	6877	7233	7081	5681	5125	3523	2792	1833	1525	761	665	354	336
回民区	1563	1560	5843	5472	8277	7662	9740	8946	13009	12435	12974	12447	16092	16241	15414	14260	15287	13277	12212	10696	9702	9615	6665	7079	5079	5213	5470	5240	4171	3950	2772	2082	1503	1190	544	520	222	252
玉泉区	1588	1498	6128	5571	8369	7535	9488	8717	13806	12120	12308	11470	17108	16170	15377	13390	14540	12165	11334	9695	8711	7932	5451	5416	4026	3930	4054	3936	3382	3227	2113	1987	1402	1282	589	641	212	220
赛罕区	2290	2141	8850	7916	13176	11595	15034	13476	25841	27764	26277	25644	23671	24023	22191	20943	21811	19472	17439	15232	14402	14265	9596	9692	7322	7292	8019	7186	6253	5159	3456	2794	1879	1586	768	712	283	312
土默特左旗	1898	1672	8139	7143	14179	12119	16766	14426	16143	14009	13383	12695	14786	15425	14745	14091	15299	14487	13900	11876	13709	13006	9188	7384	5824	5513	6928	5649	6883	5617	3562	2650	2640	2086	1192	991	300	303
托克托县	1150	923	4306	3804	7628	6581	8604	8145	9713	8425	7586	6857	8790	8515	7867	7174	7920	7154	7383	6612	7700	7525	5273	3689	3419	2537	3669	2926	3489	3087	1598	1415	1445	1186	606	485	207	189
和林格尔县	1031	822	3533	2880	6245	5349	8649	8219	9731	8839	7647	7388	7928	7625	6846	6489	7070	6820	7320	6560	7616	6930	5287	3516	3426	2593	3733	2706	3707	2914	1969	1519	1294	1131	474	439	105	124
清水河县	603	517	3259	2691	6468	6135	7608	7744	5056	4950	4231	4328	5325	5506	4831	4968	5056	5086	5153	4650	4773	4068	3276	2340	2247	1815	2136	1634	2385	1801	1401	1039	949	820	358	346	90	105
武川县	732	674	3366	3080	5852	4979	7820	7063	6242	5164	4755	4921	7410	7667	7480	6867	7565	7011	7357	6183	6919	6139	4904	3804	2704	2358	3427	2627	3500	2549	1913	1296	1300	923	418	339	111	111
包头市	11672	11285	47362	44648	72801	67245	90640	83692	91537	79583	86489	79469	121990	120444	129422	119463	122690	110019	94422	85255	76832	74954	53046	54830	43570	47361	50277	43334	37569	31034	20866	16249	11953	9838	4910	4206	1561	1921
东河区	1909	1949	8179	8005	12692	12171	16004	15380	17428	16050	14978	14354	21537	21339	24560	23065	25504	23322	20606	18747	14729	14045	8983	10063	7655	8968	8510	8935	7110	6834	4471	3897	2424	2195	1050	957	325	425
昆都伦区	2660	2655	11181	10449	15587	14756	16885	16012	17948	14525	20362	17507	30177	30241	33105	31152	29146	25975	19777	17717	14664	14682	10711	13230	10268	12598	13093	10835	8418	6422	4378	3286	1879	1635	702	671	255	407
青山区	2000	1925	7711	7430	11280	10677	12173	11263	15933	16322	15213	14197	22345	22055	24073	22505	20503	18278	13944	13120	11179	11861	9305	11249	9010	10064	10061	8283	5516	4221	2790	2094	1350	1136	480	524	215	374
石拐区	180	150	875	828	1487	1465	2174	1933	1342	1000	1180	973	2225	1944	3052	2622	3199	2749	2258	1904	1904	1798	1270	1532	1165	1774	1743	1354	1307	930	715	453	315	238	115	108	27	49
白云矿区	141	142	593	610	913	845	877	827	557	342	743	598	1552	1597	1724	1651	1531	1393	911	744	593	711	582	890	767	821	799	593	445	275	200	122	67	52	29	26	5	18
九原区	1590	1553	6706	6318	10043	8931	13548	11935	12417	9343	11408	10069	16481	15600	15869	13582	14683	12492	11806	10255	10281	9595	6455	5405	4440	4244	4358	3543	3545	3103	2016	1728	1469	1176	685	544	202	175
土默特右旗	1766	1548	6822	5955	11636	10036	16596	15096	15252	13117	12401	11951	13927	14451	13532	13167	14485	14116	13399	11933	12444	12188	8061	6336	5232	4556	5933	5071	6067	5090	3207	2346	2381	1814	1036	774	302	266
固阳县	930	888	3253	2984	5695	5109	8314	7379	7020	6004	6186	6052	8456	8222	8520	7334	8602	7197	7344	6722	7030	6391	4914	3919	3160	2832	3745	3096	3366	2762	2008	1546	1390	1024	559	396	159	135
达尔罕茂明安联合旗	496	475	2042	2069	3468	3255	4069	3867	3640	2880	4018	3768	5290	4995	4987	4385	5037	4497	4377	4113	4008	3683	2765	2206	1873	1504	2035	1624	1795	1397	1081	777	678	568	254	206	71	72
乌海市	2445	2217	9540	9274	14953	14194	17961	16653	15191	12349	16300	14167	27410	25716	28806	25909	24276	21049	15909	13926	14505	14245	9914	10695	8399	8674	7992	6470	5239	4080	3053	2079	1370	1114	512	538	172	257
海勃湾区	1186	1061	4419	4251	6905	6534	8501	7865	8043	6685	7791	7073	13180	12648	13225	11942	11339	10019	7761	6635	6591	6172	4395	4527	3506	3556	3287	2808	2201	1788	1191	867	529	449	198	236	70	123
海南区	590	538	2445	2408	3918	3543	4286	3931	3099	2221	3936	3238	6539	6012	6964	6055	5877	4740	3849	3387	3621	3588	2360	2237	1833	1799	1721	1498	1193	982	862	481	382	285	157	139	39	66
乌达区	669	618	2676	2615	4130	4117	5174	4857	4049	3443	4573	3856	7691	7056	8617	7912	7060	6290	4299	3904	4293	4485	3159	3931	3060	3319	2984	2164	1845	1310	1000	731	459	380	157	163	63	68
赤峰市	22946	19042	103254	86298	159879	139258	240909	226248	204614	200393	157718	153113	229082	214559	236034	220171	218187	208452	196148	188182	155578	151493	95778	93968	69178	69043	73921	71698	53118	51183	36579	35338	18271	17695	6639	6985	2306	2479
红山区	1857	1578	7069	6110	9162	8209	13236	12685	13916	15707	11286	12399	16996	18231	17648	17180	18021	16197	14272	13299	10886	11027	5989	6911	4958	5969	5164	5948	3766	3855	2744	2635	1144	1147	392	496	192	231
元宝山区	1746	1374	7865	6247	11672	9682	14334	13060	11825	10449	9556	9469	17008	16718	18479	17366	15546	14494	11466	11395	8943	9678	5290	6462	5476	6434	5919	5603	3530	3118	2090	1956	894	868	316	416	132	159
松山区	3150	2385	14459	10396	20996	17044	31876	29252	25430	24193	18417	18777	28693	28053	27653	25366	25058	23497	22507	22239	18686	18600	10953	10591	8204	7885	8460	7958	6446	5985	4464	4131	2134	2069	856	846	223	244
阿鲁科尔沁旗	1382	1306	6691	6177	10786	10025	15320	14829	13619	13453	10634	9830	15799	14150	16460	16625	14932	14408	13092	12284	10011	9675	6923	6853	4640	4553	4376	4213	3036	3049	2058	2211	1200	1247	436	452	184	171
巴林左旗	1636	1490	7331	6931	11782	11130	15583	14853	17935	17597	12134	11750	16963	16127	16576	15138	16539	16255	15293	14815	12043	11785	7858	7396	4791	4603	5048	4926	3696	3547	2580	2585	1248	1326	484	469	146	161
巴林右旗	905	772	3928	3426	6241	5766	9786	9339	7882	7324	6306	6061	10135	9424	9559	9218	8489	8472	7597	7448	5743	5917	3955	3858	2427	2404	2389	2434	1621	1700	1018	1043	558	597	180	224	57	72
林西县	933	804	4497	4075	8102	7818	10867	10538	9157	9023	6998	7112	11693	11215	12062	11105	12962	12759	12514	12283	9790	9305	6262	5617	3647	3391	4064	4090	3072	3229	2003	1957	1123	910	359	351	144	116
克什克腾旗	1018	882	5163	4639	8184	7571	14552	13974	8656	8174	7775	7250	11940	10966	13469	12420	12681	12081	12221	11812	9324	9253	5898	5767	3644	3425	4158	3881	3169	2883	1927	1641	968	820	343	249	98	81
翁牛特旗	2284	1877	10501	8217	17153	14156	26609	24317	22048	22004	17751	16997	22841	20836	24419	22764	22013	21767	20099	20109	16056	15949	10516	10328	6987	6654	7701	7578	5328	5339	3563	3542	1991	1925	706	792	238	256
喀喇沁旗	2090	1705	9208	7670	10872	9256	21237	19622	18967	18177	13392	12669	17997	15930	18272	16175	17590	16555	16119	15088	13103	12861	7255	6887	5973	5658	6465	5744	4659	4289	3317	3118	1547	1476	592	562	171	190
宁城县	2932	2319	13016	10705	21227	17700	37241	35004	28926	27624	21333	20103	30063	26660	30432	28423	27629	26284	25991	24598	20396	18363	12011	10796	9199	9131	9956	9431	7492	7472	5650	5408	2722	2651	1004	1038	361	393
敖汉旗	3013	2550	13526	11705	23702	20901	30268	28775	26253	26668	22136	20696	28954	26249	31005	28391	26727	25683	24977	22812	20597	19080	12868	12502	9232	8936	10221	9892	7303	6717	5165	5111	2742	2659	971	1090	360	405
通辽市	16684	15273	69864	63672	120315	111487	151285	145482	151593	147329	132284	129053	158564	147882	155482	146349	139948	135217	118452	114032	106254	104189	68123	66908	42857	43592	42111	40874	30333	30281	22195	21721	12469	12100	4761	4880	2154	2370
科尔沁区	3826	3434	16902	15438	28249	26369	37022	35943	36348	36073	30145	31030	38004	37427	41585	40378	41106	39639	35108	33278	30256	29511	18098	18110	11651	13250	11579	11933	8719	8956	6563	6343	3649	3500	1417	1498	703	873
科尔沁左翼中旗	2664	2643	11829	10965	22157	21028	29219	27928	28859	27571	23147	22107	26437	24271	24666	23244	22065	21628	18601	17951	17007	16638	10993	10299	6662	6649	6593	6065	4583	4475	3357	3013	2027	1774	768	652	361	300
科尔沁左翼后旗	2216	2124	9330	8673	14704	13431	18327	17314	21186	20247	18184	17373	21224	19260	19824	18363	16981	16011	14065	13348	13670	13503	8990	8977	5939	5500	5611	5332	3982	3819	2813	2575	1544	1488	539	553	237	320
开鲁县	2276	1969	9205	7955	16100	14412	18175	17602	17443	16759	16591	16225	20609	18955	20484	18324	17830	17435	15340	15127	13575	13720	8924	9254	5210	5447	5124	4915	3606	3751	2636	2911	1542	1627	589	676	232	281
库伦旗	1082	962	4427	4020	6465	5789	8764	8423	8784	8415	7971	7387	9056	8192	8830	8093	7659	7197	6565	6181	5964	5564	3925	3605	2523	2460	2509	2547	1961	1929	1435	1382	747	763	308	276	141	118
奈曼旗	2510	2192	9973	8753	17642	16206	21548	20619	20620	20507	19243	18593	22609	20262	20979	19195	18120	17553	15981	15591	14650	14186	9571	9256	5821	5664	6026	5908	4377	4554	3275	3418	1866	1780	685	771	247	298
扎鲁特旗	1750	1646	6811	6526	12568	11936	15131	14697	15369	15172	14208	13687	16928	15585	15107	14799	12537	12099	10038	9904	8596	8495	6183	5985	4128	3754	3846	3364	2586	2277	1791	1826	959	1043	407	398	196	152
霍林郭勒市	360	303	1387	1342	2430	2316	3099	2956	2984	2585	2795	2651	3697	3930	4007	3953	3650	3655	2754	2652	2536	2572	1439	1422	923	868	823	810	519	520	325	253	135	125	48	56	37	28
呼伦贝尔盟	10197	9934	51467	48626	97209	92479	128471	125566	118053	110002	107947	98617	146797	137602	156159	144836	145317	132073	109205	99733	95161	90314	59049	60045	43527	48287	47226	43748	32177	28079	20559	17419	10119	9316	3782	4337	1625	2168
海拉尔市	976	981	4567	4343	7743	7213	10446	10185	12330	12342	9188	8483	13335	13432	14832	14196	15456	14105	12380	11352	9874	9327	5855	6071	4066	4728	4142	4765	3433	3560	2396	2177	1164	1177	439	591	227	307
满洲里市	707	699	3497	3328	6026	5931	7393	7083	5786	5213	6285	5706	10692	10098	11910	11153	11386	10261	8536	7506	6700	6537	3745	3985	2616	3271	2824	2912	2251	2291	1486	1240	673	613	221	285	119	147
扎兰屯市	1568	1445	7597	7197	14075	13582	20933	20752	20845	20104	18791	17186	22759	20090	21651	19317	19915	18175	15709	14263	14622	14226	9990	9479	6642	6243	6056	5560	4582	4089	3358	2849	1827	1577	724	670	278	325
牙克石市	1344	1323	7058	6700	13024	12707	17345	16821	13798	12594	13074	11662	21177	19959	25730	24068	24728	22438	17308	15691	14296	13741	8446	9555	7058	9710	9759	9522	6638	5828	4008	3299	1762	1571	610	747	288	419
根河市	630	602	2907	2771	5189	5126	6566	6247	4827	4317	5239	4564	9331	8811	11298	10582	9898	8803	5601	5070	4933	4738	2850	3751	2789	4347	3847	3463	2418	1814	1256	985	638	507	182	228	86	126
额尔古纳市	400	410	2010	1898	3168	2915	3623	3494	3221	2631	3480	3144	5269	4863	5571	5210	5094	4628	3569	3168	3219	3108	1961	2133	1406	1655	1420	1389	999	783	592	483	285	272	94	142	44	78
阿荣旗	1084	1060	5240	4931	12522	11781	17772	17535	17666	16973	13523	13078	15414	14631	14615	14053	13450	12791	10956	10330	10821	9928	7372	6265	5220	4078	4599	3499	3015	2448	2095	1722	1200	1081	502	531	196	233
莫力达瓦达斡尔族自治旗	1233	1189	6679	6288	13658	12507	16050	15995	15138	14050	14249	13255	15848	15081	14932	13707	13171	11701	11007	10241	10620	9521	6976	5915	4477	3534	4047	3168	2626	1996	1649	1429	861	771	366	328	116	122
鄂伦春自治旗	1077	1018	5954	5564	11176	10507	13926	13606	12009	11051	11615	10582	15980	15063	17831	16324	15381	14245	11249	10328	9957	9336	6070	6744	5278	6212	6249	5283	3483	2678	2049	1551	894	777	326	389	131	204
鄂温克族自治旗	552	603	2820	2618	5053	4882	7311	7054	6300	5566	5577	5086	7944	7541	8841	8355	8733	7877	6836	6404	5452	5135	2923	3020	1917	2267	2197	2111	1463	1337	852	821	391	447	161	197	58	106
新巴尔虎右旗	169	166	783	728	1324	1296	1834	1771	1748	1505	1983	1657	2239	1981	2183	1915	1932	1710	1537	1347	1145	1133	670	715	441	524	477	464	291	311	176	231	96	145	30	57	20	30
新巴尔虎左旗	158	173	971	913	1667	1574	1969	1893	1769	1430	2153	1806	2686	2319	2452	2132	2165	1829	1624	1555	1309	1369	759	886	584	654	575	628	336	349	240	253	131	158	43	78	27	30
陈巴尔虎旗	299	265	1384	1347	2584	2458	3303	3130	2616	2226	2790	2408	4123	3733	4313	3824	4008	3510	2893	2478	2213	2215	1432	1526	1033	1064	1034	984	642	595	402	379	197	220	84	94	35	41
兴安盟	6693	6448	31508	30038	62210	58227	82074	78953	87438	82644	71167	63573	87016	78077	86589	78600	75393	70612	61049	58002	52818	51015	36094	35606	22941	22417	21337	20625	15938	14442	11103	10254	6093	5598	2162	2185	872	976
乌兰浩特市	1072	1033	5179	5015	9368	8521	11514	11043	14103	14218	10247	9897	14319	14176	15608	15073	14590	14067	10966	10917	9122	8913	5942	6276	3764	4328	3523	4008	2799	2791	1773	1844	974	1047	381	393	162	196
阿尔山市	180	172	869	828	1544	1444	1951	1766	1519	1220	1657	1263	2727	2364	3362	2902	2901	2641	1898	1672	1313	1253	669	988	757	1132	944	985	722	524	352	240	146	147	39	49	18	31
科尔沁右翼前旗	1409	1334	6881	6588	14071	13267	18325	17393	19639	18411	14730	13122	18400	15841	17866	16170	15803	14572	12996	12204	11650	11256	8251	7926	5153	4829	4472	4241	3302	3055	2369	2202	1279	1215	435	481	230	206
科尔沁右翼中旗	1286	1265	5499	5391	11289	10789	12920	12433	14429	14027	12043	10927	13681	12759	12478	11750	10592	10418	8789	8707	7130	7225	5333	5466	3291	3113	2974	2905	1811	1688	1282	1283	688	671	241	264	86	108
扎赉特旗	1612	1570	7041	6837	14514	13479	23076	22478	23052	20977	20458	16812	23287	19316	21620	18293	17995	15890	14268	12891	12664	11868	8595	7754	5519	4868	5193	4543	3969	3243	2775	2257	1610	1260	514	484	195	202
突泉县	1134	1074	6039	5379	11424	10727	14288	13840	14696	13791	12032	11552	14602	13621	15655	14412	13512	13024	12132	11611	10939	10500	7304	7196	4457	4147	4231	3943	3335	3141	2552	2428	1396	1258	552	514	181	233
锡林郭勒盟	5185	5037	20607	19775	31910	31049	45638	44159	43191	40411	41851	39027	57629	52717	58037	51371	51345	45208	40033	37441	32802	31318	21833	21637	16138	14652	16216	14283	11160	9692	7012	6202	3566	3421	1317	1373	405	520
二连浩特市	365	373	1369	1333	1953	1793	1709	1679	1284	1045	2037	2224	3802	4023	3812	3328	2981	2294	1772	1340	1309	1014	744	731	481	463	503	370	292	229	132	97	52	41	23	18	5	5
锡林浩特市	883	826	3389	3242	5515	5372	7217	7080	8417	8204	6837	6205	10527	10292	10969	10142	9847	8622	7124	6217	5292	5226	3522	4067	3003	2872	3075	2646	1892	1560	1237	959	520	434	193	204	68	99
阿巴嘎旗	301	259	1020	1072	1536	1467	2099	2071	1851	1587	2275	1999	3036	2769	2913	2644	2579	2189	1839	1628	1480	1460	1029	1086	838	698	666	615	446	446	282	311	138	185	62	60	17	22
苏尼特左旗	223	204	906	917	1350	1316	1862	1736	1676	1392	1885	1749	2452	2129	2215	1993	1933	1656	1417	1273	1071	1075	693	813	663	586	559	446	347	328	201	213	93	129	23	51	13	24
苏尼特右旗	416	412	1817	1780	2687	2738	3393	3240	2729	2477	3169	3004	4534	4375	4882	4337	4164	3655	3212	2890	2537	2302	1653	1792	1261	1207	1293	1267	957	838	563	461	243	306	113	117	27	32
东乌珠穆沁旗	550	553	2239	2150	2929	2760	4219	3869	4047	3493	4412	3604	5617	5035	5355	4804	4610	3843	3364	2949	2552	2318	1669	1802	1274	1147	1208	1003	674	551	372	418	154	207	51	65	20	22
西乌珠穆沁旗	431	416	1733	1592	2618	2441	4142	4015	3442	3292	3549	3195	4285	4059	4090	3811	3541	3289	2547	2549	1952	1978	1270	1590	1054	970	1081	965	552	544	305	369	170	175	54	54	15	28
太仆寺旗	837	793	2980	2904	4841	4884	8065	7788	6588	6790	5957	6451	8348	7609	8930	7649	8382	7725	7995	7947	7307	6852	5063	4150	3119	2676	3424	3024	2734	2246	1791	1518	1000	870	382	400	117	125
镶黄旗	123	149	542	519	848	817	1299	1331	1092	1064	1233	1153	1489	1327	1531	1487	1297	1254	1073	1119	905	970	650	637	484	475	431	404	269	290	150	167	90	104	18	35	4	13
正镶白旗	315	328	1365	1294	1923	1847	2974	2886	2655	2402	2812	2838	4009	3201	3565	3139	3072	2935	2587	2571	2232	2073	1580	1400	1144	1004	1089	1013	837	779	494	473	276	276	89	101	26	35
正蓝旗	328	316	1451	1307	2425	2396	3587	3517	2848	2811	3242	2754	4017	3517	4101	3614	3765	3430	2756	2836	2345	2446	1545	1535	1140	1155	1211	1157	929	767	571	489	290	294	92	112	41	49
多伦县	413	408	1796	1665	3285	3218	5072	4947	6562	5854	4443	3851	5513	4381	5674	4423	5174	4316	4347	4122	3820	3604	2415	2034	1677	1399	1676	1373	1231	1114	914	727	540	400	217	156	52	66
乌兰察布盟	11373	10786	41966	39916	75629	73233	104356	102994	96176	95675	73275	77990	99122	97934	105778	101548	108412	101157	106126	95135	100468	84099	71964	56567	47445	40471	49876	43970	45700	38013	26238	20618	14254	13167	4817	5266	1269	1631
集宁市	1445	1439	5589	5396	8355	7831	10008	9585	13658	14413	9417	10310	13123	14240	15069	14954	15718	14206	12583	11126	8628	8292	5477	5744	4489	5079	4855	5278	4100	3846	2567	1973	1259	1139	425	478	148	206
丰镇市	1422	1245	4778	4364	9647	9317	13508	13487	11248	10870	8094	8327	11047	11216	11807	11471	11786	10652	11628	10461	11766	9285	8616	6233	5604	4488	5470	4756	5293	4723	3279	2966	1740	1796	646	761	183	224
卓资县	686	659	2592	2392	5533	5199	8880	8679	7702	7129	4982	4875	6686	6209	6980	6768	7891	7087	8422	6956	8593	7166	6266	4526	4173	3051	4173	3577	4512	3514	2228	1677	1248	1007	339	336	78	96
化德县	775	768	2556	2502	4776	4810	5907	5942	4004	4223	3667	4567	5695	5822	6625	6094	6286	6180	6259	6111	5619	4711	4041	3161	2308	2043	2713	2473	2346	1902	1257	991	714	651	243	261	73	85
商都县	1485	1479	4886	5117	8275	8398	10435	10845	11446	11796	10193	10277	13614	12391	13824	12285	13228	12155	12237	11059	12372	10166	9135	7492	5716	4786	6166	5609	4955	4203	2900	2309	1739	1581	582	669	152	199
兴和县	1292	1193	5020	4847	9410	9438	12165	12259	10216	10963	8839	8954	10719	9916	11016	10293	10996	10011	11216	10008	10795	9101	7679	6170	5267	4434	5476	4644	4679	3993	2697	2217	1458	1524	467	621	94	174
凉城县	867	817	3801	3190	7165	6402	10063	9482	7252	7118	4312	5427	6971	7695	7833	8732	8620	8593	9709	8045	9847	7539	7386	5207	4713	3704	5177	3989	4920	3962	2737	2010	1382	1329	421	448	94	139
察哈尔右翼前旗	825	751	3449	3355	6435	6563	9543	9539	8712	8674	5784	6599	8324	8210	9042	8681	9582	8906	9852	9262	10014	8360	7203	5363	4939	4359	4936	4420	4522	3945	2571	2166	1479	1531	546	665	165	196
察哈尔右翼中旗	755	714	2693	2573	4904	4470	8540	8234	7266	6380	4963	5382	6728	6626	7065	6838	7888	7672	8297	7349	8142	6874	5862	4400	3653	2947	3826	3124	3802	2815	2071	1471	1072	911	361	358	86	91
察哈尔右翼后旗	975	877	2771	2728	4737	4791	6627	6923	7192	7436	6743	6919	8044	7291	7766	7142	7724	7153	7793	7029	7038	5913	5043	4049	3389	2999	3398	3160	2974	2515	1765	1394	975	839	341	343	82	102
四子王旗	846	844	3831	3452	6392	6014	8680	8019	7480	6673	6281	6353	8171	8318	8751	8290	8693	8542	8130	7729	7654	6692	5256	4222	3194	2581	3686	2940	3597	2595	2166	1444	1188	859	446	326	114	119
伊克昭盟	8120	7447	31241	27950	50054	41880	64159	56802	62927	55625	60339	56866	81009	75113	73101	65085	66252	57823	55947	47507	47795	43271	30697	25676	24940	20634	25781	21113	19686	16406	12039	9550	8567	7248	4350	3760	1601	1405
东胜市	1843	1745	6338	5610	8527	7267	9748	8804	11977	14399	13055	15222	17968	17383	14203	13212	12471	10636	9164	7581	6763	6075	4073	3796	3739	3258	3792	3340	2760	2119	1494	1158	951	827	453	439	193	183
达拉特旗	1720	1615	6202	5715	11214	9532	15588	13850	15501	12588	13308	11536	16906	15004	14949	13139	14491	13058	13302	12265	12064	10908	7612	6003	5710	4583	6200	4914	5165	4337	3153	2434	2320	1857	1260	922	366	317
准格尔旗	1596	1385	6880	6028	10440	8501	12956	11918	11149	9552	10085	9568	14225	14048	14178	12486	13072	11165	11760	9374	10340	8946	6656	5126	5392	4173	5677	3941	4930	3621	3118	2155	2238	1703	1171	879	536	330
鄂托克前旗	407	383	1420	1397	2607	2232	3695	3268	2961	2511	3168	2832	4034	3670	3652	3408	3056	2884	2551	2269	2064	2131	1425	1441	1143	1056	993	940	691	667	400	439	321	329	164	148	41	68
鄂托克旗	567	545	2423	2209	3716	3258	4616	3999	3816	2906	4991	4106	6837	6178	6330	5414	5326	4347	3889	3229	3226	2977	2042	1877	1643	1472	1570	1453	1163	1079	712	649	480	438	200	212	72	105
杭锦旗	624	599	2598	2403	4337	3791	5892	5159	5553	4355	5517	4795	6848	6288	6331	5842	5869	5097	4994	4289	4552	4229	3068	2590	2449	2023	2448	2173	1783	1688	1138	959	786	703	370	349	128	127
乌审旗	554	445	2049	1746	3784	2929	5335	4568	5075	4175	4135	3845	5568	4967	5351	4714	4553	4315	3665	3268	3205	3161	2117	1911	1683	1641	1587	1545	1094	1092	609	552	468	483	230	278	84	92
伊金霍洛旗	809	730	3331	2842	5429	4370	6329	5236	6895	5139	6080	4962	8623	7575	8107	6870	7414	6321	6622	5232	5581	4844	3704	2932	3181	2428	3514	2807	2100	1803	1415	1204	1003	908	502	533	181	183
巴彦淖尔盟	9313	8689	36428	34412	60055	55016	84184	80235	78202	73665	64532	61354	91788	90772	93540	89833	83234	76806	63991	58692	58883	53639	38891	36671	29672	26891	28558	24759	22551	19593	12713	10331	8429	7044	3693	3336	1196	1071
临河市	2742	2605	11463	10670	18065	16366	23799	22703	24978	25808	19694	20045	28638	28999	28838	28412	25798	24279	18967	17615	17136	15545	11031	10459	8393	7959	8007	7469	6384	5451	3442	2776	2205	1843	951	841	304	285
五原县	1660	1528	5733	5418	9222	8585	14275	13904	13122	11967	10094	9179	14346	13810	14703	13835	13132	12003	10224	8936	9611	8668	6347	6093	4814	4224	4694	3770	3587	3113	2161	1749	1546	1257	708	658	225	181
磴口县	591	545	2656	2521	4597	4279	5537	5351	4714	4028	3929	3500	6590	6580	6930	6993	5984	5428	4726	4079	4036	3718	2820	2912	2337	2043	2146	1887	1539	1425	886	705	535	456	205	215	74	64
乌拉特前旗	1812	1668	6350	6154	11078	9898	16779	15767	13942	11777	12357	11417	17179	16928	17404	16334	15716	14128	12470	11493	11809	11218	7833	7307	5811	5162	5543	4536	4701	3993	2879	2241	2008	1541	861	744	288	250
乌拉特中旗	832	764	3310	3024	4933	4378	6310	5894	5297	4365	5834	5272	7592	7302	7607	6923	6655	5811	5535	4921	4948	4476	3170	2885	2290	2008	2297	1810	1774	1502	939	791	631	534	292	235	82	86
乌拉特后旗	263	224	1070	1039	1750	1704	2459	2184	2013	1750	2199	1984	2978	2732	2888	2618	2382	2141	1901	1742	1766	1657	1092	986	769	668	730	603	475	406	227	208	165	139	66	70	19	23
杭锦后旗	1413	1355	5846	5586	10410	9806	15025	14432	14136	13970	10425	9957	14465	14421	15170	14718	13567	13016	10168	9906	9577	8357	6598	6029	5258	4827	5141	4684	4091	3703	2179	1861	1339	1274	610	573	204	182
阿拉善盟	1075	1064	4657	4445	6724	6167	8224	7777	6913	5810	9187	7346	13023	10964	14296	12144	11219	9069	7008	6032	6136	5621	4400	4272	3500	3448	3226	3096	2239	2176	1313	1217	758	771	353	386	86	137
阿拉善左旗	781	807	3448	3313	5004	4564	6168	5735	5239	4328	7237	5684	10182	8266	11030	9038	8720	6742	5473	4506	4628	4225	3336	3198	2673	2536	2378	2220	1697	1648	1009	920	597	575	295	299	68	105
阿拉善右旗	154	122	599	561	866	800	1036	1064	819	717	1119	946	1593	1398	1808	1581	1372	1145	786	788	816	799	603	580	474	459	443	475	341	322	188	169	98	115	45	50	11	19
额济纳旗	140	135	610	571	854	803	1020	978	855	765	831	716	1248	1300	1458	1525	1127	1182	749	738	692	597	461	494	353	453	405	401	201	206	116	128	63	81	13	37	7	13
辽宁省	186406	165122	746050	659586	1196360	1080604	1738540	1620367	1497033	1425847	1567158	1505841	1812263	1757944	2101255	2007301	2198335	2100047	1991002	1907752	1838191	1782031	1190640	1170618	862870	849410	780140	788493	644458	661348	490587	498459	289240	296160	129520	141191	63335	82908
沈阳市	28761	26200	106444	95771	172507	158418	261235	245984	290285	269130	305113	274520	292011	283763	346767	326407	393258	370555	366528	347511	331016	321948	201434	202249	140704	142250	132386	147546	126260	132204	93805	95251	52458	53771	22257	23566	10343	13101
和平区	1983	1828	6733	6150	11215	10788	21111	20081	30413	27375	31031	25620	24258	23853	26161	26156	36411	35555	37361	35552	31529	30478	15689	15240	11047	12130	11658	16048	13214	15515	10751	11070	5549	5748	2221	2242	907	1203
沈河区	2056	1881	6651	6209	11059	10205	18820	18291	25889	24058	24642	22592	22019	22874	23904	24130	33737	32681	34990	34211	30768	30266	16402	16133	11291	11672	10683	13613	10995	12960	8693	9464	5035	5672	2194	2414	1007	1283
大东区	2206	2106	7050	6474	11696	10852	20385	19133	26292	24573	25808	22413	25480	24335	29205	25791	39128	35268	39200	37115	29905	28952	16991	17270	12074	12495	12272	16805	14378	14983	9464	9552	5065	5019	1960	2120	892	1131
皇姑区	2014	1958	7612	6949	12966	12289	22001	21089	34347	32267	36050	30552	24895	25513	29446	28426	40995	37855	39076	36958	30894	30862	17595	17610	12022	13471	13925	18580	15384	16613	10544	10621	5296	5146	2051	2072	874	1176
铁西区	2234	2013	7830	7193	13887	13016	25106	23738	30979	27648	26344	22836	24318	25088	29792	29773	46041	43548	47111	44527	35296	34566	18924	18737	13474	14706	14578	21202	19731	20444	13293	12544	6257	5755	2244	2125	802	1134
苏家屯区	1719	1611	6783	6285	11534	10629	17644	16731	14975	13911	14725	13721	17835	17607	22253	20944	24420	22779	21677	20732	20712	20183	13348	13970	9077	9343	8650	8224	6765	6548	4846	4902	2823	3079	1459	1461	633	804
东陵区	2535	2391	9543	8698	14393	13157	20723	18938	26202	24138	34632	29352	28845	26228	31407	27395	31477	28226	26976	25103	26896	25731	17089	16665	11716	11570	9936	9913	8040	8323	6178	6335	3491	3816	1705	1845	862	1019
新城子区	1199	1108	4926	4503	8575	7925	11624	11096	12490	11669	11820	11014	12015	11378	15953	14817	16433	15294	13172	12862	14177	13489	9348	9670	6856	7093	6077	5276	4371	4226	3302	3325	2086	1998	984	1013	524	542
于洪区	2566	2369	9864	9183	14816	13627	21325	19614	24551	22730	27457	25122	29879	27641	34165	29422	33367	29378	28256	26239	27829	26489	17771	17615	11796	12026	10411	10276	8463	8139	6032	6070	3355	3422	1492	1578	773	900
辽中县	2906	2533	11034	9188	15710	13571	20558	19016	18318	17031	20478	20252	20200	20199	26353	25521	23573	23860	21722	21060	22275	21866	15690	15052	11224	10269	8940	6980	6413	6194	5441	5655	3434	3664	1591	1933	828	1095
康平县	1723	1526	6635	6127	12807	12125	14627	14029	9609	9199	11394	10438	15048	13719	19124	17545	17052	16105	12888	12071	12891	12650	9442	9422	6517	6114	5821	5219	4362	4654	3496	3478	2135	2206	795	991	393	579
法库县	2294	1885	9452	7642	15019	13002	17711	16672	12659	11833	15228	15044	19061	17838	22707	22018	20253	19951	17378	16419	18632	18462	13286	13384	9080	7932	7678	6180	5603	5583	4675	4914	3284	3317	1368	1393	694	831
新民市	3326	2991	12331	11170	18830	17232	29600	27556	23561	22698	25504	25564	28158	27490	36297	34469	30371	30055	26721	24662	29212	27954	19859	21481	14530	13429	11757	9230	8541	8022	7090	7321	4648	4929	2193	2379	1154	1404
大连市	21838	20190	94933	88352	141828	132168	227655	217158	210078	212112	218818	215749	273244	266518	286746	270268	296825	279990	287295	274007	262373	249567	176839	171408	129883	123783	115759	114281	97150	101676	71351	74956	44552	48299	22118	25763	11571	16591
中山区	1072	1000	4646	4203	6818	6444	11418	11061	14564	15739	13151	13671	16824	16198	17461	16116	20691	18857	21783	20025	18582	16876	9557	8992	7319	7779	6937	8594	7739	9846	6046	6504	3183	3497	1461	1643	658	1049
西岗区	997	911	4238	3942	6325	5816	10538	10176	12745	11856	12436	11420	14541	14675	14945	14522	19244	17400	20931	18974	17461	15884	9192	8455	7009	7105	6783	8094	7445	9038	5485	5703	3044	3285	1294	1510	596	1083
沙河口区	1890	1710	7876	7439	11483	10587	18869	17967	29791	30508	30334	28112	26443	27507	26685	26044	33536	31215	34844	32711	28407	27328	16931	15988	12288	12612	12292	14755	13394	14783	8862	9024	4572	4688	1995	2313	1037	1546
甘井子区	3162	2801	12616	11528	15586	14240	23829	22640	36677	33811	46118	37046	46738	42511	42743	36251	40713	34780	37013	33228	31680	29744	19299	18372	13987	14369	13462	14710	12051	12020	7732	7679	4103	4602	2098	2451	1098	1643
旅顺口区	973	952	4086	3987	6178	5713	10238	9617	9295	9694	9220	8268	13506	12699	13166	11947	12509	11828	12318	12115	12541	12306	8870	8842	6700	6308	5134	4783	3766	3655	2783	3131	1797	2277	951	1352	568	925
金州区	3042	2891	13211	12256	18927	17809	31050	29573	29817	41380	37292	51649	43535	44988	39664	37184	37864	35331	35397	33560	35937	33562	25094	24747	17340	16384	13119	12117	10657	10516	8056	8607	5273	6057	2750	3372	1468	2118
长海县	437	441	2283	2094	3406	3258	5131	4946	3192	2369	3566	2602	5099	4384	6061	5313	4828	4420	4162	4277	3947	3983	2602	2483	2096	1924	1643	1382	1153	1253	896	1042	592	800	354	498	233	382
瓦房店市	3773	3353	16309	14591	27350	24718	45056	42582	28727	26354	26810	25185	40018	37546	47484	44953	49430	46629	46167	44577	41956	40006	32201	31174	23473	22068	21044	19867	14670	15415	11226	11902	7608	8360	3884	4504	2191	2902
普兰店市	3045	2920	14160	13507	21580	20719	34095	32901	21192	19079	18350	17373	31410	31380	37562	36356	37357	37220	35341	34386	34514	33425	26489	27045	20159	17847	17339	14133	12304	11271	9235	9753	6424	6792	3376	3806	1704	2295
庄河市	3447	3211	15508	14805	24175	22864	37431	35695	24078	21322	21541	20423	35130	34630	40975	41582	40653	42310	39339	40154	37348	36453	26604	25310	19512	17387	18006	15846	13971	13879	11030	11611	7956	7941	3955	4314	2018	2648
鞍山市	17244	14874	64908	53940	104143	89827	145810	135018	129606	124791	129444	128982	146568	145189	175166	170020	194720	185852	175301	166139	157911	152146	100040	98400	75357	73007	70884	70561	57933	59056	43929	43074	24791	24399	11180	11237	5748	6844
铁东区	1428	1252	5302	4851	9683	8885	15760	14761	16585	16890	13532	13689	14584	16773	19873	21516	28042	28178	26861	25412	21257	20489	10653	10961	8726	9677	9961	12408	10253	11029	7469	6627	3048	2939	1113	1136	483	786
铁西区	1025	897	3814	3490	6382	5884	10451	9803	11789	11469	8763	9073	11439	11822	14837	14574	20181	18668	19865	18587	14761	13984	7702	7799	5813	6139	6430	7751	6041	6616	4420	4398	2226	2047	928	870	398	494
立山区	1177	1073	4943	4448	8961	8432	14368	13569	14935	13467	11368	10733	14948	14845	21528	20351	28243	26293	26617	24450	19347	18587	10743	10740	8258	9395	10303	12247	9963	10171	6846	5978	2793	2523	919	961	430	609
千山区	1413	1277	6132	5544	9386	8434	13722	12527	13082	12388	14904	13130	16411	15339	19677	17405	21247	18482	18325	16724	16087	15775	10345	10698	8049	7912	7345	7437	5403	5525	3833	3991	2262	2533	1082	1137	565	693
台安县	2099	1812	8134	6717	12384	10768	16141	14926	11592	10786	13321	13662	15637	14996	18608	17921	16925	16147	14076	13749	14697	15062	10419	10650	7496	6409	6419	5026	5210	5239	4477	4537	2435	2539	1161	1229	528	772
岫岩满族自治县	2641	2297	10586	9295	17776	15918	24412	23233	17815	16606	17607	17810	20087	18652	24268	22982	23294	22305	20240	19351	21248	19167	14627	13219	11160	9639	8824	7616	6660	6504	5960	6066	4169	4070	1939	1862	968	1045
海城市	7461	6266	25997	19595	39571	31506	50956	46199	43808	43185	49949	50885	53462	52762	56375	55271	56788	55779	49317	47866	50514	49082	35551	34333	25855	23836	21602	18076	14403	13972	10924	11477	7858	7748	4038	4042	2376	2445
抚顺市	8269	7555	32668	30553	57172	53591	91736	85868	81210	75693	74654	70539	91230	87274	112121	105400	135360	128155	121823	115873	102504	97965	62773	60204	43174	46950	42107	50511	37258	40799	28298	28723	16095	16012	6540	6965	2869	3799
新抚区	1002	902	3654	3459	6283	5954	10554	10112	11687	11287	9390	9345	10634	11035	13045	13284	19024	19025	18418	18007	14815	14601	8016	7313	5223	5880	5697	7640	5673	6767	4184	4442	2168	2311	855	964	379	550
东洲区	931	873	4409	4130	7731	7163	12122	11232	12138	10886	10000	9264	12383	12001	17075	15461	22725	21013	21168	20136	15303	14664	8430	8168	6215	7567	7230	9953	7511	8695	5242	5215	2755	2692	1127	1171	406	593
望花区	1330	1249	5036	4637	8857	8214	13801	13011	14540	12824	14072	11817	15691	14598	19540	18540	24645	22974	21284	20661	16581	16379	10262	10001	7138	8390	8532	10485	7177	7522	4859	4687	2440	2568	931	1130	436	634
顺城区	1481	1314	5735	5158	9271	8717	14632	13966	12890	12880	12137	11880	15642	15575	19392	18499	25470	24431	22389	21052	17528	17305	10869	10690	7522	8257	7658	10048	7572	8117	5344	5281	2781	2826	983	1162	499	664
抚顺县	948	872	4069	3702	6175	5935	9034	8210	6572	6090	7853	7634	10358	9442	11299	10150	11846	10953	10779	9856	11232	9978	7648	7407	5370	5328	4029	3395	2727	2766	2380	2617	1907	1895	943	938	424	536
新宾满族自治县	1251	1176	4315	4242	8761	8029	15797	14590	12024	11067	9999	9731	12467	11363	14801	13648	14548	13636	12732	11985	12752	11890	8668	8368	5818	5507	3832	3710	2849	3123	2846	3138	1886	1820	804	795	337	399
清原满族自治县	1326	1169	5450	5225	10094	9579	15796	14747	11359	10659	11203	10868	14055	13260	16969	15818	17102	16123	15053	14176	14293	13148	8880	8257	5888	6021	5129	5280	3749	3809	3443	3343	2158	1900	897	805	388	423
本溪市	5853	5320	23818	21464	43137	40347	68988	64107	55952	52364	51987	50178	63303	61311	79274	76493	92926	87832	82115	76585	69504	65404	42033	41435	30473	33395	26622	31072	24787	25677	19791	18943	10728	10376	4448	4656	2052	2658
平山区	1190	999	5047	4659	8511	8084	12911	12163	12561	11244	10497	10184	13605	14149	17689	18130	23169	22717	20141	19082	16188	15805	9001	8489	6400	7425	6668	8452	6750	7031	5145	4583	2448	2249	872	1002	493	697
溪湖区	739	672	3358	3102	5713	5471	7941	7628	7965	6896	6336	5805	8423	8175	11735	10988	14558	13055	12863	11726	10094	9182	5419	5433	4223	5020	4375	5708	4645	4773	3276	3101	1665	1587	647	694	319	425
明山区	1244	1074	4521	4172	7124	6971	11287	10504	12320	12720	10855	10528	11878	12371	14423	14693	18866	18406	16846	16370	14273	13751	8023	7774	5778	6774	5948	7237	5505	5573	4054	3567	1825	1875	752	850	348	535
南芬区	288	249	1313	1213	2401	2263	3790	3487	2905	2621	2831	2542	3761	3293	4512	4156	5496	4976	5014	4487	3769	3507	2400	2243	1813	1942	1666	1852	1505	1571	1135	1116	634	669	282	284	137	166
本溪满族自治县	1281	1222	5465	4678	10345	9069	16777	15292	9075	8030	9508	9547	12456	11855	14969	14102	15788	14515	13619	12620	12717	11579	8471	8788	6552	6331	4343	4222	3564	3575	3001	3322	2116	2130	975	989	452	494
桓仁满族自治县	1111	1104	4114	3640	9043	8489	16282	15033	11126	10853	11960	11572	13180	11468	15946	14424	15049	14163	13632	12300	12463	11580	8719	8708	5707	5903	3622	3601	2818	3154	3180	3254	2040	1866	920	837	303	341
丹东市	9799	8952	42177	39395	67058	62840	96719	90699	81602	79356	83428	83656	102987	101091	119841	116481	125281	120533	112488	109211	109189	105957	73151	70721	51876	49886	43014	40802	35289	35339	28056	29193	18161	18407	8802	9435	4300	5352
元宝区	617	582	2636	2462	4163	3825	6600	6260	8204	8830	7015	7717	7357	8303	8654	9242	10380	10148	10352	10314	9329	9106	5555	5423	4071	4039	3420	3788	3115	3454	2285	2807	1479	1770	734	865	424	565
振兴区	1246	1071	5186	4771	8450	8030	13852	12964	16070	15958	11934	12662	14569	16154	17097	17845	21006	21282	19953	19987	18281	17974	10928	10707	8136	8966	7688	9081	7195	7737	5400	5235	2592	2629	1175	1257	540	762
振安区	703	629	3066	2873	5341	4830	7774	7295	7226	6887	8491	7375	8497	7964	9969	9731	10622	9894	9327	8912	8636	8430	5983	5966	4430	4240	3992	3772	3079	2948	2097	2195	1353	1438	659	722	344	464
宽甸满族自治县	1987	1803	8399	7768	12612	11863	17629	16432	12649	11504	14447	14078	18890	17653	21440	19865	21233	20036	18373	17438	17928	16951	13036	12202	9548	9065	7129	6258	5447	5076	4831	4873	3406	3091	1519	1495	692	740
东港市	2813	2636	12571	11951	20359	18865	28036	26265	18968	18512	20531	21720	29158	28067	34310	33332	32563	32031	28482	28341	28902	28977	19381	19483	13109	11831	11020	9192	8686	8370	6859	7177	4868	4960	2519	2749	1209	1537
凤城市	2433	2231	10319	9570	16133	15427	22828	21483	18485	17665	21010	20104	24516	22950	28371	26466	29477	27142	26001	24219	26113	24519	18268	16940	12582	11745	9765	8711	7767	7754	6584	6906	4463	4519	2196	2347	1091	1284
锦州市	13293	12040	54036	49968	87225	81131	123765	116456	111719	105601	118824	113199	125588	122306	148446	144446	152976	150303	142093	137806	144089	139763	92661	90452	68508	63833	57728	53778	45517	47615	37146	39020	23840	25472	10881	12324	5590	7297
古塔区	997	902	3588	3285	5029	4672	7656	7377	11917	11246	11111	10670	9992	10800	10523	11043	13801	13478	13238	12959	11844	11685	6378	6282	4802	5179	4332	5404	4114	4581	3252	3361	1868	1896	713	809	355	509
凌河区	1283	1167	5048	4638	7499	7102	11299	10898	16702	18130	14749	15719	13551	15069	15023	16052	20178	20059	20067	19613	16897	17059	9272	9303	7140	7751	6718	8607	7105	8088	5511	5361	2877	2749	1077	1149	465	669
太和区	1014	921	4356	4089	6571	6082	8385	8060	9244	9277	10230	9978	11736	10728	13752	12090	13253	11438	11088	10119	10023	9743	6464	6316	4947	5025	4320	4119	3075	3182	2174	2198	1306	1443	541	669	327	416
黑山县	2488	2392	11211	10404	18276	17039	27967	26008	19653	18062	20857	20298	23636	23000	29692	29357	29883	29712	27195	27008	30123	29876	20969	20557	14030	12502	11715	9767	8892	9175	8106	8594	5280	5533	2661	2794	1362	1590
义县	1860	1652	7561	7040	13352	11958	20344	18659	14341	13707	16175	15615	17264	16426	20016	19443	19166	18757	18489	17666	19668	19064	13321	12995	10127	8669	8197	6865	5916	6078	4837	5320	3261	3775	1468	1759	730	1012
凌海市	3108	2880	12302	11296	20586	19273	25395	24006	21284	18579	25710	22456	28122	26435	33517	31614	32102	31738	28789	27605	30282	28570	19199	18903	15028	14028	12185	10497	9345	9011	7245	7577	4982	5439	2372	2802	1353	1695
北宁市	2543	2126	9970	9216	15912	15005	22719	21448	18578	16600	19992	18463	21287	19848	25923	24847	24593	25121	23227	22836	25252	23766	17058	16096	12434	10679	10261	8519	7070	7500	6021	6609	4266	4637	2049	2342	998	1406
营口市	11173	9224	39924	32876	63426	51534	128218	115018	86963	83830	88546	85411	102893	98676	114263	109198	114800	109306	99602	96365	96679	93527	63459	62063	47518	46729	42734	40833	29691	29941	22985	23236	15324	15324	7565	8151	4342	5193
站前区	932	754	3183	2924	5658	5237	9796	8990	9375	10463	9623	9194	11332	10616	13369	12608	16522	14795	13838	12789	11451	10723	6959	6793	5206	5825	5737	6993	4864	4969	3414	2888	1469	1342	561	549	273	362
西市区	559	468	2225	2021	3809	3402	6029	5686	6257	6311	5956	5479	6512	6990	7920	8358	9660	9021	8140	7906	7054	7009	4556	4551	3555	3825	3469	4108	2715	2952	1904	1876	997	1059	471	522	227	322
鲅鱼圈区	768	715	2849	2429	4114	3452	6958	6100	4818	5995	5477	6512	8528	8521	8573	7854	7069	6564	5168	4941	4716	4544	3090	2956	2056	1953	1574	1397	974	903	641	714	405	459	226	278	116	169
老边区	639	565	2575	2366	4286	3858	6820	6311	4374	4079	5260	5090	6348	6169	7192	6875	6899	6700	6049	6002	6308	6404	3861	3903	2805	2890	2468	2071	1617	1398	1130	1103	796	757	369	386	258	245
盖州市	4756	3877	15760	12315	24570	19397	53743	48313	33728	31530	33724	32313	38308	36355	42927	41378	40279	39211	36341	35469	37404	35253	25652	24459	19626	18626	16663	14959	11104	11388	8752	9607	6673	7066	3550	4008	2081	2646
大石桥市	3519	2845	13332	10821	20989	16188	44872	39618	28411	25452	28506	26823	31865	30025	34282	32125	34371	33015	30066	29258	29746	29594	19341	19401	14270	13610	12823	11305	8417	8331	7144	7048	4984	4641	2388	2408	1387	1449
阜新市	8058	7512	35911	33140	60816	57285	75723	72200	65124	63475	70130	65656	82494	80099	100415	97069	102528	99153	88606	85729	76433	76618	49389	51255	36328	37812	36333	39547	28746	30026	21036	21217	10620	10853	3912	4367	1701	2458
海州区	929	955	4656	4516	8525	8281	11900	11483	14812	15791	12794	11787	12554	13540	17005	17622	21382	20788	17500	16933	13438	13673	7452	7851	6112	7527	7108	9143	5931	6309	4090	3854	1762	1679	541	612	228	391
新邱区	139	171	845	789	1828	1778	2615	2478	2021	1790	1363	1283	2226	2094	3766	3567	4775	4476	3717	3467	2101	2073	1078	1181	1176	1579	1668	2552	1601	1794	1134	976	419	372	125	139	59	78
太平区	405	371	2150	1958	3961	3804	5665	5522	4791	4341	3324	3356	5695	5876	8162	8326	10548	9730	8261	7994	5354	5233	2700	3041	2838	3535	3711	4986	3263	3504	2070	1896	827	765	260	254	91	217
清河门区	294	265	1410	1199	2521	2393	3056	2948	1980	1730	2528	2330	3397	3346	4304	4148	4278	4006	3016	2931	2647	2649	1638	2002	1565	1809	1542	1709	1102	1083	683	713	338	359	112	152	50	90
细河区	655	573	2928	2724	4819	4419	6022	5737	5143	4473	5722	5168	7905	7277	9045	8201	8627	8020	7639	7482	6808	6907	4477	4806	3281	3492	2799	3059	2021	2060	1452	1536	721	826	273	298	133	178
阜新蒙古族自治县	3721	3353	16114	14735	26241	24298	30547	28776	23968	23310	28489	27018	33358	31007	37856	35968	33252	33231	31218	30097	29718	29967	20336	20654	13448	12335	12360	11334	9301	9525	7285	7890	4080	4321	1652	1853	723	905
彰武县	1915	1824	7808	7219	12921	12312	15918	15256	12409	12040	15910	14714	17359	16959	20277	19237	19666	18902	17255	16825	16367	16116	11708	11720	7908	7535	7145	6764	5527	5751	4322	4352	2473	2531	949	1059	417	599
辽阳市	8731	7759	35517	31155	49256	44016	72704	66691	60712	57892	69450	70309	87050	82800	90895	84528	91843	86924	81181	77198	80576	79449	55233	55166	40677	39633	34404	31128	24783	23737	18262	18398	11263	12169	5942	6710	3089	3977
白塔区	740	627	3019	2933	4812	4493	7673	7396	8876	9829	6957	8225	8964	9820	10019	10197	12220	11868	11719	10511	8549	8261	5333	5699	4064	4479	4024	4812	3638	3805	2604	2367	1179	1200	485	544	223	329
文圣区	633	548	2494	2342	3892	3867	6246	5844	5730	5653	4392	5093	6907	7734	8291	8403	10523	9898	9588	8973	7284	7138	4302	4675	3372	4022	3736	4447	3663	3588	2396	2155	1074	1196	459	565	220	303
宏伟区	546	497	2072	1936	2864	2695	4003	3762	3750	3470	4838	4746	5621	5658	6224	6285	5797	5396	4747	5100	7344	7318	3469	3518	2370	2557	2482	2317	1576	1309	919	895	418	452	217	284	120	212
弓长岭区	365	333	1599	1280	2360	2151	3460	3249	2722	2447	3348	3206	4552	3997	4998	4369	5763	5242	4698	4212	4060	3949	2570	2579	1942	2195	2184	2242	1509	1437	1097	1067	539	626	245	315	112	191
太子河区	676	659	2569	2344	3541	3244	5113	4549	5344	4795	5556	5452	7027	6677	6882	6264	6597	6466	5901	5633	5803	5893	4016	4260	2855	2824	2261	2179	1580	1516	1138	1132	649	762	330	400	195	277
辽阳县	2953	2434	12444	10653	16913	14369	24700	22394	18998	17368	22166	22038	28069	25448	27819	25128	26707	25182	23848	22869	25345	24633	19535	18889	14774	13331	11167	8862	7142	6559	5618	5990	4081	4424	2305	2642	1256	1513
灯塔市	2818	2661	11320	9667	14874	13197	21509	19497	15292	14330	22193	21549	25910	23466	26662	23882	24236	22872	20680	19900	22191	22257	16008	15546	11300	10225	8550	6269	5675	5523	4490	4792	3323	3509	1901	1960	963	1152
盘锦市	6185	5516	26420	23685	40470	37602	51062	48131	40884	36530	50819	48093	65471	63241	73461	69510	66670	61678	52760	51958	55420	55850	38212	36353	23081	22987	20865	18607	14869	13464	10899	10438	6275	5934	2671	2749	1230	1703
双台子区	922	909	3921	3493	5919	5388	7062	6713	6670	6316	7637	8179	10456	10779	11378	11275	10520	9879	8110	7936	8346	8545	5061	5047	3362	3572	3007	2969	2270	2186	1676	1553	893	858	324	352	153	219
兴隆台区	1866	1736	8361	7730	11291	10448	13561	12680	12759	11123	19909	17906	25575	24453	26114	23446	22295	19076	14998	15102	17557	18047	15175	14309	7448	7979	7022	5800	3944	3161	2180	1954	979	1068	427	551	229	427
大洼县	1916	1692	8029	7067	13302	12386	17770	16730	13054	11692	13428	12722	17275	16622	20753	20051	19542	19132	17288	16945	17114	16566	10013	9397	6500	6177	5737	5557	4603	4392	3638	3563	2271	2041	939	862	418	466
盘山县	1481	1179	6109	5395	9958	9380	12669	12008	8401	7399	9845	9286	12165	11387	15216	14738	14313	13591	12364	11975	12403	12692	7963	7600	5771	5259	5099	4281	4052	3725	3405	3368	2132	1967	981	984	430	591
铁岭市	13867	12221	56996	51583	93719	85778	118378	110232	94085	89104	102565	102308	129597	126466	153781	149779	146171	141251	122805	117459	123273	120049	84190	84404	55915	53352	49344	42877	36570	35537	28596	28079	19268	18330	8415	8454	3808	4614
银州区	1317	1133	5293	4943	9000	8112	11488	10870	12762	13727	12753	13278	16080	16736	17892	17983	18774	17839	15913	15609	14846	15273	10324	10325	6739	7053	6049	6324	4674	4897	3556	3324	1816	1817	748	932	402	578
清河区	432	404	1853	1667	3041	2765	4038	3798	2794	2445	3092	3161	4238	4270	5423	5109	5045	4628	3755	3745	4088	4070	2674	2710	1961	1843	1623	1576	1406	1211	951	901	603	540	256	261	96	147
铁岭县	1816	1554	7277	6367	12062	10818	13895	13119	11028	10159	13643	12932	15702	14506	19084	17763	17694	16552	15414	14143	16027	15277	10768	11233	7866	7184	6217	4764	4790	4449	3786	3870	2743	2784	1314	1296	600	698
西丰县	1636	1384	5867	5501	10400	9639	15719	14695	9941	9276	11290	11321	12729	12373	15926	15143	15942	14934	14438	13759	14534	13684	9152	8618	4883	4656	4660	4158	4348	4328	3887	3531	2438	2004	983	790	410	439
昌图县	4852	4458	21807	19746	32861	30531	38953	36323	31901	29920	35312	35105	46757	44475	52741	51862	47860	47897	38828	37773	41109	39864	29222	28734	19041	17461	17115	14124	11386	11158	8915	9117	6687	6488	2996	3016	1403	1641
铁法市	1242	1142	4459	3957	7853	7113	9781	9246	7526	6671	8783	8713	11964	12190	14205	14739	13958	13431	10689	9786	8882	8774	6055	6657	4741	5108	4784	4305	2991	2854	1947	1688	1017	1012	405	498	189	281
开原市	2572	2146	10440	9402	18502	16800	24504	22181	18133	16906	17692	17798	22127	21916	28510	27180	26898	25970	23768	22644	23787	23107	15995	16127	10684	10047	8896	7626	6975	6640	5554	5648	3964	3685	1713	1661	708	830
朝阳市	18843	15924	73135	60754	120230	105712	153681	139782	103227	97129	112815	109813	144333	135939	169156	160084	159787	155406	143558	141946	120867	118665	80022	78365	65268	64502	60506	62018	46378	47151	36279	37041	17695	18286	6615	7661	2555	3700
双塔区	1671	1523	6738	6213	9360	8831	12068	11325	10768	11726	12226	13982	17417	18803	17050	17218	17290	16612	13948	13440	11619	12004	8104	8035	6409	6773	5438	6213	4020	4349	3023	2947	1273	1395	482	589	210	321
龙城区	860	848	3613	3323	5192	4705	6756	6077	5263	4403	6960	6036	8389	7880	8625	8101	7880	7548	6271	6349	5678	5596	3910	3789	2818	2858	2535	2417	1714	1888	1469	1563	719	726	257	340	105	164
朝阳县	3614	3084	13723	11498	22272	19771	31126	28802	19132	18080	21741	20925	25584	23112	28398	26631	25340	25504	23867	23091	22764	21195	15917	15369	13323	12203	11393	11217	8819	9293	7579	7902	3897	3967	1603	1693	648	882
建平县	3520	2612	13430	10239	23072	19310	27882	24876	17833	16845	18585	18472	23693	22950	29557	28429	26117	27397	23945	25555	19885	20221	12707	12770	9590	9525	9644	9842	7593	7445	5493	5795	2656	2826	994	1259	368	473
喀喇沁左翼蒙古族自治县	2407	1898	9829	7955	17148	14782	20338	18659	12357	11355	13384	12743	17043	15955	20018	19199	18747	18753	17773	17685	14673	14815	9884	9580	8606	8564	7595	7563	5649	5841	4656	4874	2173	2409	793	984	307	475
北票市	2781	2510	11356	10393	19710	18381	25076	23526	16943	15602	17252	16647	22313	21205	29596	28976	31113	30369	28641	28009	24024	22701	15302	14757	12737	12823	12465	13347	9467	9650	7252	7419	3664	3656	1363	1505	529	776
凌源市	3990	3449	14446	11133	23476	19932	30435	26517	20931	19118	22667	21008	29894	26034	35912	31530	33300	29223	29113	27817	22224	22133	14198	14065	11785	11756	11436	11419	9116	8685	6807	6541	3313	3307	1123	1291	388	609
葫芦岛市	14492	11835	59163	46950	95373	80355	122866	113023	85586	78840	90565	87428	105494	103271	130923	127618	125190	123109	114847	109965	108357	105123	71204	68143	54108	51291	47454	44932	39227	39126	30154	30890	18170	18528	8174	9153	4137	5621
连山区	2875	2422	10526	9669	16506	14991	25897	23907	19871	18691	19928	20818	24436	24625	31508	31081	31221	30860	28410	27228	25933	25221	16105	16024	12196	12546	11385	11774	9670	9810	7278	7482	4351	4423	1902	2106	932	1401
龙港区	804	726	3528	3233	4576	4306	5534	5323	6546	5555	7210	6528	9149	9487	9787	9221	8783	8505	7041	6681	6964	7173	5113	5082	3427	3530	2802	2909	2031	2034	1384	1245	657	733	294	348	151	273
南票区	593	552	2723	2418	4263	3884	6133	5902	4506	4181	4631	4444	5471	4998	7249	6698	7268	6931	5966	5967	5875	5797	3517	3688	3121	3173	2987	2747	2187	2272	1654	1638	898	895	294	358	164	211
绥中县	3578	2939	15151	11691	24554	18948	28580	25346	18024	17249	22279	21532	23306	23028	28946	28549	28283	27522	26355	25180	26914	25160	17698	16337	13202	11367	10904	9190	8703	8579	6869	7386	4442	4690	2303	2603	1180	1534
建昌县	3432	2499	14760	9837	27185	21747	33815	31015	20229	18548	18165	17712	21530	20078	26056	24792	24163	23579	23313	22378	19923	19626	13641	13189	11184	10690	9861	9517	8802	8691	6854	6840	3576	3580	1322	1583	624	785
兴城市	3210	2697	12475	10102	18289	16479	22907	21530	16410	14616	18352	16394	21602	21055	27377	27277	25472	25712	23762	22531	22748	22146	15130	13823	10978	9985	9515	8795	7834	7740	6115	6299	4246	4207	2059	2155	1086	1417
吉林省	120319	108117	437667	395258	803155	738011	1272744	1196567	1068044	1015264	1102430	1044771	1295632	1238167	1508103	1422748	1394951	1322498	1148769	1093128	1089170	1054583	726361	721595	481052	486234	455514	441580	338270	333278	245959	237665	142774	138071	60884	61720	28949	32189
长春市	28935	25843	122340	108869	216765	196522	335912	315970	303600	288843	325558	303201	348252	334588	375610	356615	351203	333213	295771	283432	282340	279657	189852	191019	128593	127540	119734	116359	91826	90947	67604	65405	39863	39038	18034	18623	8182	9781
南关区	1784	1634	8127	7316	12155	11445	18596	17174	27479	26051	34933	30802	25330	25301	27276	26334	29591	28060	27819	26637	24601	24323	14551	14686	10088	10835	9425	10880	8662	9002	6332	6548	3732	3863	1728	1722	873	963
宽城区	1994	1848	7840	7199	11224	10499	16648	15460	20230	17366	22267	20304	26287	23068	27241	23964	28033	24467	24038	21368	20110	18964	12004	12154	8322	8657	7704	8545	6488	6908	4760	4673	2691	2512	1192	1173	530	617
朝阳区	2634	2337	9310	8635	13767	12892	21594	20683	43455	43178	55936	44131	30829	31137	31225	30955	33626	32594	29482	28734	26854	26464	15833	16419	11993	13503	12367	14162	10849	11154	7908	7156	3926	3552	1582	1632	861	1088
二道区	1966	1862	8349	7655	11875	10934	17392	16068	19606	20172	21533	21774	24783	24650	26742	25326	26268	23959	22007	20499	19881	19053	12243	12264	8363	8618	7724	8082	6118	6169	4176	4045	2376	2301	1058	1039	503	569
绿园区	2535	2185	10441	9553	14599	13483	20995	19521	26806	25311	28681	26867	30545	31524	32829	32362	32647	30839	26681	26000	25195	25627	16972	17269	11713	12734	11921	12864	9317	8700	5738	5151	2857	2725	1272	1225	615	854
双阳区	1617	1538	6269	5721	10524	9786	18353	16960	13706	12299	15124	15096	17563	16631	20374	19600	16819	16217	14421	13482	14926	14605	11250	10868	7141	6308	5982	5069	4212	3970	3376	3152	2154	2081	989	960	378	437
农安县	3757	3442	17106	15101	39456	35524	67400	64215	46891	44285	38469	37435	48430	46231	55147	52282	52525	50804	42317	41157	41138	40452	27133	26803	19488	18583	19541	17473	13133	12309	9469	8944	5864	5569	2796	2786	1272	1407
九台市	3836	3539	13633	12043	27730	24614	41936	39490	28535	26857	32161	31149	40355	37631	44188	41433	38875	36436	31604	29794	31340	30911	22701	22840	14922	14299	13649	11805	10023	9951	7600	7507	4817	4879	2199	2309	963	1175
榆树市	4916	4225	23323	20012	40725	35793	62826	58655	41573	38752	43925	42754	61070	57496	65006	61002	53091	51334	44402	44192	45559	46230	33576	33559	20397	18914	17753	15658	13170	13196	10576	10699	6437	6511	2776	3124	1112	1351
德惠市	3896	3233	17942	15634	34710	31552	50172	47744	35319	34572	32529	32889	43060	40919	45582	43357	39728	38503	33000	31569	32736	33028	23589	24157	16166	15089	13668	11821	9854	9588	7669	7530	5009	5045	2442	2653	1075	1320
吉林市	19979	18550	66618	61297	126417	119135	196386	184694	175319	168376	181968	176958	206115	203210	250639	238697	239497	227572	201462	189516	186178	179098	126577	124230	83507	87104	81080	80564	61496	59457	43410	41028	25588	23414	10436	10017	4687	5218
昌邑区	2235	2103	9469	8735	16211	15447	24047	22383	27301	27468	27808	26295	28425	29414	34536	34401	36800	35937	32089	31099	28930	28448	18410	18343	12625	13773	12638	14126	10025	10474	7226	6971	3934	3842	1647	1672	732	908
龙潭区	2420	2215	7721	7035	14030	13221	20983	19792	19329	19035	20128	19023	22606	23214	29276	28783	30234	28719	25583	24196	21298	21395	14883	14897	9701	10870	11285	12016	8568	7721	4915	4724	2804	2695	1102	1116	564	627
船营区	1864	1792	7030	6568	12244	11359	17994	16771	18107	17576	19255	17771	21135	21854	24825	24306	25864	25444	23558	22852	21355	21177	13743	13863	9420	9771	8306	9087	6892	7386	5091	5075	3015	3070	1262	1312	625	752
丰满区	1093	1001	4350	3876	7256	6804	10227	9588	11913	12968	13481	13803	13336	13150	15239	14454	14669	13605	11949	11009	10813	10576	7392	7600	5474	5614	5029	5085	3621	3664	2476	2323	1410	1329	627	635	304	369
永吉县	2244	2013	5573	5251	12116	11309	21595	20350	16284	15152	17726	18208	20218	19848	24152	23032	21441	20349	17742	16469	17147	16498	12501	12283	7783	7225	7217	6210	5194	4774	3853	3683	2642	2252	1040	956	483	488
蛟河市	2375	2288	6824	6360	13386	12952	20817	20132	19213	17942	18307	18336	22274	21187	26988	24943	24950	22851	21268	19379	19719	18340	13293	12889	9258	9610	8619	8228	6858	6542	4682	4412	2940	2499	1220	1129	519	580
桦甸市	1707	1661	6991	6479	14428	13360	23569	22060	18506	16994	16612	16177	21383	20703	25979	24506	23194	21974	18733	17672	17641	16471	11618	10984	7825	8338	7819	7276	5404	4887	3863	3362	2074	1772	892	739	386	376
舒兰市	3238	2894	10787	9795	19924	18461	30142	27907	22934	20733	28191	27283	32464	30687	39967	36772	35449	33381	28080	26195	26474	25041	18773	18257	11849	12481	11700	10832	8642	7980	6110	5793	3700	3296	1325	1357	544	627
磐石市	2803	2583	7873	7198	16822	16222	27012	25711	21732	20508	20460	20062	24274	23153	29677	27500	26896	25312	22460	20645	22801	21152	15964	15114	9572	9422	8467	7704	6292	6029	5194	4685	3069	2659	1321	1101	530	491
四平市	15843	13841	56216	49803	100367	90216	169931	157846	129395	125082	123285	120439	154110	147840	191584	183023	165775	160539	133961	129385	136563	134380	93040	92830	58092	55286	52342	48381	40235	39299	30726	29403	19280	18012	8489	8145	4905	4437
铁西区	1242	1191	3637	3358	6146	5573	9147	8453	8983	11896	9056	11305	9927	10975	11557	12116	12184	12108	9944	9730	9118	9189	5365	5893	3730	4283	3955	4365	3139	3180	2127	2046	1063	1131	496	511	256	309
铁东区	1429	1304	4294	3856	7302	6595	10162	9440	9078	8341	10277	9220	13448	12179	15319	13765	15349	13585	12676	11944	11633	11108	7097	7317	4771	5278	4803	5403	3610	3582	2538	2423	1487	1449	699	645	372	379
梨树县	4685	3760	16569	14161	25514	22305	48885	44390	32000	29875	32196	30573	43177	40266	52279	50540	41849	41793	33898	32703	36168	35919	24881	24857	15507	13885	13241	11661	10336	9907	8173	7723	5409	4994	2307	2193	1314	1224
伊通满族自治县	2496	2297	9040	8102	15312	13535	20688	19154	16969	15931	21307	20799	24179	22305	29456	26727	23865	21984	20176	19029	20697	20011	14885	14063	8287	7575	7171	6163	5756	5438	4756	4513	2980	2585	1281	1210	829	583
公主岭市	4043	3541	13872	12480	32937	29810	64470	60916	47800	45666	34810	33260	42585	41454	58328	56287	50792	49977	40929	40208	42416	41947	29962	29723	18812	17740	16695	14655	12841	12476	9794	9381	6452	5870	2896	2727	1700	1483
双辽市	1948	1748	8804	7846	13156	12398	16579	15493	14565	13373	15639	15282	20794	20661	24645	23588	21736	21092	16338	15771	16531	16206	10850	10977	6985	6525	6477	6134	4553	4716	3338	3317	1889	1983	810	859	434	459
辽源市	6134	5587	20652	19086	40111	36957	55217	51404	42520	40342	49760	48026	61155	57344	76714	71187	69777	64914	55054	52149	54273	52240	34765	34764	22887	23529	21994	20095	16542	15935	12714	11371	7199	6412	3060	2498	1381	1284
龙山区	1321	1137	4340	4026	8079	7424	11628	10836	9524	9401	10809	10734	13893	13392	17030	16175	16590	15257	12574	12128	11913	11960	7397	7743	5139	6034	5118	5077	3631	3633	2532	2366	1297	1258	541	490	300	318
西安区	763	680	2239	1951	5168	4533	8065	7249	6248	5839	5817	5726	6874	6689	10643	10282	11221	10423	8676	8405	7495	7374	4163	4234	3059	4034	3822	4321	2983	3174	2163	1843	1095	896	384	326	167	164
东丰县	2128	2016	7132	6577	13586	12551	17612	16556	13748	12749	16657	15899	20559	19275	24802	22876	21129	19689	17027	15849	17531	16735	12145	12151	7874	7185	6770	5573	4921	4592	4112	3470	2377	2088	1067	811	442	418
东辽县	1922	1754	6941	6532	13278	12449	17912	16763	13000	12353	16477	15667	19829	17988	24239	21854	20837	19545	16777	15767	17334	16171	11060	10636	6815	6276	6284	5124	5007	4536	3907	3692	2430	2170	1068	871	472	384
通化市	12616	10950	36367	33579	70219	64572	106065	99990	85237	80189	96429	91772	111517	105167	128087	120461	120217	113599	103692	98016	101530	95616	65663	63275	41035	41865	37541	35936	27348	27225	22483	20940	12663	11442	5317	4873	2191	2280
东昌区	1737	1531	4744	4337	8234	7653	11442	10781	10700	11218	11974	12722	14942	15073	17016	16757	17805	17216	15015	14454	13473	13051	7754	8118	5816	7017	5832	6209	4173	4464	3308	3052	1530	1477	646	652	260	375
二道江区	756	715	2215	2139	4084	3674	5634	5239	4028	3591	5852	5270	7423	7000	9038	8332	8202	7386	6142	6243	6669	6552	4577	4507	2961	3596	3250	3078	1965	1921	1454	1484	811	817	353	320	145	167
通化县	1377	1210	3822	3614	7913	7416	12573	12135	8257	7605	11093	10148	12943	11631	15030	13391	13212	12030	11165	10105	11261	10367	7557	7124	4694	4528	3681	3497	2880	2907	2587	2528	1606	1439	679	649	256	253
辉南县	1980	1777	6050	5559	10750	9939	15430	14499	14137	12938	15477	15170	18255	17524	20504	19399	18288	17492	15503	14867	15543	14573	10319	10130	6371	5972	5940	5317	4112	4012	3220	3019	1952	1730	801	797	388	369
柳河县	2069	1645	5922	5402	13078	12018	20747	19852	15442	14314	16010	14525	17811	16173	19406	17939	18082	17221	16499	15132	16733	15036	10653	9877	6289	6040	5659	5374	4099	3934	3356	3010	1966	1638	801	650	328	297
梅河口市	3459	2972	9698	8855	18905	17388	30156	28276	25122	23960	25904	25057	27841	26847	33465	31895	32132	30485	28217	26996	27144	25668	17263	16458	10095	9918	9297	8681	7225	6956	6053	5346	3289	2933	1391	1209	570	548
集安市	1238	1100	3916	3673	7255	6484	10083	9208	7551	6563	10119	8880	12302	10919	13628	12748	12496	11769	11151	10219	10707	10369	7540	7061	4809	4794	3882	3780	2894	3031	2505	2501	1509	1408	646	596	244	271
白山市	5003	4579	21668	19517	39209	36503	60736	57674	48106	43535	48361	45297	67044	62872	82188	75430	73813	67793	55206	50804	51207	47556	32938	33360	24961	28091	25385	24883	18303	16596	12410	10483	6454	5604	2826	2705	1506	1756
八道江区	1464	1290	5796	4933	9825	8796	13929	12928	12288	11259	12914	12486	18227	17655	20450	19139	18759	18007	14518	13743	13903	13205	8996	8797	5994	6635	5865	5791	4041	3861	2744	2550	1451	1249	614	584	331	383
抚松县	1214	1099	5131	4744	9447	8800	14474	13643	11748	10392	10714	9920	15833	14738	20502	18670	16441	15031	11638	10721	11336	10746	7383	8169	6534	7441	6563	5957	4518	3659	2925	2172	1348	1190	624	586	304	381
靖宇县	516	506	2134	1929	3933	3678	8536	8315	6286	5791	5671	5222	7163	6529	8289	7569	7239	6628	5634	5051	5471	4775	3497	3334	2558	2420	2250	2133	1782	1460	1251	1122	721	660	329	326	205	207
长白朝鲜族自治县	312	349	1398	1324	2602	2412	3559	3454	2807	2529	3859	3229	4374	3858	5215	4808	4844	4414	3958	3556	3462	3084	2310	2055	1567	1502	1371	1441	1146	1124	675	734	384	372	186	204	76	113
江源县	895	807	4265	3738	7779	7459	11846	11025	8782	7969	8583	8267	12435	11552	16672	14902	15926	14077	11047	10118	9672	8845	6033	6388	4966	6233	5948	6055	4101	3731	2780	2233	1486	1181	541	534	307	360
临江市	602	528	2944	2849	5623	5358	8392	8309	6195	5595	6620	6173	9012	8540	11060	10342	10604	9636	8411	7615	7363	6901	4719	4617	3342	3860	3388	3506	2715	2761	2035	1672	1064	952	532	471	283	312
松原市	13611	11835	48526	42407	94115	83777	158418	148277	117513	111271	116470	112573	141301	137452	154752	149268	136192	134154	108357	106923	103684	102461	68336	67179	41551	40534	41521	39421	28209	27811	20194	19753	11639	11620	4901	5209	2315	2506
宁江区	3277	2814	10452	9047	15663	13855	24918	22616	20853	19006	23075	22913	29920	30433	30415	29725	27311	26299	21254	21474	22108	22950	16305	15860	8469	8572	7613	7521	5018	5232	3369	3665	1847	1995	785	908	449	483
前郭尔罗斯蒙古族自治县	2654	2375	8930	8329	17078	15817	33661	32029	26220	25238	26496	25303	29768	28386	32496	30636	28199	27318	22275	21594	20155	18526	12751	12474	8437	8079	8612	7958	5417	5322	3821	3615	2164	2193	1004	998	425	493
长岭县	2833	2519	9339	8407	24236	22663	43561	42121	28519	26943	25223	23768	31178	29444	34772	33509	28981	28602	22284	21538	21403	21183	13879	13583	9009	8588	8865	8633	6429	6032	4818	4395	2711	2596	1075	1135	568	488
乾安县	1286	1214	4884	4616	8813	8198	17320	16202	13420	12870	12354	12036	15510	15324	16975	16755	15324	15402	12621	12269	11404	11317	6769	6576	4302	4200	4285	3980	3167	2961	2225	2016	1326	1269	504	513	294	244
扶余县	3561	2913	14921	12008	28325	23244	38958	35309	28501	27214	29322	28553	34925	33865	40094	38643	36377	36533	29923	30048	28614	28485	18632	18686	11334	11095	12146	11329	8178	8264	5961	6062	3591	3567	1533	1655	579	798
白城市	10050	9358	36223	33613	56345	53304	91511	86927	79822	77247	81715	76687	105352	99162	119472	112392	109120	103874	86458	82727	79634	77507	53909	54555	36521	35228	34870	31747	23953	22529	17064	15993	9891	9185	3868	3909	2103	2066
洮北区	2246	2198	8330	7738	13134	12083	20925	19602	20080	21702	18112	18492	23207	23452	27070	26557	26393	25219	21659	20615	19750	19266	12854	13110	8551	8986	8332	8080	5940	5911	4216	3934	2244	2222	882	876	528	483
镇赉县	1474	1351	5574	5185	8352	7851	13064	12558	12357	11234	14098	10914	18989	15159	20707	17455	18317	16194	13410	12326	13204	12638	9350	9019	6389	5220	5753	4713	4228	3565	3027	2582	1612	1331	592	625	265	278
通榆县	1981	1839	7103	6559	10859	10472	16607	15851	12946	12246	15293	14403	18739	17771	20723	19736	18206	17326	13953	13460	12835	12450	8554	8782	5801	5696	5819	5412	3554	3363	2569	2471	1576	1426	659	657	329	318
洮南市	2282	2065	7445	7046	11870	11392	22608	21779	17644	16049	17668	16719	22077	21479	25929	25073	22593	22292	18558	17720	17006	16726	11939	12152	7864	7630	6942	6469	5083	4703	3666	3444	2305	2145	880	848	519	487
大安市	2067	1905	7771	7085	12130	11506	18307	17137	16795	16016	16544	16159	22340	21301	25043	23571	23611	22843	18878	18606	16839	16427	11212	11492	7916	7696	8024	7073	5148	4987	3586	3562	2154	2061	855	903	462	500
延边朝鲜族自治州	8148	7574	29057	27087	59607	57025	98568	93785	86532	80379	78884	69818	100786	90532	129057	115675	129357	116840	108808	100176	93761	86068	61281	60383	43905	47057	41047	44194	30358	33479	19354	23289	10197	13344	3953	5741	1679	2861
延吉市	1686	1623	5823	5269	9918	9337	16844	15769	18688	19477	19655	17184	23011	19234	26911	22762	26958	23203	21493	19354	17455	16015	10543	10325	7239	8097	7109	7960	4921	5856	2960	3962	1399	2124	505	966	224	480
图们市	385	355	1504	1449	3310	3127	5726	5572	4804	4248	3898	3316	5374	5029	6999	6543	7825	7139	7355	7046	6241	5785	4147	3936	2720	2862	2436	2948	2047	2603	1360	1858	652	965	202	369	82	151
敦化市	2142	1944	7073	6766	14727	14357	21726	20528	18353	17027	16642	15621	22468	21040	29318	26700	27485	25164	22435	20323	19432	17678	12224	12202	9397	9891	8487	8810	7038	6611	4816	4149	2592	2381	1101	1074	510	602
珲春市	806	758	2742	2699	5942	5650	10280	9802	8218	7185	7274	6176	9965	9083	12793	11429	12919	11643	10753	9848	8893	8361	6007	5575	3951	4029	3382	3510	2292	2592	1404	2001	842	1180	305	491	105	206
龙井市	595	557	2652	2443	6062	5809	10897	10566	10061	9216	8989	7785	10196	9245	13224	12175	14490	13226	13556	12836	12221	11427	8861	8814	6173	6545	5760	6276	3899	4885	2434	3718	1343	2318	541	1079	196	481
和龙市	712	640	2443	2249	5757	5465	10151	9607	7771	6676	6433	5547	8628	7498	12024	10856	12902	11496	11181	10140	9486	8648	6349	6593	4741	5281	4694	5296	3361	4088	1958	2740	991	1512	351	578	118	305
汪清县	884	824	3555	3280	7069	6733	11516	11012	10000	8987	8632	7361	11218	10102	14961	13602	14584	13386	11830	11298	10767	9836	7206	7398	5454	5985	5259	5472	3838	3842	2467	2790	1335	1648	483	652	246	370
安图县	938	873	3265	2932	6822	6547	11428	10929	8637	7563	7361	6828	9926	9301	12827	11608	12194	11583	10205	9331	9266	8318	5944	5540	4230	4367	3920	3922	2962	3002	1955	2071	1043	1216	465	532	198	266
黑龙江省	152543	139189	645191	593985	1074599	1003456	1659041	1577034	1487729	1416431	1460073	1388918	1913397	1809489	2001213	1881606	1886724	1795307	1560952	1496248	1412029	1390391	959138	969740	634778	661194	630689	621148	467525	429238	316034	285035	163589	153806	66005	69177	29498	35437
哈尔滨市	35644	32417	157324	143681	261260	242606	419523	400583	422329	402858	411648	385439	476880	453555	485911	456389	468834	446794	417300	403310	379590	379459	255455	255405	165593	169980	158166	163646	122826	122577	86193	82643	46164	44783	18626	19733	7983	10252
道里区	2358	2107	10688	9698	16794	15535	26008	24709	30414	28192	29141	26513	33911	33790	34970	33983	39556	39160	39588	38922	34938	35167	21311	21509	14186	15173	13044	16293	12504	13956	8655	9385	4782	4917	2009	2267	833	1347
南岗区	2826	2626	12655	11553	20295	18821	29690	27696	57997	54706	61600	49419	41830	43704	42079	42606	49502	48447	44633	44061	38590	39025	23321	24051	16830	19913	18330	21452	15887	16808	10771	9906	4891	4839	1852	2022	835	1363
道外区	1105	991	5031	4524	8506	7773	13360	12865	16873	15929	14048	13233	16063	15991	16713	16367	20618	20035	21502	20957	18852	18949	11422	11578	7019	7506	6458	8012	5849	7017	4157	5269	2532	2995	1133	1302	521	663
太平区	1462	1326	6622	6111	10159	9319	15585	14537	15858	15328	16101	15088	21682	21096	22813	20661	24766	22229	22389	20781	17810	17492	10640	10986	7087	8010	7320	9310	6961	7202	4370	4153	2079	2078	769	831	329	466
香坊区	1278	1068	5778	5255	8940	8283	12659	11806	15716	17355	15575	14838	18431	18267	19447	18222	20678	19135	17335	16072	13979	14057	8589	9280	6793	8138	7620	8814	5919	5828	3584	3291	1681	1607	612	714	288	450
动力区	1205	1155	5907	5348	8800	8228	12323	11684	19200	17204	21351	17770	21531	19457	21174	19037	22520	20141	18671	17651	14488	15105	10864	11686	8289	9687	9899	11431	7999	7301	4221	3720	1861	1710	687	720	335	482
平房区	657	584	2732	2638	4237	3921	5985	5621	4607	4345	4656	4767	8836	8543	9726	8771	10216	9776	8245	7879	6200	6620	4796	5386	3736	4670	5287	5839	3814	3257	1790	1414	724	690	307	321	163	255
呼兰县	2748	2472	12119	11141	15724	14608	33520	31849	28353	27337	26373	26305	33457	31289	33973	31269	30874	29725	26691	25821	24458	25407	17338	17999	10807	10920	9441	8755	6335	6414	4557	4718	2804	2940	1197	1253	547	666
依兰县	1789	1676	7496	6868	10894	10274	18128	17200	15203	14916	16560	16376	20248	19032	19586	18156	17182	15916	14516	14058	14258	13587	10015	9560	6425	5992	5087	4759	4120	3654	2989	2604	1683	1496	633	668	233	271
方正县	1047	915	4078	3759	7071	6556	11540	11298	9872	9114	9888	9621	12383	11666	12738	11767	10965	10276	9063	8609	8624	8385	6032	5533	3443	3359	3277	3124	2793	2389	2001	1605	1017	791	346	305	123	140
宾县	2188	1906	9295	8270	16044	14411	25967	24535	24551	23461	23335	22645	28059	25755	29000	26543	24965	23466	22292	22077	22218	22747	15887	16122	9433	8990	8221	7240	5976	5574	4885	4324	2808	2356	1102	1066	503	493
巴彦县	2361	2200	11005	9850	23867	22281	34373	33596	27693	26441	24253	23303	32689	29908	31968	28637	26967	26277	24821	24872	22701	23756	15517	16532	9707	9843	9166	8379	5851	5899	4308	4345	2568	2511	1141	1126	386	458
木兰县	890	858	4082	3801	8953	8441	13779	13158	11638	11195	11252	11004	14406	13047	13996	13353	12100	11556	10569	10222	10370	9867	7049	6695	4069	3617	3590	3158	2708	2521	2119	1692	1084	904	457	388	204	180
通河县	966	877	4139	3722	6987	6361	9266	8722	8231	7544	7743	7622	11192	10480	11633	10981	10407	9571	8369	7863	8013	8065	5522	5401	3329	3274	3022	3132	2636	2337	1919	1543	883	806	334	363	131	129
延寿县	922	935	3975	3588	7693	7267	12794	12369	11532	10683	10318	10109	12310	11663	12404	11757	10854	10591	9844	9182	9675	8982	7022	6264	3896	3257	3493	2981	2477	2189	2058	1656	1058	872	383	328	162	112
阿城市	2498	2232	10010	9366	15970	15132	31596	29856	26885	25680	26173	24501	33961	31307	35838	32675	33038	30553	27985	26462	26260	26528	18745	18675	11384	11293	10233	9838	7225	7101	5370	5168	2914	2813	1112	1263	577	677
双城市	3039	2846	13783	12442	23487	21473	39269	37478	33040	31153	32064	31713	39009	36213	38906	37178	34431	33838	31155	30383	29961	29251	20583	20074	13055	12087	11491	10205	7531	7566	6024	6250	3677	3802	1546	1827	622	730
尚志市	2492	2322	10419	9584	18903	17969	28461	27781	25417	24300	23441	23037	29776	28665	30786	29601	27949	26841	23982	22749	23667	22313	16140	14725	10942	10073	10020	8903	7025	6285	5055	4499	2773	2399	1206	1163	512	589
五常市	3813	3321	17510	16163	27936	25953	45220	43823	39249	37975	37776	37575	47106	43682	48161	44825	41246	39261	35650	34689	34528	34156	24662	23349	15163	14178	13167	12021	9216	9279	7360	7101	4345	4257	1800	1806	679	781
齐齐哈尔市	20811	19361	100489	93215	154115	145993	253743	243365	231376	223883	207286	201509	285397	270884	296014	279257	275273	268018	234754	224707	212794	211592	145220	144894	95592	92176	94576	90072	72532	64445	48195	41202	24868	22634	10026	9761	4624	4968
龙沙区	960	843	4996	4755	8566	7960	12769	12260	13479	14940	10796	10449	14660	15807	16469	17047	20214	20082	18093	17560	14272	14107	9166	9460	6065	7263	7012	8652	6075	5882	3597	3201	1643	1506	595	594	310	406
建华区	758	673	3510	3250	5676	5247	8856	8416	10772	10713	10080	10270	10448	10578	11391	11471	13941	13237	11714	11283	9188	9050	5801	6202	3845	4406	4109	5196	3631	3733	2444	2243	1162	1237	459	503	248	287
铁锋区	907	827	4680	4231	7772	7435	12576	11698	14082	12654	11286	10110	14333	14592	15858	16058	19505	19029	17418	16832	14661	14579	8898	9237	6159	6990	6401	7790	6165	6390	4075	3451	1819	1684	675	722	339	423
昂昂溪区	362	358	1569	1436	2351	2218	3516	3334	3124	2878	3725	3497	4598	4396	4996	4640	5030	4525	4154	3868	3700	3833	2473	2542	1735	1913	1905	2016	1366	1422	898	807	474	396	180	189	105	118
富拉尔基区	911	817	4082	3776	7298	6949	11431	10950	9464	9057	9178	8677	13180	12021	15169	14466	18905	17759	14702	13909	11080	11045	7253	7598	4391	5989	6685	8090	5642	4861	3196	2686	1479	1297	549	572	275	373
碾子山区	249	239	1102	1049	1916	1929	3449	3245	2855	2702	2634	2546	3476	3360	4149	4008	5070	4692	4242	3927	3583	3666	2473	2470	1535	1783	1791	2173	1622	1434	976	812	428	424	167	158	88	85
梅里斯达斡尔族区	678	680	3389	3223	4650	4483	7771	7452	6934	6264	7309	6895	9191	8721	9572	8792	8674	8044	7279	6855	6950	6835	4761	4673	3061	2829	2851	2396	2046	1732	1386	1264	790	738	388	367	196	174
龙江县	2564	2515	11815	11014	16994	16238	28156	27280	24753	23762	24356	23965	32803	30199	31503	29322	27054	25441	21731	20757	21958	21348	15093	14713	9680	8506	8813	7640	6890	6001	4792	4279	2731	2628	1160	1129	482	541
依安县	1561	1478	8977	8306	13185	12602	23484	23019	18624	17994	16278	15959	25139	23908	25200	23955	20824	20676	18812	17963	17436	17156	12069	12019	7814	6945	7568	6441	5308	4352	3557	2985	1995	1704	904	778	378	353
泰来县	1464	1320	5394	5100	8550	7946	14843	14518	13399	12192	11853	10441	17768	15224	18495	15794	15587	14230	13514	12672	12365	12014	8537	8430	5878	5118	5269	4643	3890	3505	2753	2474	1526	1465	633	702	302	352
甘南县	1360	1178	6407	5743	9928	9256	19667	19154	19087	18494	13861	13435	18404	17419	20053	18655	17373	17382	14054	13474	13603	13313	9442	9529	6170	5624	6057	5089	4260	3418	2823	2356	1458	1295	595	580	294	265
富裕县	953	904	5510	5168	8739	8414	13136	12578	12131	11392	10385	9997	15623	14833	16367	15399	14309	13903	12339	11541	11587	11575	7969	7645	5207	4665	4660	4076	3294	2923	2258	1860	1159	1108	464	477	207	209
克山县	1908	1806	9396	8618	14857	14051	20686	19036	19320	18713	18021	18255	23874	23473	24906	23299	21638	21577	17914	17607	16898	17074	12421	12463	8585	7765	7719	6091	5332	4533	3646	3077	2007	1830	809	785	316	381
克东县	1031	955	5795	5638	8439	8105	12262	11711	11472	11175	10495	10622	15073	14285	15387	14234	12481	12659	10660	10155	10003	9768	7108	6796	4440	3992	4184	3386	3006	2501	2054	1605	1068	889	410	326	214	179
拜泉县	2384	2134	8601	7692	16876	15930	29475	28276	23174	22779	19731	18775	28361	25755	29187	27252	23705	23942	21125	20344	19129	19076	13757	13512	8436	7785	8741	7552	5992	5067	4191	3294	2095	1700	794	681	378	318
讷河市	2761	2634	15266	14216	18318	17230	31666	30438	28706	28174	27298	27616	38466	36313	37312	34865	30963	30840	27003	25960	26381	27153	17999	17605	12591	10603	10811	8841	8013	6691	5549	4808	3034	2733	1244	1198	492	504
鸡西市	8371	7649	32920	30371	55390	51330	79980	75113	75819	71846	75861	68800	98989	91808	115919	106611	112806	104233	84508	79310	74228	70338	49046	50894	35467	41069	39250	39464	29347	24784	18835	15978	9239	8682	3706	3995	1851	2250
鸡冠区	1647	1402	5289	4755	9038	8031	11966	11016	15456	16604	14744	13005	17168	16739	19897	18893	20005	18957	14659	13941	12161	11845	7473	7981	5645	6832	6268	6507	4496	4101	2733	2592	1340	1257	504	534	282	315
恒山区	874	757	2633	2541	5066	4734	6805	6394	5492	4752	5966	5168	8899	7807	11504	10067	11430	10027	7845	6939	6412	6314	4203	4426	3139	4331	4337	4808	3486	3120	2126	1717	998	859	347	381	173	232
滴道区	406	373	1650	1488	3235	2870	5001	4632	4501	4229	4413	3986	5549	5000	7058	6314	7435	6785	5519	5096	4899	4686	3121	3305	2326	2804	2661	3004	2144	1898	1391	1239	693	617	281	283	141	183
梨树区	322	295	1338	1146	2677	2555	3796	3603	3427	3159	3348	3036	4956	4512	5998	5307	5955	5222	4015	3836	3641	3491	2025	2193	1563	2230	2174	2379	1813	1663	1082	932	500	471	238	210	152	170
城子河区	632	539	2235	2106	4408	4158	5988	5413	4729	4417	5037	4584	7475	6673	10083	8762	9663	8564	6409	5859	5418	5076	3082	3516	2399	3309	3361	3388	2420	2076	1408	1264	649	606	240	223	114	166
麻山区	157	157	514	451	942	933	1395	1325	1441	1336	1512	1347	1783	1670	1969	1740	1795	1614	1373	1232	1366	1329	933	882	627	701	763	748	541	477	380	360	232	218	84	90	40	43
鸡东县	1299	1254	5634	5328	8757	8404	12972	12415	11069	9983	11873	10833	15521	13578	16191	14331	15182	13809	12334	11522	11536	10669	8026	7701	5203	5124	4877	4405	3412	2938	2460	2332	1381	1338	603	658	248	289
虎林市	1302	1157	5784	5469	9167	8316	13334	12455	10440	8819	9878	9084	15527	15051	19487	18295	18553	17498	14058	13221	11816	10626	7819	8493	6057	7337	6892	6986	5275	3645	3301	2124	1335	1182	569	554	248	355
密山市	1732	1715	7843	7087	12100	11329	18723	17860	19264	18547	19090	17757	22111	20778	23732	22902	22788	21757	18296	17664	16979	16302	12364	12397	8508	8401	7917	7239	5760	4866	3954	3418	2111	2134	840	1062	453	497
鹤岗市	5099	4850	18972	17890	33360	31697	46686	44286	40238	36923	35398	32977	54945	52044	67986	65435	66889	62873	48514	45208	41301	38456	24642	26752	19066	24021	23008	23714	17549	14711	10407	8726	4750	4091	1719	1997	813	1086
向阳区	461	463	1524	1415	2736	2678	3678	3604	2990	2834	2385	2361	4144	4168	5756	5878	6607	6411	4493	4353	3877	3693	1930	2114	1684	2351	2257	2600	1822	1762	1058	962	488	447	170	198	78	132
工农区	633	607	2226	2002	3734	3545	5266	4826	5035	4728	4273	4167	6993	6835	8161	8046	8663	8323	5973	5678	5067	4975	3258	3522	2481	3132	3087	3161	1979	1795	1220	1009	501	464	190	199	101	118
南山区	688	604	2079	1958	4162	4006	5605	5393	4965	4244	4062	3753	6611	5944	9212	8448	8716	8274	5689	5193	4901	4408	2515	2612	1829	2835	2912	3116	2225	1903	1216	1112	465	370	136	180	48	75
兴安区	497	449	1344	1315	2941	2769	3926	3787	3804	3329	3164	2978	4462	4114	6120	5655	6077	5745	4561	4208	3876	3190	1799	1754	1248	1896	1935	2089	1450	1214	789	686	317	283	90	127	42	78
东山区	854	808	2876	2702	5110	4815	7483	6978	6928	7148	6230	5720	9122	8207	10620	9994	10002	9266	7212	6766	6696	6360	4426	4681	3422	3833	3791	3736	2843	2471	1738	1446	878	774	317	374	128	191
兴山区	265	256	944	961	1848	1732	2276	2103	1914	1665	1703	1523	2953	2639	4128	3807	3854	3471	2594	2398	2156	1773	1092	1221	929	1474	1466	1643	1120	936	528	471	250	222	73	103	36	60
萝北县	878	880	4299	4010	7131	6836	9808	9256	8181	7260	6847	6056	11263	11108	14127	14106	13578	12598	10355	9504	8230	7520	5308	6223	4491	5492	4817	4596	3628	2757	2140	1767	1040	901	413	495	183	271
绥滨县	823	783	3680	3527	5698	5316	8644	8339	6421	5715	6734	6419	9397	9029	9862	9501	9392	8785	7637	7108	6498	6537	4314	4625	2982	3008	2743	2773	2482	1873	1718	1273	811	630	330	321	197	161
双鸭山市	5996	5627	27003	25433	46023	43144	64671	60627	53296	48836	52204	48435	75320	71206	85745	80989	82360	76879	61160	57466	55043	52324	36593	38810	25281	29296	26798	26480	20779	17551	14284	11669	7021	6093	2588	2760	1108	1451
尖山区	712	633	3229	2947	5603	5223	7862	7289	7720	7658	5814	5676	9863	9955	11601	11400	12014	11552	8166	7897	6847	6636	3934	4300	3075	4057	3902	4019	2680	2519	1763	1547	801	683	265	331	132	180
岭东区	285	271	1414	1348	2474	2350	3342	3235	2573	2337	2404	2348	4352	3745	5309	4628	4676	4248	2967	2767	2729	2603	1747	1940	1401	2415	2278	2405	1876	1535	1082	861	462	383	128	158	66	102
四方台区	270	255	1371	1229	2294	2136	2943	2753	2144	1896	2396	2216	3844	3466	4839	4308	4228	3705	2449	2357	2469	2247	1527	1643	1119	1598	1527	1305	1062	866	573	535	253	234	82	97	42	68
宝山区	416	410	2449	2366	4721	4562	6561	6081	4729	4100	4542	4063	7251	6921	10120	9691	10163	9163	6192	5890	5420	4887	3082	3284	2294	3194	3103	3085	2343	1976	1351	1165	565	492	179	212	81	115
集贤县	1362	1328	5723	5454	9717	9093	12822	11839	11246	10485	13553	12305	16894	15822	16883	15266	15499	14363	12693	12049	12156	12114	8948	8930	5274	5077	4254	4079	3418	3321	2734	2405	1612	1412	632	608	287	275
友谊县	445	397	1968	1896	3014	2857	3894	3502	3831	3393	3631	3158	5615	5278	6226	5788	6609	6140	5005	4722	4439	4228	3207	3922	1932	2489	2156	2391	1995	1519	1378	1027	718	523	252	236	106	146
宝清县	1848	1738	7965	7360	13457	12409	20211	19450	15876	14758	14758	14071	19538	18602	21424	21052	20633	19651	16520	15299	14796	14217	10211	10911	7453	7638	6875	6705	5523	4391	4148	3186	2061	1859	871	878	304	436
饶河县	658	595	2884	2833	4743	4514	7036	6478	5177	4209	5106	4598	7963	7417	9343	8856	8538	8057	7168	6485	6187	5392	3937	3880	2733	2828	2703	2491	1882	1424	1255	943	549	507	179	240	90	129
大庆市	12135	11172	52354	48064	82289	77521	117167	111390	89669	84926	98625	96529	154209	149971	155370	145734	135985	127291	102613	100154	98762	97210	70777	70179	41951	45583	45180	41481	27078	23363	17546	16384	8937	8777	3780	4145	1638	2112
萨尔图区	1576	1520	6319	5821	8267	7853	9681	8953	12263	11723	15530	14318	22440	20606	19912	17589	16926	15066	11961	11313	11817	11100	8714	8501	4583	5935	5895	5495	3097	2495	1810	1566	864	852	340	414	158	253
龙凤区	1099	1073	4892	4598	7462	7221	8505	7783	5905	5009	8770	8372	14876	15056	16003	14888	14691	12466	8454	8468	9887	9382	6457	6564	3945	4273	3789	3927	2493	2169	1522	1422	733	757	273	350	151	196
让胡路区	2174	1942	9145	8207	12649	11619	14374	13349	12259	11821	16264	16577	27829	28520	27633	26562	24871	22736	16391	15997	16579	16348	13388	13202	6476	9046	8312	7248	4748	3562	2361	2062	1127	1084	479	539	234	378
红岗区	954	848	3805	3612	5210	4978	6015	5380	4838	4054	6913	6795	11678	11499	11125	10741	9383	8480	5936	6136	6764	7032	5895	5763	2635	3163	2841	2553	1625	1251	894	771	396	410	175	217	81	126
大同区	1024	940	5004	4557	8172	7901	12930	12552	7596	7001	8038	8231	13399	13423	13468	13234	11718	11631	10128	9797	8669	8529	5703	5696	3539	3461	3777	3551	2243	1934	1541	1536	792	791	363	378	145	188
肇州县	1732	1626	6853	6151	13121	12085	21197	20031	14043	13833	14522	14213	19029	18138	20445	19480	17821	17785	15345	15220	13757	13807	9290	9353	6263	6014	6416	5856	3614	3491	3012	2806	1578	1561	676	712	290	285
肇源县	1572	1360	7094	6569	12635	11858	21139	20362	15131	14722	13868	13609	20021	18615	20581	18496	18656	17826	15716	15201	14052	13924	9692	9483	6348	6363	6517	6303	4093	3955	3135	3098	1725	1593	710	757	273	336
林甸县	1045	904	4918	4522	8053	7533	11904	11784	8579	8644	7790	7821	12666	12588	13236	12536	10639	10528	9206	9020	8863	8843	5943	5866	4034	3497	3730	3059	2634	2145	1707	1535	886	862	383	386	169	172
杜尔伯特蒙古族自治县	959	959	4324	4027	6720	6473	11422	11196	9055	8119	6930	6593	12271	11526	12967	12208	11280	10773	9476	9002	8374	8245	5695	5751	4128	3831	3903	3489	2531	2361	1564	1588	836	867	381	392	137	178
伊春市	4452	4125	20824	19358	37860	35580	52899	49307	39293	36727	39474	36784	62559	58376	77184	71881	78653	72285	58454	54636	45305	44726	27130	30772	21071	27840	26085	30738	22077	19655	13618	11594	6091	5549	2197	2325	902	1235
伊春区	450	385	2025	1968	3734	3508	5608	5259	6083	6774	4684	4485	6713	6498	7725	7799	8892	8645	7286	7018	5690	5696	3335	3566	2379	3014	2686	3223	2187	2135	1517	1370	677	706	282	262	121	177
南岔区	404	374	1926	1881	3775	3662	5901	5398	4695	4438	3806	3545	5952	5714	8286	7809	9394	8626	7478	7041	5746	5402	3005	3202	2368	3055	3139	3829	2698	2532	1825	1540	813	740	274	306	109	158
友好区	185	132	911	820	1955	1868	2948	2604	2157	2080	1472	1365	2889	2713	4284	3889	4885	4396	3424	3028	2218	2156	1209	1516	1080	1691	1589	2228	1641	1351	971	822	381	351	138	162	56	83
西林区	172	158	824	719	1477	1319	1807	1667	1226	1025	1707	1448	2594	2478	2864	2595	2809	2498	2109	1988	2157	2245	1605	1776	869	977	907	958	741	701	469	431	218	219	99	88	56	54
翠峦区	147	149	764	743	1523	1553	2348	2179	1296	1165	1363	1389	2488	2211	3277	3067	3408	3126	2322	2213	1593	1563	860	1084	754	1082	1063	1399	965	821	633	480	261	207	72	75	30	33
新青区	183	157	935	910	1745	1653	1978	1943	1183	1103	1325	1286	2917	2727	3670	3342	3346	2998	2125	1884	1561	1571	898	1210	867	1339	1257	1412	973	794	501	412	210	171	81	97	33	55
美溪区	122	121	622	559	1248	1183	1881	1607	1163	1086	1134	1027	2086	1802	2613	2372	2612	2388	2016	1811	1485	1501	1029	1154	714	982	928	1153	852	743	536	419	249	203	69	88	39	37
金山屯区	136	128	680	644	1402	1311	2025	1897	1321	1120	1339	1130	2131	1985	3175	2928	3170	2885	2175	1987	1546	1531	850	1001	727	1159	1152	1412	983	812	521	433	225	166	64	96	31	40
五营区	147	131	680	686	1290	1149	1672	1509	1021	1006	1142	1091	2103	1993	2731	2435	2878	2411	1744	1691	1368	1400	773	894	606	957	972	1220	847	730	476	405	199	172	63	59	22	34
乌马河区	146	120	584	512	1052	1014	1470	1394	1195	1033	1285	1088	1793	1617	2267	2032	2488	2265	1915	1770	1374	1339	678	784	544	746	688	1009	682	736	467	409	208	183	72	81	24	40
汤旺河区	132	127	656	604	1095	1002	1540	1497	904	866	1010	945	1980	1854	2493	2292	2479	2104	1464	1389	1199	1136	795	932	600	927	781	908	619	506	329	294	145	155	45	49	16	36
带岭区	116	103	520	463	1061	1014	1595	1520	1104	1021	923	839	1558	1570	2261	2131	2503	2354	1957	1821	1459	1477	823	972	699	886	821	988	668	642	449	412	241	240	92	89	48	52
乌伊岭区	91	92	447	407	822	773	963	875	515	433	706	643	1443	1312	1796	1523	1542	1414	1119	1021	837	803	576	697	457	614	578	612	444	392	276	214	111	81	42	43	9	20
红星区	99	79	425	375	778	812	1103	974	599	495	640	637	1280	1141	1737	1564	1883	1645	1125	1074	825	802	446	553	411	661	658	755	554	439	284	265	130	106	44	47	19	25
上甘岭区	53	65	340	331	676	672	1026	917	453	419	485	442	1035	947	1551	1468	1749	1559	1171	1053	721	703	403	512	367	572	495	741	552	484	343	255	154	120	42	45	18	17
嘉荫县	351	346	1794	1554	2782	2467	3719	3610	3062	2553	3323	3008	4816	4517	4826	4646	4234	3818	3265	3003	3041	2952	2097	2176	1566	1528	1335	1094	835	730	542	500	277	266	119	135	49	68
铁力市	1518	1458	6691	6182	11445	10620	15315	14457	11316	10110	13130	12416	18781	17297	21628	19989	20381	19153	15759	14844	12485	12449	7748	8743	6063	7650	7036	7797	5836	5107	3479	2933	1592	1463	599	603	222	306
佳木斯市	11398	10052	44041	40344	69955	65038	106882	101549	96610	94263	100615	97687	125714	118870	126681	120918	120257	114752	102560	97952	94393	91967	64146	63570	40482	40002	37770	36928	27982	25742	19649	17696	10405	9462	4023	4112	1831	2012
永红区	868	727	2948	2636	4861	4598	6720	6393	5626	5284	5548	5876	8831	9090	9573	9818	10741	10566	8961	8457	7044	6972	4454	4716	2778	3266	3011	3844	2712	2738	1666	1695	843	788	316	304	159	196
向阳区	447	371	1295	1261	2412	2198	3684	3541	5729	7445	7418	8138	4430	4607	4623	4983	5869	5906	4993	4923	4423	4330	2633	2782	1782	1999	1832	2248	1605	1727	1133	1100	498	478	170	184	99	118
前进区	647	589	2131	1981	3431	3208	5305	5058	8289	10660	5444	4818	7196	7014	7351	7143	8690	8530	7530	7228	6218	6001	3652	3836	2709	3374	3078	3560	2622	2630	1757	1495	743	673	230	242	116	152
东风区	555	442	1827	1694	2911	2688	3917	3742	3882	3507	3363	3419	5511	5817	6129	6197	6380	6238	5637	5404	4311	4222	2728	2963	1864	2289	2179	2585	1807	1727	1108	948	484	456	207	193	112	144
郊区	1533	1357	5857	5396	9521	8775	14026	13428	11241	10171	13613	12800	17559	15934	17087	15935	15953	14603	13066	12193	12755	12587	8978	8448	5300	4795	4592	4065	3224	2881	2259	2079	1294	1252	520	492	205	214
桦南县	2159	1877	8959	8111	13462	12616	20026	19225	17626	16216	19426	19128	23666	21634	22969	21344	19680	18242	16080	15288	15604	15679	11891	11752	7552	7087	6992	6233	4737	4040	3435	3146	1974	1754	750	813	373	355
桦川县	897	788	3419	3210	5817	5272	9118	8756	7524	7188	7754	7820	9653	9146	10400	9534	8739	8444	7584	7501	7624	7274	5383	5234	3397	3054	2859	2593	1956	1836	1621	1345	882	811	342	363	127	147
汤原县	1244	1142	4024	3693	6207	5876	10926	10517	9007	8285	9745	8795	11928	10769	12091	11152	11597	10579	9812	9124	9899	9642	6693	6330	4312	4094	3805	3729	2867	2709	2238	1910	1240	1039	488	475	202	220
抚远县	279	264	1623	1478	2704	2450	4131	3835	3115	2686	3181	2862	4302	4108	4589	4393	4105	4062	3524	3322	3298	2942	1863	1840	1138	1118	993	764	618	539	378	350	211	170	80	89	35	35
同江市	786	689	3441	3157	5403	4976	8349	7671	6556	5650	6280	5714	9057	8687	9911	9347	8839	8403	7789	7456	6624	6047	4073	4053	2632	2477	2459	2154	1571	1184	930	792	454	413	186	217	86	82
富锦市	1983	1806	8517	7727	13226	12381	20680	19383	18015	17171	18843	18317	23581	22064	21958	21072	19664	19179	17584	17056	16593	16271	11798	11616	7018	6449	5970	5153	4263	3731	3124	2836	1782	1628	734	740	317	349
七台河市	3698	3509	15417	14395	25274	23575	40674	38479	33903	30872	31377	29600	46273	42690	48167	44400	42739	38613	34236	30728	32646	30174	21011	20470	13131	12626	11360	10205	8008	7157	5796	5511	3302	3261	1398	1524	585	656
新兴区	913	852	3805	3498	6343	5914	10612	10007	7944	7061	7744	7176	10965	10078	11840	11176	10514	9763	8508	7507	7747	6900	4601	4621	2922	3110	2838	2464	1839	1633	1158	1143	657	697	243	283	125	151
桃山区	673	671	3013	2820	5078	4527	7054	6843	7109	6425	6430	5750	10246	9192	10362	9173	9212	8012	6719	5866	5924	5472	3641	3742	2299	2299	1892	1752	1143	1120	818	826	398	449	167	202	69	96
茄子河区	650	606	2723	2544	4670	4318	7362	6805	5326	4666	5576	5066	8070	7263	8807	7702	7491	6519	5724	4674	5090	4469	3225	2949	2057	1749	1602	1273	1124	895	770	724	407	425	184	217	77	69
勃利县	1462	1380	5876	5533	9183	8816	15646	14824	13524	12720	11627	11608	16992	16157	17158	16349	15522	14319	13285	12681	13885	13333	9544	9158	5853	5468	5028	4716	3902	3509	3050	2818	1840	1690	804	822	314	340
牡丹江市	10879	10099	42136	38937	69326	65580	119387	114187	117342	112996	105063	101227	135357	128766	143655	136586	143842	134937	117276	111527	108380	103799	71924	70617	50167	53586	47241	49035	37870	36203	26144	24550	13796	13570	5999	6394	2515	3600
东安区	770	656	2789	2474	4206	3928	6990	6891	6907	6423	6223	6133	9315	9102	9297	9104	11127	10790	9339	8875	8530	8014	5036	4985	3433	3983	3304	3824	2847	3005	1889	1893	955	1028	417	522	213	289
阳明区	682	657	2657	2482	3977	3689	6509	5923	6190	6251	5811	5458	8512	8303	8934	8701	9227	8621	7476	7099	6837	6631	4347	4493	3033	3489	2956	3241	2529	2561	1643	1516	846	797	369	403	176	264
爱民区	1046	972	4136	3695	6027	5765	9317	9019	13615	15301	12413	11697	13298	13030	14238	13951	14881	14298	11868	11442	10223	9609	6421	6717	4532	5741	5367	6015	4181	4207	2708	2331	1183	1115	452	474	184	310
西安区	681	650	2730	2601	4216	3989	7224	6873	8140	7857	6134	5964	8640	8753	8919	9156	10686	10480	8935	8858	8222	7910	5060	5078	3464	4052	3522	4199	3096	3236	2038	2038	977	954	397	444	161	285
东宁县	994	871	3782	3455	5902	5552	10246	9901	7744	7058	7415	6904	10884	9985	12003	11072	11128	10401	9070	8364	7874	7324	5244	5406	4054	4116	3460	3713	2859	2629	1974	1944	1068	1101	485	567	184	279
林口县	1695	1500	6432	5996	11592	11033	21093	20509	19298	17961	16974	16407	20672	19502	21639	19931	20509	18833	17616	16705	17597	16660	12497	11491	8173	7532	6908	6033	5178	4623	4040	3700	2532	2217	1075	987	485	511
绥芬河市	374	371	1524	1364	2204	2016	2672	2565	2528	2252	3101	2925	4995	4727	4959	4497	4093	3551	2907	2573	2237	2066	1450	1378	939	890	774	737	562	561	370	334	151	170	81	82	24	48
海林市	1532	1432	6276	5876	10738	10147	19464	18558	18655	17499	17039	16399	22110	20623	23798	22632	23803	22200	19099	17732	16785	16427	11393	11270	8227	9157	8569	8958	6923	6166	4478	4195	2251	2218	989	1050	396	613
宁安市	1856	1756	6951	6624	11684	11207	20090	18903	19517	18543	17578	17141	22396	21236	23452	21863	22261	20878	17994	17311	17884	17204	12616	12183	8480	8690	7251	7006	5524	5331	3929	4011	2305	2468	1030	1178	403	594
穆棱市	1249	1234	4859	4370	8780	8254	15782	15045	14748	13851	12375	12199	14535	13505	16416	15679	16127	14885	12972	12568	12191	11954	7860	7616	5832	5936	5130	5309	4171	3884	3075	2588	1528	1502	704	687	289	407
黑河市	7350	6864	31859	30437	51466	49123	75153	71060	60492	55681	63785	61128	94091	88969	98442	92520	88954	83573	71221	67530	64643	63817	44090	46049	32058	31432	30562	26539	20159	16672	13214	11024	7042	6126	3029	2951	1314	1392
爱辉区	790	742	3641	3491	6008	5765	7952	7497	6993	7038	7259	7184	10647	10657	11210	10756	10402	9879	8324	7852	7553	7253	4839	5304	3533	3917	3312	3024	2292	2163	1581	1509	696	696	318	357	138	192
嫩江县	2575	2370	9553	9163	14567	13788	22392	21171	19343	17762	19420	19195	28640	27391	28525	27504	25787	24358	20290	19081	19236	19281	13763	14503	10097	9451	9132	7626	5757	4541	3733	3160	2199	1914	1029	965	476	463
逊克县	462	481	2098	2023	3516	3271	5051	4905	3707	3010	3600	3296	5635	5378	5887	5717	5412	5161	4618	4250	4185	3854	2630	2621	1806	1737	1652	1415	1035	859	719	608	403	345	154	174	58	83
孙吴县	420	398	1735	1636	3436	3169	4922	4736	3635	3109	3540	3342	5302	5082	5672	5468	4935	4753	4213	4069	4036	3646	2526	2415	1688	1476	1402	1142	953	782	613	546	319	319	148	170	54	60
北安市	1755	1602	7865	7611	12987	12674	19298	18353	15698	14881	16602	15886	24515	22585	26395	24428	24007	22410	19476	18654	16872	16824	11386	12189	8366	8649	8762	8092	5963	5077	3789	3081	1932	1607	727	746	348	382
五大连池市	1348	1271	6967	6513	10952	10456	15538	14398	11116	9881	13364	12225	19352	17876	20753	18647	18411	17012	14300	13624	12761	12959	8946	9017	6568	6202	6302	5240	4159	3250	2779	2120	1493	1245	653	539	240	212
绥化市	24458	21451	91657	82557	171552	156365	261259	247484	210819	202748	219795	212190	271596	252114	267505	250123	242683	239451	207712	204961	187543	188529	134761	134684	84165	83478	82378	74985	55611	51569	38801	35277	20637	19374	8389	8786	4048	4046
北林区	3585	3148	13957	13072	25596	23275	39708	37561	33852	32862	33360	32838	39881	37960	41030	38507	40447	39930	34318	34085	30967	31707	21783	22383	13103	13804	12662	12336	8859	9020	6593	6365	3528	3618	1475	1614	678	740
望奎县	2090	1857	6926	6518	13780	12324	23369	22111	19261	18820	19531	18992	22738	21160	22533	20510	20702	20190	18468	18569	16600	16612	13002	12610	7677	7696	7835	7031	5097	4680	3813	3395	2069	1883	818	822	391	387
兰西县	2319	1810	8713	7079	15903	13121	24760	22755	17092	16745	17976	17993	23341	20853	22180	20783	19584	19839	16756	17030	15432	15626	10681	10943	7328	7141	7067	6368	4657	4203	3331	3051	1770	1776	765	846	373	387
青冈县	1885	1794	7183	6181	15696	14558	21772	20784	16794	16037	17519	16856	22413	20640	21379	19905	19019	19130	17078	16483	14927	14681	10837	10834	7067	6412	6892	6079	4480	4133	3214	2816	1684	1509	627	659	283	294
庆安县	1628	1481	7475	6726	12160	11016	16775	15855	14032	13774	15106	14982	20623	18758	20460	18467	17436	17071	15140	14760	13332	13498	9892	9736	5949	5816	5552	4913	3491	3340	2453	2331	1369	1297	595	623	219	232
明水县	1445	1115	5595	4599	12548	11418	16847	16064	12370	12022	11590	11072	14308	13519	15241	15146	13556	13574	11855	11508	10602	10733	8027	7506	4682	4402	4920	4221	3296	3001	2356	1881	1163	1073	424	396	210	197
绥棱县	1443	1339	5576	5062	9634	8805	13567	12496	10022	9738	12270	12058	16125	15057	17154	15607	15455	15246	12900	12583	10968	11054	7514	7599	4881	5080	5336	5286	3904	3282	2435	2104	1185	951	435	404	190	210
安达市	2530	2277	8724	7936	14736	13933	23100	21548	20194	18409	22756	20345	26701	25277	26094	25057	23699	22982	18790	18464	16996	16928	11937	11467	7886	7740	7713	6869	5223	4684	3401	3124	1785	1630	718	747	366	325
肇东市	4121	3574	15275	13798	28696	26435	45016	42900	36892	35020	36754	35970	44299	41500	42107	40489	40170	39558	33146	32864	30595	30019	21277	21323	13626	13921	12976	11984	8556	8064	5828	5347	3201	3048	1352	1461	807	688
海伦市	3412	3056	12233	11586	22803	21480	36345	35410	30310	29321	32933	31084	41167	37390	39327	35652	32615	31931	29261	28615	27124	27671	19811	20283	11966	11466	11425	9898	8048	7162	5377	4863	2883	2589	1180	1214	531	586
大兴安岭地区	2252	2013	10195	9303	16729	15904	21017	19604	16543	13872	18942	16613	32067	30236	32634	30763	27449	25608	20644	18759	17401	18000	14343	16644	10754	10105	8315	7861	5707	4809	3352	2781	1337	1404	525	694	286	377
加格达奇区	572	489	2560	2235	4117	3813	5519	5264	5567	4878	5254	4530	8028	7716	8057	7926	7457	7179	6250	5842	5428	5375	3914	4466	2904	2942	2570	2562	1938	1714	1159	918	411	447	169	211	104	120
松岭区	186	175	862	736	1291	1296	1421	1325	855	763	1401	1278	2807	2570	2414	2177	1747	1603	1204	1139	1044	1100	1082	1438	928	866	650	612	406	272	188	156	76	87	31	54	21	31
新林区	246	212	1054	987	1817	1704	1887	1782	974	848	1651	1531	3795	3284	3510	3154	2553	2428	1782	1571	1290	1498	1516	2170	1596	1334	932	848	578	483	383	261	124	131	40	70	23	36
呼中区	204	196	868	808	1396	1353	1788	1618	1373	1024	1892	1632	3112	2736	2721	2539	2133	2004	1640	1605	1705	1953	1710	1837	958	834	657	578	416	350	221	249	109	121	57	69	26	54
呼玛县	279	250	1250	1205	2015	1860	2672	2467	2500	2094	2334	2048	3377	3272	3758	3485	3374	3031	2700	2397	2422	2301	1653	1511	982	914	816	709	566	527	365	371	215	186	76	84	37	37
塔河县	398	352	1874	1806	3363	3233	3917	3676	2760	2303	3352	2933	6069	5884	6320	5933	5099	4764	3552	3089	2688	2908	2601	3266	2193	1994	1581	1463	1048	860	642	480	242	256	87	108	45	55
漠河县	367	339	1727	1526	2730	2645	3813	3472	2514	1962	3058	2661	4879	4774	5854	5549	5086	4599	3516	3116	2824	2865	1867	1956	1193	1221	1109	1089	755	603	394	346	160	176	65	98	30	44
上海市	47373	42818	209614	190173	305265	281444	479477	454765	648967	646181	697245	655713	720937	633063	761604	633193	812714	693828	889812	810396	828917	762566	563344	514648	343011	323089	285368	291893	322494	360568	243734	287615	159436	207690	76659	117259	34291	70570
市辖区	40469	36624	179012	161425	256877	235625	412720	390248	583917	578827	630696	583364	645124	557549	662192	538440	709920	594120	795296	716693	734048	665416	491687	441240	291050	271519	243332	249916	282696	317534	217004	255428	141022	181295	67327	100509	29885	58489
黄浦区	363	303	1446	1367	2673	2542	6308	5908	7802	7068	7110	5579	6074	4758	5417	4413	7611	7171	12104	11145	10942	9993	7183	6150	3636	3082	2852	3479	4523	6053	4419	5743	3196	4348	1597	2310	792	1283
南市区	857	815	3482	3221	5908	5828	13103	12526	15129	14365	12043	10679	11257	10071	10974	10152	17834	16430	27271	24235	23665	20701	14142	11644	6866	5885	5748	6986	8847	11532	7685	10634	5900	8216	3116	4389	1414	2240
卢湾区	613	580	2761	2468	4752	4405	10784	9901	12694	12194	11543	10713	9826	8694	9833	8628	13611	12655	20529	19548	18533	17411	12515	11114	6931	6330	5737	6686	8255	10085	7078	8942	5162	6882	2781	3982	1340	2422
徐汇区	2586	2397	11519	10080	16314	15211	28930	27266	52001	53221	50628	45593	46108	38916	43211	35407	45847	39628	57401	54384	52391	49094	35960	33848	22533	22185	20568	20970	23575	25094	17181	19211	10899	13381	5615	7791	2767	4934
长宁区	1727	1535	7200	6537	10998	10309	20575	19694	30316	29456	31202	28536	27908	24145	27708	22618	32323	28295	42258	39469	37186	33560	23265	21377	14103	13781	13005	13716	15993	18091	12612	13830	7347	8620	3414	4855	1617	3058
静安区	603	577	2340	2217	4156	3917	9536	9142	11286	11083	10793	9986	9740	8237	9028	7796	11636	10969	17930	17537	17525	16828	12153	11081	6695	6439	5802	6250	7641	9549	6724	8421	4853	6401	2714	3916	1395	2433
普陀区	2455	2114	11387	10046	16131	14842	30868	29368	47695	45422	45657	41175	42647	36331	43264	33952	50001	41764	65721	59784	59411	52657	36632	32005	20184	18209	17112	17761	21619	24950	17754	20803	11051	13166	4893	7020	2050	3771
闸北区	1850	1662	8305	7616	13115	12262	26562	25191	31791	31140	29074	25963	27032	25424	28581	24843	39546	34727	52675	47754	45960	41074	28415	24511	15206	14237	13414	14767	17600	20389	13979	16831	9436	11838	4511	6266	2004	3069
虹口区	1902	1773	8450	7510	13013	12242	27456	26274	33100	33661	30405	27638	31137	25385	29158	24401	38755	34329	54963	51044	50440	45437	33427	28860	18074	16663	15058	16616	19352	23261	15932	19517	10964	14274	5876	7739	2561	4079
杨浦区	2730	2502	11895	10815	18376	17527	38096	36243	63867	57470	58729	46348	43241	36362	42669	35360	57299	49758	78291	72086	70652	62575	45349	38530	23881	22318	22028	23628	27079	31241	21173	24557	13255	16094	6263	8579	2428	4463
闵行区	4447	3908	18627	16499	23434	20345	27859	25733	51476	50817	67488	66576	76697	66343	76588	57617	65679	47812	55561	45554	50621	43809	35401	32616	22442	21402	19169	18421	20204	20577	13610	15032	8504	11020	3811	5963	1753	3894
宝山区	3852	3437	19140	16744	25724	22909	33812	31677	49006	43528	55977	45042	66081	54375	71104	54013	68583	52182	65710	55438	59533	53173	41572	36942	24804	22681	19715	18725	19961	21004	15270	17432	9594	11834	4463	6780	2054	4107
嘉定区	2515	2327	11525	10241	15128	13399	18174	16915	27357	30091	37685	37711	41103	35298	41290	33304	39000	31164	34966	30746	33816	31645	24597	22769	16089	15634	11966	11704	13019	14057	10117	11936	6024	8166	2745	4897	1062	2888
浦东新区	7598	7029	33229	30686	45369	40579	67395	63664	95309	100169	109788	106271	121306	105015	122125	96590	120790	97177	127494	113426	119415	107793	81695	73403	45772	41375	38715	38548	42205	46934	31629	36788	20616	26976	9850	15509	4364	9747
金山区	1817	1652	8226	7731	13880	13508	18272	17644	16593	17157	18030	18172	21577	21164	30230	28273	32432	30688	28609	27157	29203	28076	20997	19861	15201	14406	11043	10789	11002	11694	6980	8188	4748	6839	1926	3625	802	2185
松江区	2635	2320	10632	9386	14375	13150	18612	17409	19836	20646	27998	28871	31950	28988	35714	30833	35615	31282	26969	24575	28900	27248	20604	19489	15071	13976	11159	10904	11876	12220	7633	8956	5221	7247	2068	3799	827	2162
青浦区	1919	1693	8848	8261	13531	12650	16378	15693	18659	21339	26546	28511	31440	28043	35298	30240	33358	28089	26844	22811	25855	24342	17780	17040	13562	12916	10241	9966	9945	10803	7228	8607	4252	5993	1684	3089	655	1754
市辖县	6904	6194	30602	28748	48388	45819	66757	64517	65050	67354	66549	72349	75813	75514	99412	94753	102794	99708	94516	93703	94869	97150	71657	73408	51961	51570	42036	41977	39798	43034	26730	32187	18414	26395	9332	16750	4406	12081
南汇县	2779	2500	12223	11516	18367	17468	25691	24931	27141	27819	28634	29784	32470	30749	40506	36553	39775	36712	36569	34782	36424	35415	25813	26191	18067	17778	14259	14288	14139	15681	9114	11302	6146	9184	2993	5668	1426	4245
奉贤县	2267	2047	9606	8964	14115	13155	17715	16895	21069	23656	25729	29421	27038	26242	32102	28999	32322	30148	27643	26521	28690	28643	20394	20708	14039	14226	11035	11478	11354	12416	6603	8258	4451	6625	2062	3884	1003	2762
崇明县	1858	1647	8773	8268	15906	15196	23351	22691	16840	15879	12186	13144	16305	18523	26804	29201	30697	32848	30304	32400	29755	33092	25450	26509	19855	19566	16742	16211	14305	14937	11013	12627	7817	10586	4277	7198	1977	5074
江苏省	310151	265697	1335627	1075333	2526808	2114841	3508850	3204681	2608839	2578395	2473737	2581433	3063221	3124551	4000607	4030532	3378416	3314965	2639779	2469599	2939240	2773843	2224002	2069853	1668629	1540417	1420908	1342235	1174602	1217269	846132	987606	523806	721535	241820	419844	96864	228910
南京市	22032	19834	93644	83848	158451	140896	222334	204451	259939	223351	295181	240026	288416	260115	346319	309606	333126	295237	244685	219730	257040	236330	194419	175138	133357	121825	118156	108710	102095	100643	74676	78755	42620	54198	17582	28805	6470	14125
玄武区	1575	1411	6625	5767	9403	8568	11997	11042	30262	23836	39729	26334	24323	19552	24837	20500	25582	21135	20657	19030	18732	17930	13626	12479	9348	9732	9251	9564	8154	8088	5513	5296	3050	3438	1384	1885	582	1147
白下区	1285	1075	5037	4430	7386	6867	10110	9485	17030	15195	22288	16720	16846	14933	18315	15958	20133	17460	17534	16084	15371	14724	10932	10241	7613	7925	7434	7836	6628	6799	4697	4786	2622	3289	1156	1779	479	966
秦淮区	945	905	4026	3586	6021	5418	8142	7668	10453	9846	12679	12033	13576	12372	15193	13033	16872	14274	15309	13807	13500	12406	9955	8620	6285	5639	5462	5821	5152	5407	3972	4286	2338	3107	1090	1789	434	839
建邺区	1229	1038	5426	4593	7138	6497	9311	8728	15760	15499	18381	16489	19220	16214	20202	16475	21019	17143	17154	15418	15592	13936	11364	9804	7086	6232	5884	5863	5442	5632	4249	4613	2603	3422	1185	1839	448	838
鼓楼区	1988	1805	8108	7400	11570	10795	15385	14413	35690	29248	51687	35086	32931	25238	35202	26920	36175	28086	27682	24551	24227	22370	16424	14447	11505	11839	11519	11849	10027	10169	7106	7035	4001	4442	1701	2420	742	1405
下关区	1291	1154	5127	4486	7536	6683	10025	9075	15753	12891	17248	14032	19107	15108	20753	16168	21762	17636	18697	16295	17178	14704	12389	10016	7529	6609	6667	7275	5998	6628	4820	4855	2841	3261	1149	1553	453	681
浦口区	695	657	3360	2920	5177	4567	6194	5672	17367	11817	14921	9948	11266	8876	13245	10590	12448	9674	9419	7172	8139	6809	5575	5111	3999	3824	3734	3577	3205	3355	2400	2696	1564	1893	655	915	250	426
大厂区	938	866	3867	3501	6018	5509	6514	6288	7276	6234	8136	7157	11407	10420	15196	12423	13679	10819	9316	8246	9529	8732	7256	6672	4970	4480	4391	3777	3413	3161	2161	2255	1133	1526	523	738	186	426
栖霞区	1458	1353	6244	5509	9565	8899	12094	11277	16523	18032	20392	16136	21375	16955	25159	19864	22856	18046	16712	13423	15494	13927	12632	11458	8533	8371	7512	6847	6100	5786	4014	4317	2277	2740	927	1518	328	735
雨花台区	1048	919	4768	4292	6251	5885	7662	7417	11790	10472	16476	11858	16379	12884	18143	14443	16039	12652	11689	9715	11269	9498	8126	7397	5402	5338	4852	4387	4092	3531	2586	2715	1372	1697	487	847	167	391
江宁县	2922	2502	12519	11654	22601	20634	34378	31747	32337	26928	27781	26289	33975	32906	45554	43366	39791	37678	26205	24981	34022	31444	27144	25438	18557	15882	15263	12342	12439	12243	9249	10181	5261	7205	1968	3653	603	1702
江浦县	1040	962	4491	3998	10283	8773	16245	14967	11880	9060	9191	8689	11074	11693	15490	15561	15153	15360	9959	9047	11999	11355	9002	8409	6175	5974	5339	5242	4743	5148	3705	4200	2100	3100	765	1561	205	703
六合县	2509	2285	10001	8925	21096	18203	35564	32502	21336	19396	18757	19930	23833	26139	34402	36735	31682	32821	23401	21797	28086	26096	21875	19717	13815	12462	12262	11062	11332	11703	8348	10120	4581	6962	1823	3672	621	1686
溧水县	1506	1400	6641	6134	14059	11900	19688	17696	8734	7823	9186	9780	16076	17252	21896	22396	20138	20178	10861	10425	16598	16188	13518	12781	10058	8219	8370	6538	6865	5898	5229	5279	2982	3602	1142	1996	378	878
高淳县	1603	1502	7404	6653	14347	11698	19025	16474	7748	7074	8329	9545	17028	19573	22732	25174	19797	22275	10090	9739	17304	16211	14601	12548	12482	9299	10216	6730	8505	7095	6627	6121	3895	4514	1627	2640	594	1302
无锡市	19794	17730	84344	75320	141914	125752	188342	171001	149363	162395	203523	206227	256105	246399	283183	273268	249687	237261	192697	169916	223803	206663	182334	167947	118795	104875	94409	87380	76558	77051	61133	69273	38742	49889	17785	30749	7074	17905
崇安区	539	487	2384	2121	3702	3435	5219	4854	7102	6091	10353	6261	8820	7340	9261	8326	9309	8173	8027	6902	7741	7282	6069	5074	4060	3367	3203	3365	3238	3328	2432	2797	1443	1740	665	1114	268	688
南长区	705	607	2880	2620	4638	4225	6648	6412	7399	7671	7439	8000	9100	8673	9774	10220	10699	10391	9851	9054	10036	9563	7341	6450	5180	4784	4608	5016	4688	5058	3562	3793	1846	2217	778	1344	326	811
北塘区	634	601	2718	2447	4134	3714	6066	5770	6402	7006	6576	7812	7933	8120	8683	9299	9609	9529	9125	7991	8523	8137	6767	5922	4440	3949	3843	4017	3632	3914	2912	3261	1664	2092	744	1167	273	698
郊区	3322	2867	13436	11823	18347	16281	22991	21288	34150	36112	42198	39895	47084	42664	47312	41712	38984	34257	31236	27670	34246	31929	27461	25137	18100	15611	14333	12563	10646	10345	7677	9065	4928	6537	2317	4228	962	2556
马山区	143	119	597	591	924	799	998	921	823	1339	1536	1796	1930	1728	2230	2078	1623	1376	1157	1023	1377	1434	1198	972	688	545	461	341	367	324	239	201	131	168	50	93	18	47
江阴市	5495	4881	24280	21040	42947	35253	59564	49821	33632	41148	52054	59077	66005	66112	72253	71386	62483	59497	47487	41042	54254	49136	44613	41176	29105	27260	24262	24005	17892	18256	14607	16728	8973	11915	4138	7512	1675	4508
宜兴市	4186	3887	19093	17566	35775	33031	44608	42621	27098	26657	35181	34713	51782	52483	69402	69229	61255	59821	41890	37807	54574	50526	43348	41274	28354	24100	21496	18531	20148	18981	16585	17147	10728	12636	4745	7152	1847	4018
锡山市	4770	4281	18956	17112	31447	29014	42248	39314	32757	36371	48186	48673	63451	59279	64268	61018	55725	54217	43924	38427	53052	48656	45537	41942	28868	25259	22203	19542	15947	16845	13119	16281	9029	12584	4348	8139	1705	4579
徐州市	39498	31064	176090	124132	392889	302608	605840	549719	426376	398050	281975	289262	359184	359530	470275	479731	379782	373608	271426	249035	316106	289026	214190	196445	173205	167159	146729	139529	126046	133606	92109	109511	57541	78618	27476	47386	11807	27402
鼓楼区	1133	1048	5250	4589	7509	6748	11425	10692	12058	12414	11912	11418	14955	13962	17231	15307	16628	14779	13070	11667	12160	11901	8323	7871	5822	5768	4919	5517	4276	4630	3027	3597	1813	2269	816	1133	339	662
云龙区	999	827	3728	3283	5487	4892	8224	7805	9316	11177	9069	8831	10396	10215	12109	11296	11568	10630	9390	8527	8574	8248	5704	5341	4181	4155	3558	4083	3344	3841	2483	3079	1568	1848	584	985	274	598
九里区	716	606	3390	2816	6786	5719	10855	10001	9403	8113	6180	5567	9042	7996	13915	11407	14841	9430	9656	6374	8975	5731	4955	3400	2891	2979	3172	2826	2131	2396	1579	1470	816	872	254	456	128	279
贾汪区	2323	1851	10517	7143	19222	14493	33476	31522	26525	24111	16831	15528	20081	18928	26585	26215	21719	21007	15234	14085	18248	16933	11335	10709	8884	8523	7815	7331	6694	7235	4837	5566	3145	4098	1394	2182	596	1245
泉山区	1856	1680	7694	6614	12092	11012	17851	16748	24633	23144	23376	20236	20444	20635	24276	23865	23779	22351	17778	16899	17847	17767	11918	11840	9341	10107	9014	9088	7469	7409	4851	4967	2506	3024	1106	1676	487	1102
丰县	5578	3571	24505	14864	63072	45578	68842	60818	46989	43175	31405	34536	45143	45511	55811	59394	39023	40374	28922	27397	35036	32237	27151	26516	20492	21011	16163	15679	15015	16943	11041	13925	7102	10284	3600	6171	1746	3784
沛县	4898	3803	21181	14542	64251	46958	84003	76217	56644	52931	38773	42085	44431	44731	63847	63978	46549	46863	33530	31906	40635	37358	29934	27558	21698	20708	17162	16286	15282	16279	11572	14264	7386	10265	3587	5910	1577	3466
铜山县	5250	4723	21019	15798	54291	42242	88267	82408	64191	62564	40941	41232	48673	48076	65260	68354	49860	51361	35221	33215	45809	42522	31141	27238	25887	24728	20749	18582	17807	18359	13135	15788	8915	12046	4152	6950	1836	3899
睢宁县	5542	4164	31237	20438	63540	49263	92326	84662	49856	44858	29935	31991	44534	48748	59578	66231	49587	51982	32735	29758	41744	35825	27227	22737	25676	22927	22199	21021	18366	19203	13903	16376	8876	12082	4481	8214	1695	4303
新沂市	4213	3479	17429	13463	37518	30541	69427	63904	44620	40897	29072	29637	42217	41557	54607	53968	42396	41205	27259	25058	33329	30771	21457	20331	18642	17237	16988	15247	14488	15617	9113	11372	5204	8391	2512	5347	1018	3125
邳州市	6990	5312	30140	20582	59121	45162	121144	104942	82141	74666	44481	48201	59268	59171	77056	79716	63832	63626	48631	44149	53749	49733	35045	32904	29691	29016	24990	23869	21174	21694	16568	19107	10210	13439	4990	8362	2111	4939
常州市	13779	12705	65370	58493	113308	100029	135530	126839	120426	133337	139080	144446	182708	186360	205216	208491	190528	183437	139723	123276	162251	148105	130182	121840	85100	81370	68619	65147	56464	56188	47253	51112	30187	37406	13558	21298	5260	11849
天宁区	1011	985	4274	3944	6100	5750	7599	7541	11537	15503	10479	12173	12666	13286	14609	14167	14078	13275	12026	11179	12112	11374	9311	8426	6322	5877	5362	5432	4885	5128	3610	3685	1909	2353	875	1300	344	815
钟楼区	852	810	3647	3419	5581	5178	6634	6356	9171	7677	11349	8996	11489	10984	13084	12560	13066	11368	10155	9276	10743	10298	8412	7891	5904	5292	4900	4983	4329	4516	3240	3512	1865	2239	851	1314	340	783
戚墅堰区	337	300	1526	1322	2172	2079	2518	2289	3460	2813	3662	3037	4559	4105	4946	4570	4578	3913	3764	3310	3965	3578	3259	2954	2148	2061	1939	1728	1371	1563	1185	1340	820	933	351	559	144	280
郊区	1881	1655	7876	7017	11336	9714	12669	11781	23401	29617	27671	27624	29998	26906	29925	24895	23133	18982	15702	12513	16838	14621	13800	12380	8396	7664	6631	6041	4665	4664	3613	4342	2396	3312	1047	1865	447	1023
溧阳市	2731	2507	14889	12501	29749	24034	31571	28568	18900	16491	20180	20575	31541	33972	39238	43642	37972	39542	25901	23442	32244	30149	25395	24203	16333	16273	13612	12865	12607	11122	11151	10575	7230	7847	3250	4353	1200	2516
金坛市	1749	1612	8695	7967	16693	15600	24035	22975	13334	14133	10852	14844	17982	24419	24704	33092	26277	30946	20298	20084	24082	22757	18881	17615	12641	12811	10906	10263	9679	8678	8039	8028	5036	5854	2135	3227	780	1647
武进市	5218	4836	24463	22323	41677	37674	50504	47329	40623	47103	54887	57197	74473	72688	78710	75565	71424	65411	51877	43472	62267	55328	51124	48371	33356	31392	25269	23835	18928	20517	16415	19630	10931	14868	5049	8680	2005	4785
苏州市	23622	22057	98019	91976	163950	155885	216073	207175	194417	271274	265278	313447	321930	311541	381609	363098	335302	313400	255471	234768	294697	279696	230157	219915	164186	151563	132852	127989	114629	120286	87489	103450	51696	73767	23893	43495	8815	23372
沧浪区	1002	863	4336	3807	6181	5753	8036	7682	14435	16502	15957	15480	13145	12725	15033	13942	15096	13378	13552	12594	13541	12344	10231	9228	7375	6892	6230	6356	6155	6073	4505	4689	2564	3187	1238	1811	499	1104
平江区	1269	1229	5615	5201	9552	9107	12049	11761	13884	14896	18151	17171	20213	17990	24149	21125	21430	18526	17411	15692	18645	17093	14407	13447	10264	9395	8369	8158	7484	7698	5342	6278	3160	4700	1517	2612	629	1445
金阊区	1236	1197	5189	4832	7923	7437	10361	10036	16874	21187	18104	18205	19046	16755	20961	17804	19391	16294	16555	14566	16545	14883	12965	11623	9236	8287	7321	7004	6481	6538	4729	5391	2961	4158	1437	2476	593	1301
虎丘区	922	836	3801	3347	5362	4780	5992	5518	8495	11944	13860	14385	14629	12572	15385	12868	11763	9291	8071	6528	8520	7653	6156	5494	4010	3535	3160	3024	2712	2808	1872	2409	1036	1570	492	923	122	397
常熟市	4450	4205	19010	18074	28295	27037	35518	35103	33215	53870	46791	60577	57939	58862	65252	64748	59739	58570	44966	42760	51552	50677	43082	42336	30079	29118	25318	25073	20745	22430	16385	19976	9739	14588	4446	8863	1513	4736
张家港市	3564	3210	13947	12948	25283	23380	39165	36247	24352	40213	32634	43002	42718	41913	52857	53079	44238	43344	34169	32284	39387	38407	32642	32097	23251	22343	19039	18747	14195	15034	11962	13921	7726	10087	3883	6266	1759	3930
昆山市	2724	2390	10299	9404	17574	16925	22985	22161	20663	28685	36202	41048	41189	37326	46702	41458	40104	35696	25638	23157	31326	28832	23691	22739	17371	15364	12968	12019	12425	13327	8533	10192	4614	6774	1796	3397	629	1747
吴江市	3006	2756	12678	12088	22969	22093	28108	27164	19882	25291	27127	33874	39115	39427	48886	48856	42313	41450	31687	29003	39479	37374	30395	27810	21993	18266	18396	16341	16283	16250	12218	13586	7520	10068	3231	5886	1137	3098
太仓市	1672	1733	7727	7408	11040	10690	13821	13357	11317	16604	16476	21809	23618	24262	26045	24723	23367	22214	19694	18024	25652	24895	18282	18441	14181	13845	10850	10738	10395	11078	8455	10181	4870	7084	2468	4624	858	2565
吴县市	3777	3638	15417	14867	29771	28683	40038	38146	31300	42082	39976	47896	50318	49709	66339	64495	57861	54637	43728	40160	50050	47538	38306	36700	26426	24518	21201	20529	17754	19050	13488	16827	7506	11551	3385	6637	1076	3049
南通市	25885	24446	120434	114879	221138	211809	297752	283907	181168	186016	155535	205554	213105	276192	355273	420302	333946	382462	286666	309114	315432	327512	270495	269493	212809	202676	189988	184214	157149	163064	118649	140637	78594	105881	41081	67069	19000	43593
崇川区	1965	1797	8374	7817	13146	12193	14931	14647	22130	27827	25206	27161	25212	26212	33414	31698	29065	25589	20635	18589	21082	20217	16659	15952	11664	11022	9822	9645	7741	7685	5738	6112	3714	4716	1779	2859	933	1990
港闸区	690	697	3354	3050	5397	5105	6934	6690	6238	5993	7345	7841	8903	8737	12872	11953	11242	10286	8568	7726	10347	9989	8125	7565	5730	5332	5384	5537	4342	4637	3297	3829	2437	3102	1181	2007	610	1376
海安县	3227	3138	14584	13581	27468	25989	37288	35191	21049	20006	16365	24216	23054	34674	42462	58082	36890	46963	33789	37584	38696	40379	34226	32662	29397	26415	26027	24289	20739	20432	14921	17397	9459	12373	4741	7606	2060	4580
如东县	3120	3035	15208	15122	29759	29354	41100	40021	20256	19060	17739	23386	28005	34711	56895	61754	52608	55277	44199	44929	47883	48378	42173	41611	34470	31778	30363	27040	25363	24128	19190	20879	13306	16325	7055	10132	3377	6489
启东市	3635	3443	16047	15782	30624	30407	40995	39775	25649	27482	19569	27018	28549	35361	43709	50699	49040	57410	46107	52782	44998	51237	35952	39297	26029	26791	26741	27085	22781	24686	16207	19977	10439	14800	5975	10061	2773	7161
如皋市	5093	4446	23413	20551	45195	39788	65917	59426	31068	29121	25180	33256	36710	52765	66950	81418	58206	65796	49760	49906	54720	51707	49664	47255	39880	38096	34880	34622	27721	29958	22003	26902	13636	19289	6847	11636	2877	6875
通州市	4486	4361	21972	21909	39767	39545	54864	53488	31374	31283	25785	34820	38607	49351	63058	74767	60029	71194	49670	54698	59555	61508	51605	50734	39286	37698	34418	33853	28646	30178	22286	26780	15391	20784	8034	13091	3944	8679
海门市	3669	3529	17482	17067	29782	29428	35723	34669	23404	25244	18346	27856	24065	34381	35913	49931	36866	49947	33938	42900	38151	44097	32091	34417	26353	25544	22353	22143	19816	21360	15007	18761	10212	14492	5469	9677	2426	6443
连云港市	28531	19860	116366	68776	213969	163376	320240	292709	212087	197399	150544	149526	179211	175213	237753	229028	187417	178899	161305	150792	167311	159732	103465	99665	79966	76663	65852	62164	61046	62249	42488	46449	26471	34187	12740	20282	5181	11001
连云区	703	558	2837	2334	3770	3057	6079	5235	5022	4402	4926	4752	7284	6577	8706	7142	7394	5816	5591	4944	5909	5515	3797	3422	2281	2339	1883	1752	1482	1559	1014	1013	551	796	268	417	109	193
云台区	859	599	3419	2330	5139	4141	10452	9228	5915	5488	5096	4941	5584	5090	7540	7040	6910	6193	6462	5834	6110	6564	3859	3560	2538	2689	2240	2451	2289	2505	1660	1724	1082	1230	490	718	164	293
新浦区	1410	1123	5617	4780	7062	6265	8845	8166	14585	14311	12950	11096	12029	13069	14563	13950	13605	12313	10655	10148	9109	8930	6251	6187	4749	5086	4154	4258	3286	3084	2223	2049	1241	1391	560	790	248	490
海州区	894	581	3520	2537	5567	4909	8621	8046	6286	6364	4448	4628	6094	6076	7774	7436	6760	6087	5741	5220	5184	5349	3500	3593	2555	2795	2080	2233	1936	1923	1337	1324	934	1000	404	568	159	296
赣榆县	6019	4844	28494	13963	58553	38951	79822	72864	48104	42714	25209	26210	38399	38242	51235	52090	39159	40394	33778	33592	38321	37066	25582	24776	18462	17554	15619	14532	15585	15695	10293	11735	6254	7976	3023	4685	1327	2819
东海县	7108	4631	27663	17382	53786	44402	83425	77653	47662	45480	32344	33363	43789	43118	59182	58289	41206	41142	33636	33084	38719	38506	25211	24265	21556	17529	17347	14238	16662	16436	10884	11883	6819	8768	3456	5589	1436	3303
灌云县	6960	4200	27190	15859	51304	40406	74365	67398	48041	44883	39279	38623	37732	35871	51412	48580	43206	40020	39115	35109	38193	34209	20330	19712	16239	17030	13053	13350	12258	12692	9558	9883	5940	7542	2883	4469	1063	2112
灌南县	4578	3324	17626	9591	28788	21245	48631	44119	36472	33757	26292	25913	28300	27170	37341	34501	29177	26934	26327	22861	25766	23593	14935	14150	11586	11641	9476	9350	7548	8355	5519	6838	3650	5484	1656	3046	675	1495
淮阴市	24669	21747	106382	79468	213330	176400	274609	249833	192677	180315	168078	176379	219434	223477	296661	292847	224274	213245	186024	165508	188682	172540	124557	111154	102920	97198	92303	89627	71261	76567	46445	57473	27388	42534	12428	24305	4403	11089
清河区	1144	1088	4820	3936	7728	6622	9491	8457	15444	16758	11722	11777	11191	11746	14669	14603	12676	11404	9620	8639	8020	7638	5340	4857	4072	4307	3947	4014	2769	2893	1755	1812	992	1215	416	659	152	401
清浦区	1471	1255	6958	5481	13173	11183	15181	14197	9356	9190	10165	11419	13207	13548	19381	19033	15582	13987	12571	11015	11929	10672	6900	6313	5737	5697	5569	5895	4219	4485	2486	2840	1424	2091	659	1177	250	562
淮阴县	4453	3970	18427	13536	37699	31170	51555	46915	31527	29742	29230	30705	32943	34052	46539	46496	36136	34074	30570	26790	30362	26417	20079	15734	16961	15312	15875	15019	11541	12609	8079	10243	4975	7909	2392	4944	901	2303
涟水县	4975	4239	21471	15261	42154	34320	67727	62064	44702	40483	34553	34597	42928	42052	55172	53317	39292	38570	35177	30897	37000	34292	24390	22336	19417	17407	17245	16325	12609	14449	7657	10478	5006	8780	2587	5502	1072	2791
洪泽县	1827	1705	7016	6317	12944	11634	14403	13094	11272	10245	11921	13157	17795	18300	23455	23353	17060	16641	14192	13180	13989	13641	9483	9131	8854	8394	7047	6745	5360	5764	3671	4653	2117	3292	897	1624	299	674
盱眙县	3649	3201	14366	12149	28341	25270	39071	36161	27109	24439	20788	22009	30769	31499	42113	41971	34436	31922	27332	23937	27593	24687	15375	13829	15281	15426	11992	12464	10360	10596	7608	8943	4283	6198	1872	3525	575	1360
金湖县	1300	1157	6148	5585	11763	11306	14705	14015	9987	9389	9347	10058	17352	17249	25308	24888	17093	16417	14165	13211	14799	14442	10188	9421	9317	8834	7214	6609	6094	6271	4206	5187	2578	3834	1035	1887	306	712
淮安市	5850	5132	27176	17203	59528	44895	62476	54930	43280	40069	40352	42657	53249	55031	70024	69186	51999	50230	42397	37839	44990	40751	32802	29533	23281	21821	23414	22556	18309	19500	10983	13317	6013	9215	2570	4987	848	2286
盐城市	34887	30020	142281	111059	263632	205273	419538	371828	315270	297812	246680	259756	318210	321786	461051	447516	375107	358447	320078	296304	320140	301459	227210	217245	175690	167514	157968	152685	125133	129990	77013	92166	48760	68329	22417	38322	8848	19120
城区	3828	3275	14474	11593	21216	16561	29751	25321	31933	33956	28654	30710	35352	37051	44692	43777	33874	31523	24322	22587	22669	21601	16062	15160	12062	11826	11075	10570	8155	8210	4701	5349	2966	3889	1264	2061	526	1067
响水县	2953	2377	12740	7733	21356	16838	38963	35627	29261	27515	18859	19222	21206	20506	29780	27623	23317	21265	23229	21187	22330	20769	12718	12201	9232	9126	8059	7905	6658	6975	5040	5927	3259	4706	1467	2589	603	1290
滨海县	4936	3844	19173	12914	43128	32977	65096	60112	56497	50504	36173	36185	42591	40953	54411	50178	42684	38775	41979	37956	41620	38992	27855	26055	18548	17886	17775	16645	13872	14904	9304	11398	5845	8239	2549	4538	1019	2141
阜宁县	4276	3903	18488	14716	33172	25129	55409	48752	52974	49372	36797	37126	43537	42432	56863	55076	43988	42983	39945	36057	41537	37678	29378	27138	22722	21104	19566	18226	15252	15785	8941	11397	5606	8716	2658	4892	1013	2431
射阳县	4551	4075	17687	15303	33657	27875	51885	46954	40207	38341	31210	33761	42724	43213	66235	63568	53647	49259	46310	40866	43457	39020	28959	28886	20755	21451	19595	21282	15726	17658	9527	11632	5831	8222	2529	4511	1051	2260
建湖县	3852	3393	15059	11227	26319	18981	44475	38689	26695	25752	23891	26019	31721	32106	45102	45645	33538	34830	26965	27451	32963	32714	25924	23820	20796	17626	17741	15300	12906	12978	6901	8484	4422	6638	2068	3798	821	1956
盐都县	3724	2981	14814	10832	29365	18909	50797	39880	31123	28151	24097	25174	34002	33517	50380	49679	37872	38034	29463	29056	35482	33975	26898	25012	21698	19473	18740	17083	14779	15229	8204	9985	5412	7922	2295	3983	770	1729
东台市	4055	3623	17698	15411	35785	29561	52971	46750	28389	26854	26754	30686	37044	42603	64372	67275	61259	61145	52019	48095	48440	46206	37213	36653	31250	30411	28947	28727	24388	24602	15817	18057	9893	12949	4811	7767	2017	4156
大丰市	2712	2549	12148	11330	19634	18442	30191	29743	18191	17367	20245	20873	30033	29405	49216	44695	44928	40633	35846	33049	31642	30504	22203	22320	18627	18611	16470	16947	13397	13649	8578	9937	5526	7048	2776	4183	1028	2090
扬州市	19496	17492	81982	72336	143734	127471	172750	156553	125771	124250	149884	167013	191710	210223	270146	290204	203220	215560	153529	152770	195280	191438	168137	152708	120606	102268	101875	90793	81701	84317	55239	66838	31767	47533	12665	24311	4163	10821
广陵区	1991	1676	8870	8178	13256	11995	14514	13693	23160	24317	26944	25667	24097	25489	31098	29454	27784	25474	21675	20019	20020	18750	15471	14776	11372	10664	10087	9401	7871	7244	5329	5226	2878	3513	1355	1995	559	1176
郊区	794	789	3275	2883	4773	4331	5870	5209	7641	8619	9326	9359	9173	8899	11514	10760	9241	8722	7015	6117	6936	6706	5686	5315	3802	3547	3312	2877	2604	2450	1709	1968	920	1291	376	657	127	362
宝应县	4126	3543	16432	13549	32582	27108	36311	32350	21393	19645	26884	30966	35991	39035	53992	57563	36891	39249	27082	27120	36648	35970	30497	27371	23287	19653	20031	18404	15653	17297	9124	11967	5387	8803	2022	4009	509	1528
邗江县	2087	1901	9005	7789	15799	14095	22916	19165	16336	16368	16516	18969	20634	22508	27611	30949	23399	26414	19619	20410	23982	24158	22254	19544	14285	11849	11884	10185	9595	10124	7430	9194	4326	6313	1906	3648	646	1645
仪征市	2376	2104	10360	9218	20822	18300	23973	22187	16557	14796	19061	20678	27181	28280	39675	39927	30215	29864	20501	19420	26590	24349	23056	19284	14606	11261	12915	10927	10352	10379	7304	8756	3695	5403	1429	2768	476	1311
高邮市	3447	3232	14454	13581	24180	23462	29485	28625	16673	16445	20483	24400	33519	38145	49033	53626	34526	36814	25483	24908	35809	34784	29846	27590	22811	19255	18809	16902	15461	15647	9982	12278	6019	9129	2185	4360	658	1706
江都市	4675	4247	19586	17138	32322	28180	39681	35324	24011	24060	30670	36974	41115	47867	57223	67925	41164	49023	32154	34776	45295	46721	41327	38828	30443	26039	24837	22097	20165	21176	14361	17449	8542	13081	3392	6874	1188	3093
镇江市	10667	9993	45009	41377	82527	75780	107558	101607	92096	85778	100390	95171	129091	126908	161022	156785	153613	145196	107246	99647	127369	118456	101747	94630	66337	60021	52514	47588	44749	47436	34459	40016	20584	28448	8335	14876	2807	7023
京口区	1759	1648	7013	6419	10144	9457	11800	11395	22735	19151	25742	18349	21789	19438	25097	21378	23973	19705	17362	14965	16901	15338	13239	12028	8601	8008	7176	6810	5949	5913	4226	4397	2363	3010	1002	1711	385	896
润州区	1138	1082	4641	4475	7016	6503	8199	7935	8771	9232	9085	8911	13208	13062	15923	15133	15669	13603	11628	10440	11544	10772	8932	8303	6018	5419	4883	4572	4281	4309	3174	3225	1874	2361	869	1282	320	599
丹徒县	1334	1303	5605	5233	10596	9811	14306	13596	9801	9043	10564	10974	14863	14688	18989	18957	19739	19689	15108	14924	18466	17542	15070	13855	9575	8914	7474	6889	6565	7485	5210	6569	3191	4784	1289	2530	399	1043
丹阳市	3199	2868	13629	12331	27179	24194	35775	32984	25513	25066	27479	28842	40090	40301	48440	48484	45971	45491	32567	30589	40442	37072	32323	30144	20296	18067	15573	14374	13081	14783	10606	13093	6651	9301	2561	4643	921	2309
扬中市	1073	1058	4866	4260	9362	8676	11361	10708	6768	6596	9229	10419	13986	14108	17740	18280	15221	15148	11566	11336	12857	12511	10721	9955	7889	6885	6227	5689	4855	5308	3592	4473	1997	3015	920	1749	308	960
句容市	2164	2034	9255	8659	18230	17139	26117	24989	18508	16690	18291	17676	25155	25311	34833	34553	33040	31560	19015	17393	27159	25221	21462	20345	13958	12728	11181	9254	10018	9638	7651	8259	4508	5977	1694	2961	474	1216
泰州市	20341	17030	87661	68477	181526	134707	213482	180031	119057	110460	133907	153034	176524	205172	264845	295448	198993	216770	160801	159251	204875	194251	174975	153879	137193	115733	112113	102500	89271	92608	63313	76393	39956	57249	17517	32190	6960	17266
海陵区	1675	1412	6544	5536	11636	9943	14061	12484	12550	13425	14262	15188	15961	16974	22505	24397	18760	19849	14669	14623	17261	16609	14017	12641	10900	9583	8520	7510	7407	7182	5010	5660	3300	4409	1554	2404	588	1346
高港区	799	735	3457	2892	7353	5672	8816	7144	5183	4498	5887	6380	7992	9346	11158	12942	7792	9288	7053	7222	8500	8146	7882	6629	5663	4864	4446	4439	3875	4189	2898	3700	1931	2717	903	1704	310	900
兴化市	6068	4889	24314	17495	64829	41199	74164	59860	39586	34449	40585	44897	52106	55762	85732	87194	64085	65155	44947	43399	63591	59429	49696	44643	41102	33971	34072	30168	26852	27185	17174	19839	10913	15281	4260	7416	1780	3572
靖江市	2590	2309	11016	9620	20961	18071	28157	25179	13363	12984	18561	20990	23601	26057	34017	37852	28227	30032	24030	23766	28839	27296	24956	22864	18110	15864	14193	13355	10433	11344	7984	10310	4805	7740	2121	4475	921	2672
泰兴市	5465	4356	26748	19534	49454	36091	54454	44904	29674	27281	33086	37903	49617	59888	67314	76268	47698	52515	42796	41783	48704	45744	45078	38915	34064	29126	27933	26792	21583	23583	17063	21697	10436	15674	4986	9805	2005	5437
姜堰市	3744	3329	15582	13400	27293	23731	33830	30460	18701	17823	21526	27676	27247	37145	44119	56795	32431	39931	27306	28458	37980	37027	33346	28187	27354	22325	22949	20236	19121	19125	13184	15187	8571	11428	3693	6386	1356	3339
宿迁市	26950	21719	118045	85192	236440	194855	334802	309028	220192	207958	183682	181592	227593	221635	267254	264208	213421	201443	160128	139488	166254	148635	102134	89794	98465	91552	87530	83909	68500	73264	45866	55533	29500	43496	14343	26756	6076	14344
宿城区	1243	983	5852	4651	9146	7585	14866	13446	11096	10144	9614	10588	11592	11628	13691	14041	10720	10126	8203	7455	7369	6957	5423	4770	4764	4660	4296	4115	3033	3077	1948	2326	1156	1717	505	1064	202	599
宿豫县	4487	3522	22255	15534	43102	33493	69465	64223	37480	34434	28795	28527	36630	36675	44988	48258	35755	35955	29737	26540	31705	26920	21115	16066	19312	17245	18003	17110	14299	15473	9837	12062	5900	9117	2750	5555	1097	3061
沭阳县	9481	7327	38662	29385	90677	78061	110625	102728	81012	78467	57540	57693	73724	73763	88117	84280	72489	66856	57377	49776	54740	48619	31647	29982	29932	29712	27201	26799	21737	23638	13693	16844	9039	13602	4755	8601	2129	4593
泗阳县	6417	5329	28758	17358	52730	40292	74376	67808	50456	47151	46152	44371	54480	51619	62075	60741	47125	44758	36624	31888	38836	36275	24828	22204	23574	20723	19895	18837	14937	16465	10248	13082	6856	10605	3405	6353	1451	3388
泗洪县	5322	4558	22518	18264	40785	35424	65470	60823	40148	37762	41581	40413	51167	47950	58383	56888	47332	43748	28187	23829	33604	29864	19121	16772	20883	19212	18135	17048	14494	14611	10140	11219	6549	8455	2928	5183	1197	2703
浙江省	249228	218502	953374	838345	1434329	1273882	1744948	1580251	1743982	1706881	1795088	1779710	2233833	2190703	2466027	2364789	2289006	2166510	1833457	1680215	1763696	1661786	1363169	1259422	886571	783766	841780	728817	809355	753606	584092	583071	360087	415779	161038	231657	68452	131447
杭州市	30163	28081	131544	121047	185457	171798	238683	224514	257149	245553	290748	271268	332902	310747	370340	342173	381115	342604	306543	273628	280432	259886	202047	189912	124314	122824	121698	114159	122748	116232	87532	88575	51456	61332	21618	31844	8573	17483
上城区	1139	1036	4120	3908	5856	5538	9484	9051	11734	11675	13125	11383	15483	13564	16210	13710	18732	16265	17972	16322	15831	14320	10569	9725	6638	6785	6505	7087	7570	8356	5761	6174	3517	4085	1679	2232	710	1199
下城区	1379	1244	5867	5226	7173	6546	10445	9952	17271	16253	24409	19668	23289	19176	22466	18271	23203	19033	19745	17347	16668	15875	11865	11226	7720	8007	7459	7902	8390	7820	5394	5235	2942	3173	1262	1769	627	1109
江干区	2088	1898	8933	8006	10076	8772	11921	10944	24645	23804	42820	35067	45983	33306	39320	28661	33348	24679	23875	19128	19673	17290	13272	11950	8165	8078	7266	7084	7316	6813	4978	5022	2877	3426	1353	1798	604	1121
拱墅区	1621	1427	6463	5870	7780	6999	9841	9218	23314	22185	25488	21694	27283	22460	26169	20914	25096	19429	19603	16216	15927	13991	10703	9807	6656	6690	6637	6858	7175	6982	4920	4529	2627	2898	1106	1417	456	843
西湖区	2054	1860	8190	7517	10855	10065	13724	13156	44186	40819	50195	37945	31161	26461	29028	25160	29050	24735	21978	19794	18963	18140	13515	13782	9012	9655	9774	9659	9687	8611	6543	5734	3570	3652	1399	1917	570	1208
滨江区	552	526	2568	2487	3390	3413	3576	3519	4627	4078	6196	4807	6131	5211	6746	5932	6272	5636	4782	4229	4148	3892	3281	3374	1921	2344	1667	1556	1816	1723	1284	1415	690	919	298	491	117	273
桐庐县	1823	1605	8260	7572	12380	11398	18235	16983	11827	11612	10001	11369	13969	15491	19104	18645	20179	19423	15620	14311	16803	15739	12066	11529	7256	6052	7414	6646	7094	6807	5043	5244	2786	3617	1049	1891	374	843
淳安县	2216	1977	8839	8265	13801	13019	19100	18031	10310	9008	7423	9902	10334	12940	17043	18694	20533	20761	16843	15741	17338	15985	12261	10898	7770	7174	8875	8291	8224	8009	5436	6123	3128	4050	1133	1872	333	667
萧山市	6125	5920	28767	27297	37452	35750	42233	40335	33553	35980	40929	46276	57671	59763	62795	67194	63902	63642	54338	51607	51053	48919	39586	38525	23768	23979	20483	18566	19947	18765	14978	15859	9566	11672	4216	6171	1867	3899
建德市	2487	2365	11005	9275	18158	15303	24987	21618	14376	12375	9502	11456	13587	16186	23458	24470	26753	25824	20346	18508	20024	18157	15461	13319	10075	9059	10696	9545	9244	8593	6343	6298	3715	4502	1706	2360	683	1243
富阳市	3145	2787	14729	13006	22067	19759	24856	22987	20884	19177	21982	22515	29182	29316	35005	32630	34129	30891	26844	23329	25640	23223	17814	16504	10456	9778	10089	8398	11132	10517	8268	8372	4982	6235	2167	3379	801	1658
余杭市	3315	3279	14585	13756	21289	20349	28496	27645	22633	21206	24256	24008	38879	36154	46819	42854	48905	43808	39598	34941	35702	33303	26117	25302	15963	16644	15090	13549	15476	14120	11858	11535	7170	8576	2772	4372	954	2437
临安市	2219	2157	9218	8862	15180	14887	21785	21075	17789	17381	14422	15178	19950	20719	26177	25038	31013	28478	24999	22155	22662	21052	15537	13971	8914	8579	9743	9018	9677	9116	6726	7035	3886	4527	1478	2175	477	983
宁波市	26869	23864	113392	103870	161134	147220	202364	185806	207940	217132	219885	231257	293912	289594	335562	318084	309567	291117	262920	245224	244684	234831	189205	180756	117316	105291	98421	84505	102443	96334	73606	75656	45919	54966	18714	28956	7781	17265
海曙区	1534	1323	5572	5114	7190	6514	9066	8456	16410	17172	16844	16237	19753	17593	19162	17135	18408	16468	15599	14380	14424	13898	10362	9870	6634	6338	5420	5129	5625	5755	3789	3809	2176	2791	944	1495	415	935
江东区	1398	1277	5058	4537	6353	5916	8012	7301	10844	12284	12611	14050	17341	16223	17291	15662	16166	14906	13520	12314	12306	11688	8962	8438	5323	5076	4239	3843	4192	4060	2768	2717	1506	1923	584	997	282	584
江北区	940	882	4136	3722	5924	5519	7654	7125	14280	15141	13901	12302	12486	11315	14052	12763	14100	12706	12172	10994	11684	11119	8815	8012	5242	4470	4084	3639	4351	4011	3020	3106	1941	2294	910	1247	394	770
北仑区	1297	1280	6057	5721	9581	9112	12095	11511	12101	13546	17154	16655	20184	18552	22720	19407	20110	17777	16538	15524	16532	15272	12184	11496	8201	6798	6122	5040	6063	5879	4723	4907	3130	3798	1252	2063	615	1281
镇海区	1220	1068	5012	4765	6584	6293	7489	7179	7803	7870	10618	10576	15287	14088	17494	15407	15169	13370	12498	11554	11920	11390	8842	8738	5760	5051	4380	3714	4249	3802	2867	2828	1811	2121	723	1110	296	761
象山县	2595	2330	9755	8556	12957	11489	19633	17081	19746	19010	14264	16263	19493	21146	24434	24726	24117	24351	22191	21193	18967	18256	14935	14282	9890	8785	9508	8231	9312	8449	6579	6327	4251	4536	1830	2525	796	1447
宁海县	3347	2538	10636	8457	16952	13611	23463	18912	19339	18883	16098	19320	22403	24089	26675	27134	23910	24227	21705	20469	19519	19098	15296	14067	11040	9456	10435	8839	9982	8883	6654	6570	4247	4848	1888	2767	824	1605
鄞县	3031	2818	15870	14472	23127	21174	28033	26235	27158	30052	31376	34062	42973	42822	50749	47995	45827	42917	37253	34338	37096	35407	28043	26903	16225	13914	12940	10682	13356	13153	9943	10610	6431	7986	2405	3986	916	2349
余姚市	3539	3199	16789	16166	25887	24251	30795	29380	23930	23838	23539	25805	37592	38269	44499	43246	44589	42263	38860	37818	35852	35755	29847	28883	18069	16159	15007	12676	17077	15235	12415	13206	7496	9500	2975	4508	1078	2727
慈溪市	5515	4960	24457	23356	32630	30953	38667	37012	41953	43413	50437	51210	67249	65598	71954	68475	62608	58624	51780	47290	45013	42016	35379	35004	21333	21474	17936	16099	19262	18651	14697	15095	9037	10668	3789	5872	1583	3488
奉化市	2453	2189	10050	9004	13949	12388	17457	15614	14376	15923	13043	14777	19151	19899	26532	26134	24563	23508	20804	19350	21371	20932	16540	15063	9599	7770	8350	6613	8974	8456	6151	6481	3893	4501	1414	2386	582	1318
温州市	51917	40499	162387	120448	291936	238317	316690	271993	385625	362477	425232	391470	453396	413727	394407	358645	322409	302496	247233	223860	232960	214487	175820	153731	122877	98928	123139	102078	106855	96529	82133	76266	51980	53114	26020	31361	13615	20583
鹿城区	4006	3514	13037	11497	18082	15715	21336	19076	49182	48976	71530	56253	70644	53490	52100	42530	42611	36621	32044	28523	26518	24625	19509	18584	11721	11526	11324	10918	9933	9531	6902	6872	4086	4760	1985	2770	1029	1646
龙湾区	1150	950	3289	2634	4470	3605	4403	3728	12890	14767	20289	17465	20349	15897	14533	11650	9309	7067	5366	4130	4517	3867	3027	2470	1784	1426	1624	1282	1297	1240	996	977	617	701	328	393	191	257
瓯海区	5662	4358	16601	12478	24127	19501	25503	21784	48331	45088	60301	49532	65048	53504	52259	43155	38853	32776	26592	23121	24919	21790	17114	15376	10668	8910	10454	9215	8825	8810	6814	6832	4395	4782	2272	2875	1255	1727
洞头县	730	601	2564	1937	3177	2430	4648	3845	3830	3045	3167	3286	4146	4449	4802	4859	4490	4688	4124	3856	3331	3044	2456	2344	1959	1951	1987	1855	1635	1742	1112	1257	698	927	369	539	191	364
永嘉县	6337	4690	19886	14025	32491	26256	32535	27011	34940	32006	36219	35151	38357	35666	32436	30094	26293	26229	22168	21138	21988	20963	17439	15694	12624	10572	13119	11420	11827	10957	9333	8701	6190	6242	3291	3755	1861	2486
平阳县	5005	3892	14470	10578	32716	27275	35179	30141	34638	30337	32516	32546	35945	37150	35070	34492	31984	31198	26047	23151	24882	22701	19084	15727	13975	10245	14268	11281	12067	10905	9626	8614	5943	5958	3015	3684	1590	2553
苍南县	7069	5235	29472	18535	59670	47864	57778	48780	57194	51926	55395	55849	59273	60515	57735	56736	49260	48352	38137	33833	37092	32536	27304	21867	19694	14166	19371	14830	16173	13966	12375	11438	7627	7881	3579	4298	1774	3010
文成县	2158	1899	5822	4693	11038	9052	13652	11856	13064	10585	10608	10673	10753	11238	10142	10145	8887	9307	7462	6932	8542	9024	7894	5907	6505	3922	6995	4443	6584	4530	5515	3955	3335	2588	1619	1605	824	1125
泰顺县	2432	1997	6745	5556	13170	11772	13247	12017	12122	9269	11101	11323	13286	12984	12288	11449	10362	10022	9087	8269	9145	8265	7809	5411	6398	3654	6773	4167	6570	4091	5511	3615	3155	2236	1540	1369	661	931
瑞安市	8835	7092	25789	20792	42440	34922	51720	45064	58442	55441	62700	59749	69396	67227	63516	59122	53844	51630	41537	38479	38870	35692	29038	26409	19386	16301	19510	17014	16259	15790	12569	12691	7997	8780	3872	4942	1873	3058
乐清市	8533	6271	24712	17723	50555	39925	56689	48691	60992	61037	61406	59643	66199	61607	59526	54413	46516	44606	34669	32428	33156	31980	25146	23942	18163	16255	17714	15653	15685	14967	11380	11314	7937	8259	4150	5131	2366	3426
嘉兴市	15991	15394	72015	69973	108267	105949	127261	123053	93059	101012	98544	109137	152478	157461	198493	195125	198564	185499	147965	133557	153627	145354	119499	115539	83874	77934	69875	64948	65675	64506	48090	52609	28254	38061	11244	20436	3871	10803
秀城区	2169	2014	9281	8529	13482	13026	16686	16235	17039	18860	15250	15619	21171	21520	27434	26341	28694	25851	21847	19580	21102	19841	16130	15270	11535	10730	9728	9613	9537	9194	6524	6556	3460	4663	1443	2445	568	1331
秀洲区	1965	1882	7939	7680	11691	11368	13672	13461	9840	10761	11203	12753	17385	17844	22101	21003	21423	19310	14856	13111	15937	15056	12299	11801	8846	7456	7646	6716	6726	6580	4864	5336	2811	3880	1044	2091	318	970
嘉善县	1717	1625	8380	8099	12918	12222	14785	14513	9873	10697	11853	12798	18487	19013	24775	24367	24490	22909	16016	14132	18928	17345	14871	13956	10985	9256	8150	7306	7815	8102	5598	6339	3395	4532	1348	2512	512	1353
海盐县	1684	1544	8082	7798	12089	12060	13692	13587	9598	10142	10319	10761	17547	16373	22607	21127	22535	20976	15886	14762	16187	15894	13060	13048	8691	8020	7165	7039	6848	7186	4676	5877	2473	3942	921	2149	280	1098
海宁市	2726	2734	12630	12379	19393	19120	24877	23728	18472	18734	19092	20688	27144	28268	32305	32173	35507	34290	29025	27657	29656	28396	23009	22526	14504	14394	12649	12101	11979	12101	9596	10907	5805	8008	2278	4260	702	2267
平湖市	2038	2083	9782	9898	15286	15738	18685	17900	11725	14578	11409	14528	19745	20721	28880	28801	27880	26858	20705	19321	22100	20988	16882	16476	13394	12697	9864	9519	9516	9833	6227	7669	3743	5765	1484	3041	503	1637
桐乡市	3692	3512	15921	15590	23408	22415	24864	23629	16512	17240	19418	21990	30999	33722	40391	41313	38035	35305	29630	24994	29717	27834	23248	22462	15919	15381	14673	12654	13254	11510	10605	9925	6567	7271	2726	3938	988	2147
湖州市	11602	11028	51062	48982	80931	78602	103914	99630	76114	80129	72450	80348	108275	112849	146022	142942	144331	131473	108021	93214	109340	104409	84464	80008	54318	51962	51851	46255	52676	46828	39141	36408	25018	26436	10171	13732	3639	7020
市辖区	4717	4461	19124	18614	32507	32022	43964	42949	34824	41842	33316	38838	42094	46250	58947	62416	60741	57347	47116	39772	49026	46015	37997	35620	23986	22645	24133	21300	24491	22227	18047	17179	11909	12563	4784	6595	1698	3338
德清县	2026	1963	9103	8515	13420	12827	17595	16904	11501	11122	9559	11303	17364	19529	23665	23600	25064	22982	19578	17659	17891	17135	13775	13446	8491	8929	8363	7590	8823	7730	6933	6296	4709	4723	1895	2426	737	1353
长兴县	3010	2782	14188	13380	21341	20427	23974	22268	16789	15736	17486	19014	28639	28828	37038	33542	33995	28799	23792	19948	24194	23732	19341	18173	13462	12610	11327	10034	11039	9440	8334	7501	4953	5420	2123	2752	718	1389
安吉县	1849	1822	8647	8473	13663	13326	18381	17509	13000	11429	12089	11193	20178	18242	26372	23384	24531	22345	17535	15835	18229	17527	13351	12769	8379	7778	8028	7331	8323	7431	5827	5432	3447	3730	1369	1959	486	940
绍兴市	22010	20490	92266	85800	136201	125661	161236	149270	132073	140321	129261	150181	182153	197832	216765	228235	209757	212708	180963	169965	180954	172775	148334	136366	88906	76048	76369	64214	80358	75375	57892	59940	37807	45238	16047	24887	6205	13378
越城区	2893	2758	13313	12452	18675	17677	21566	20791	22336	26515	19018	23184	27547	29410	31965	35022	30600	32966	25753	25985	25244	25106	21316	19690	13497	11473	10558	9290	10688	10255	8026	8394	5022	6106	2030	3319	813	1865
绍兴县	3957	3624	18627	17529	27736	25528	29239	27975	19464	22471	24259	29072	36932	38735	44061	48431	37907	40821	30229	29237	31577	29660	26356	24024	16188	13218	13455	11079	13140	12505	9476	10143	6373	7834	2734	4472	1094	2635
新昌县	2169	2147	8073	7472	11530	9977	16275	14052	15806	13521	13505	14189	16579	17565	21201	20712	21838	20568	20310	17822	17753	15461	14221	11450	8534	7170	8107	6898	8159	7614	5595	5329	3603	3960	1689	2327	595	1131
诸暨市	5891	5222	23240	21271	31947	29361	38834	35857	36422	43457	34021	39833	46368	51267	55045	56955	52391	51518	42984	38899	43821	41786	35707	33310	20453	17658	18378	14819	19478	17702	14220	14059	10299	11746	4446	6485	1875	3650
上虞市	3539	3375	15506	14761	25244	24332	29568	28408	17366	17319	17503	21776	27797	31962	33782	36678	33957	35753	30519	30396	31026	31220	25641	24879	15803	14621	12994	11399	14808	14179	10279	11536	6279	8535	2438	4355	868	2122
嵊州市	3561	3364	13507	12315	21069	18786	25754	22187	20679	17038	20955	22127	26930	28893	30711	30437	33064	31082	31168	27626	31533	29542	25093	23013	14431	11908	12877	10729	14085	13120	10296	10479	6231	7057	2710	3929	960	1975
金华市	25148	21401	101483	83752	153386	127047	174745	150433	187072	192678	192948	193956	215946	216704	242793	239740	217920	213514	161690	150642	169922	158433	134076	123000	87633	73542	87302	71976	80312	75356	56412	57529	34971	40991	15411	23286	6133	12598
婺城区	2020	1792	7496	6729	10103	8906	12955	11980	23858	28066	21743	22214	21771	20340	23042	21469	23099	20664	17019	15000	14435	13662	10869	10176	6462	6171	6971	6722	6784	5794	4373	3757	2419	2553	993	1370	361	721
金华县	2187	2053	9268	8469	15227	13535	18215	16367	15860	12456	18337	13905	21500	17840	25808	22305	24338	21929	18869	17613	21632	20643	16732	15766	9556	7842	10733	8317	9670	8895	6769	6747	4392	5032	1893	2843	743	1514
武义县	1582	1399	5810	5266	10187	9437	12934	12164	7912	6722	8868	9013	11563	11960	16889	16330	16479	15015	12885	11582	12776	11618	9709	8448	5904	4894	6495	5526	6626	5743	4890	4518	2873	2977	1258	1627	540	804
浦江县	2122	1630	8958	6247	16274	11442	14860	10826	15910	12978	15812	15019	15852	16791	18441	18701	16506	16706	11891	11947	13129	13283	10628	10213	7448	5931	6899	5417	6223	5983	4483	4823	2672	3506	1121	1885	508	1073
磐安县	1167	1087	4434	3874	5963	5556	6527	5953	4742	4426	4359	5653	7198	8500	9489	9890	8920	8347	6609	6122	7022	6342	5490	5260	4115	3441	4104	3468	3738	3232	2618	2500	1671	1658	709	926	305	419
兰溪市	3099	2635	14247	11829	23139	18703	27066	22598	19941	16796	17496	18799	21057	23585	31024	31803	30231	30475	23392	21258	26481	23570	21177	18247	13873	10698	13545	10394	12070	11277	8407	8759	5039	6205	2101	3607	705	1868
义乌市	4737	3674	21545	16280	28543	23332	26823	21756	46140	63170	52652	56656	54133	54203	51076	50713	41032	39878	27693	24574	27785	24468	22151	19295	14495	11438	13474	10577	11684	11044	8333	8531	5391	6329	2438	3599	978	2050
东阳市	4614	3911	17155	14453	28534	22843	30695	26506	28810	27842	25306	28506	32712	36084	36483	39323	32176	36017	25449	25965	26519	26373	21793	21396	15410	14537	14769	13266	14245	14239	10543	11543	6393	7891	2858	4446	1101	2388
永康市	3620	3220	12570	10605	15416	13293	24670	22283	23899	20222	28375	24191	30160	27401	30541	29206	25139	24483	17883	16581	20143	18474	15527	14199	10370	8590	10312	8289	9272	9149	5996	6351	4121	4840	2040	2983	892	1761
衢州市	14280	12970	48503	44117	75738	66616	85565	74984	69448	55679	57038	54478	87624	91164	108251	108910	105728	103944	89123	83485	93080	87482	73748	63909	44489	35108	47503	36107	43479	36713	31798	28830	18478	20430	8302	12174	3020	6561
柯城区	1543	1519	5928	5394	7996	7473	9089	8406	11906	11662	9967	8711	14878	13916	16599	15388	15897	14636	12347	11337	10980	10770	8686	8175	5175	5020	5266	4595	5368	4475	3458	3026	1847	1918	804	1127	320	669
衢县	2869	2615	10273	9478	16248	14882	17241	15240	16494	12092	14152	10956	20481	18631	25026	23220	23260	21551	20022	17603	20891	18190	16493	13694	10063	7879	10193	7820	9477	8099	7058	6293	4319	4523	1939	2671	701	1491
常山县	2084	1915	5938	5369	9823	8299	12569	10914	8702	6426	6899	7626	10403	11469	12905	13373	12698	12351	11085	10211	11482	10969	8886	7459	5772	4521	6170	4403	5305	4432	3630	3525	2057	2581	844	1469	218	685
开化县	2075	1878	6253	5801	10603	8824	12728	10823	7308	5534	5446	6591	8460	11148	12111	13806	13192	14370	11910	12256	12190	12271	8885	8026	5416	4305	6593	5012	5847	4938	4241	4109	2408	2733	974	1517	337	692
龙游县	2074	1831	8464	7740	12146	11255	13640	12678	10904	8486	11017	8874	16441	15319	20600	19164	19445	18192	14590	13479	16701	15794	13353	11581	7724	5577	8463	6210	7650	6399	5462	4849	3428	3536	1524	1896	567	1104
江山市	3635	3212	11647	10335	18922	15883	20298	16923	14134	11479	9557	11720	16961	20681	21010	23959	21236	22844	19169	18599	20836	19488	17445	14974	10339	7806	10818	8067	9832	8370	7949	7028	4419	5139	2217	3494	877	1920
舟山市	3716	3595	15197	14821	23190	21928	35859	34706	35957	34630	29290	29348	43215	41834	54611	50262	56480	52520	51594	48245	43865	42879	32370	31454	20803	20353	18400	17004	17725	18422	11841	14421	7469	10322	3216	5515	1373	3100
定海区	1554	1527	5744	5526	7865	7226	13125	12661	14929	15770	11541	12466	16150	16084	18463	17923	19508	18403	17833	16698	15599	15350	12378	11810	7853	7382	7069	5882	6778	6511	4381	5187	2957	3932	1295	2219	603	1266
普陀区	1175	1176	4852	4713	7985	7750	11555	11107	12450	11134	10733	10229	15595	14926	20600	18265	21131	19228	18378	16876	14844	14272	10367	10052	6934	6918	6351	5944	5850	6097	4020	4753	2457	3280	1088	1694	436	1022
岱山县	688	613	3106	3035	4824	4574	8059	7930	6085	5567	4678	4651	7439	7268	9768	9257	10434	10226	10682	10295	9224	9458	6868	6972	4307	4259	3649	3615	3594	4130	2461	3260	1556	2290	596	1188	262	615
嵊泗县	299	279	1495	1547	2516	2378	3120	3008	2493	2159	2338	2002	4031	3556	5780	4817	5407	4663	4701	4376	4198	3799	2757	2620	1709	1794	1331	1563	1503	1684	979	1221	499	820	237	414	72	197
台州市	32905	28294	112993	97682	148299	126011	205973	178768	218866	203025	203871	193772	261725	259318	284908	273597	242583	234607	199444	186730	173729	166268	142102	132608	100471	90182	98552	89833	91423	90426	61466	63704	38715	45127	20769	27988	10174	16807
椒江区	2666	2287	10332	9053	12457	10970	18034	15956	18181	17502	18647	18093	24184	23803	27516	25567	22585	21758	17171	16366	16033	15373	12858	12219	9326	8263	8476	7625	7674	7380	5040	5435	3220	3894	1904	2463	953	1582
黄岩区	3024	2898	11198	10498	14002	13290	20051	18081	23554	22991	20804	20078	27595	27923	30023	29917	27819	27005	21945	20453	19886	19534	16290	15897	10796	9909	11429	10607	10653	10514	7780	7841	4768	5503	2659	3367	1357	2181
路桥区	2678	2399	9977	8862	12192	10473	14955	13326	19149	16297	22784	19798	29543	27509	31065	27998	23480	21409	15943	14849	15300	14457	12518	10692	8593	6553	7686	6798	7207	7069	4898	5206	2976	3569	1765	2515	898	1611
玉环县	2490	2125	8634	7486	11008	8545	16769	14474	23620	20130	25633	21339	29367	25973	29592	25485	23967	21425	18483	16002	13866	12685	9802	9357	7361	7332	7404	6844	6737	6724	4045	4266	2726	3025	1410	1924	817	1219
三门县	1995	1734	7328	6021	10046	7925	15641	12244	14525	12345	8681	9146	14036	15210	16246	15794	14487	14347	13242	12703	10615	10345	8857	8634	6318	6054	6189	5764	5809	5553	4061	3853	2631	2705	1293	1628	537	863
天台县	3466	2589	10893	8689	15059	12743	20990	18645	15022	15208	10527	13168	13246	15841	15477	17507	15868	17182	16682	16132	15762	14637	13442	12146	9299	8283	9178	8254	8582	8407	5426	5784	3416	4264	1429	2295	586	1146
仙居县	3460	3040	10600	9187	15266	13221	13444	12455	10275	9362	9596	10603	16706	17743	18889	18724	16576	16328	14815	13631	13271	12882	11523	9801	7883	6342	8365	7549	7336	7159	5151	4917	2967	3445	1464	1949	610	1050
温岭市	5497	4847	21004	18184	29847	24048	49857	42874	51160	47092	57761	49138	64813	60121	68466	63976	55111	52019	43096	39675	36368	34172	29350	27465	21831	19999	21397	19607	20161	20669	13052	14118	8051	9848	4728	6603	2481	4297
临海市	7629	6375	23027	19702	28422	24796	36232	30713	43380	42098	29438	32409	42235	45195	47634	48629	42690	43134	38067	36919	32628	32183	27462	26397	19064	17447	18428	16785	17264	16951	12013	12284	7960	8874	4117	5244	1935	2858
丽水市	14627	12886	52532	47853	69790	64733	92658	87094	80679	74245	75821	74495	102207	99473	113875	107076	100552	96028	77961	71665	81103	74982	61504	52139	41570	31594	48670	37738	45661	36885	34181	29133	20020	19762	9526	11478	4068	5849
莲都区	2281	1996	7206	6773	10206	9309	14821	13761	16234	18524	10934	11143	14187	14110	18542	17299	18193	17116	13714	12201	13104	12387	9574	8631	6129	4929	7009	5599	6751	5675	4972	4312	2963	2917	1458	1746	630	905
青田县	2329	1895	10222	8707	15588	13946	17512	16438	14943	13150	13901	13766	15746	15551	15271	14409	13333	13282	12147	11465	12093	11456	9562	8270	7391	5915	8461	6804	7474	6342	5602	4893	3538	3632	1791	2145	811	1281
缙云县	2664	2419	8118	7574	11862	10905	16615	15433	13399	11587	12499	12745	15837	15506	17791	16958	15237	14598	13290	12075	13410	12345	11040	10053	7872	6719	8512	7288	7414	6638	5278	5050	3486	3728	1872	2298	901	1236
遂昌县	1267	1213	4593	4325	5851	5655	8277	7586	6033	4550	5673	5728	9477	9121	11773	10914	11001	9948	9025	8099	8843	8080	6267	5176	3893	2810	4845	3757	5119	3940	3811	3334	2019	2077	888	1245	359	515
松阳县	1434	1255	4617	4116	6182	5694	9150	8518	6066	5449	5547	5660	8710	8753	10655	10187	9270	9198	7788	6904	7879	7201	6204	5152	3875	2863	4628	3620	4405	3602	3458	3135	1812	1914	736	963	272	468
云和县	608	585	2277	2099	2947	2695	3851	3683	3590	2928	3813	3626	5350	4996	6229	5650	5489	4866	3669	3305	4015	3625	2960	2347	1855	1232	2420	1738	2397	1862	1878	1405	1019	870	442	519	182	251
庆元县	1334	1101	5144	4597	5654	5500	7007	6712	7016	6612	7738	7728	10819	10479	9886	9634	7819	7997	5163	5442	6523	6223	4819	3710	3128	2037	3432	2347	3132	2401	2367	1874	1291	1190	486	664	172	271
景宁畲族自治县	1061	908	3534	3247	4005	3728	5893	5618	5533	4619	6880	6352	8441	8096	8727	7835	7509	6859	5254	4618	5939	4955	4216	3060	2815	1933	3604	2462	3580	2338	2733	2026	1512	1269	646	649	246	311
龙泉市	1649	1514	6821	6415	7495	7301	9532	9345	7865	6826	8836	7747	13640	12861	15001	14190	12701	12164	7911	7556	9297	8710	6862	5740	4612	3156	5759	4123	5389	4087	4082	3104	2380	2165	1207	1249	495	611
安徽省	380953	294325	1470522	1132383	2841959	2374783	3427107	3118165	2300178	2076084	2062715	2022520	2726415	2728547	3228594	3258255	2641751	2604841	1346733	1234054	1953481	1844591	1594372	1439189	1281585	1116456	1087299	932119	890269	833664	644102	687880	365541	485422	144444	260445	49800	118405
合肥市	28062	21426	112178	84469	190424	153333	214783	197650	222508	188768	201103	170977	220495	212924	244447	238292	200369	190565	102165	93725	149024	145740	122171	106864	100508	84515	84074	67826	67234	59019	47538	47511	25568	32840	9572	17414	3311	7992
东市区	1175	1088	4423	3941	6753	6063	8342	7378	9404	8198	8317	8545	11207	12129	13866	13953	15218	13729	10694	9526	9428	8645	6111	5987	5348	5723	5623	5748	5118	4805	3558	3122	1704	1822	752	915	219	548
中市区	1054	941	4127	3745	6643	5662	7897	7151	10662	8934	9797	9571	11536	11745	13444	13316	13730	12897	9706	8996	9312	9388	6501	6030	5341	5357	5054	4945	4346	4072	2951	2725	1549	1849	660	957	263	576
西市区	1587	1415	5710	5039	8216	7311	9736	8965	32635	26328	36552	21110	17432	16307	18774	17678	18538	16169	11647	10940	11527	11532	8202	8390	7311	7869	7906	7593	6106	5314	3942	3067	1780	1787	685	994	291	624
郊区	4708	3996	18498	14954	26581	21093	29131	25430	49534	43613	47606	37254	49520	42324	49520	42844	36178	31195	17922	15159	24334	24116	20094	17484	15364	12077	11626	8745	8683	7248	5523	5515	2890	3958	1163	2147	464	1020
长丰县	5701	4261	24108	17288	49003	40239	57268	56962	36793	32948	30557	29216	40018	41014	46001	47381	35586	35133	15673	14902	28544	27072	24297	19664	21000	16139	16667	11102	13672	11293	10890	11039	6062	7514	2395	4176	787	1839
肥东县	7422	5199	32205	21941	55552	42626	51374	45372	38882	30763	36322	33690	47103	47656	52816	54515	41619	42567	18957	18411	32923	33247	28353	25264	23957	20685	20348	16984	15766	15060	11288	12596	6479	8842	2370	4920	693	2119
肥西县	6415	4526	23107	17561	37676	30339	51035	46392	44598	37984	31952	31591	43679	41749	50026	48605	39500	38875	17566	15791	32956	31740	28613	24045	22187	16665	16850	12709	13543	11227	9386	9447	5104	7068	1547	3305	594	1266
芜湖市	10165	9226	43751	38455	88576	76037	94700	86078	69431	61497	78714	73873	99898	100318	126855	122133	105227	101657	62447	54341	81835	72899	63326	53540	52741	46052	43317	37602	34052	31691	22576	24441	12469	17612	4687	8587	1322	3293
镜湖区	569	550	2618	2496	4721	4199	5923	5745	8159	9256	5553	5722	6446	6940	9402	9581	10434	10422	7685	6875	7284	6796	5065	4579	4264	4174	3968	3975	3491	3230	2419	2602	1407	1764	580	909	187	392
马塘区	507	426	2221	1939	4077	3533	4612	4218	3697	3249	3954	3909	5056	5414	7083	7107	6826	6869	4639	4270	5064	4796	3659	3077	3062	2666	2423	2183	1849	1775	1352	1456	799	1063	321	559	99	219
新芜区	807	727	3492	3276	5846	5604	7346	6810	10960	9696	11313	9976	9200	9066	12968	12491	13432	12435	9235	8006	9218	8332	6371	5721	5342	5221	5106	5074	4283	3804	2795	2707	1557	1866	678	918	227	441
鸠江区	646	553	2932	2542	5186	4704	5681	5432	7777	5787	10796	6674	7744	6803	10297	9555	8679	8178	5341	4729	6159	5175	4626	3847	3720	3188	3087	2771	2330	2477	1577	1831	909	1372	322	649	100	264
芜湖县	2602	2386	11873	10068	24890	20081	24375	21369	13871	11570	17559	17158	25907	25227	31125	29659	23383	22235	10844	9523	17885	15719	15657	12665	13749	11442	10335	8467	7461	7112	4818	5798	2568	4304	900	2031	214	734
繁昌县	2238	1988	9225	8016	22275	18444	22300	19819	9505	8247	13615	13280	21430	21365	27089	26402	20749	21033	11546	10048	16644	14524	13010	11004	10954	9845	8352	6984	6581	6017	4471	4561	2341	3394	821	1643	211	559
南陵县	2796	2596	11390	10118	21581	19472	24463	22685	15462	13692	15924	17154	24115	25503	28891	27338	21724	20485	13157	10890	19581	17557	14938	12647	11650	9516	10046	8148	8057	7276	5144	5486	2888	3849	1065	1878	284	684
蚌埠市	21181	17317	79612	60912	161770	133739	200814	185144	138016	125057	124096	115448	157779	149814	175553	178609	143049	140912	70118	67083	101584	99276	77033	67077	71464	59656	59064	47601	49643	44062	37572	37666	23553	28992	10063	16658	3502	7840
东市区	968	925	4134	3720	6088	5682	7916	7306	12671	12316	12773	10658	10932	10751	13494	12600	13359	12197	9286	8459	9106	8439	5690	5473	5279	4760	4566	4328	3593	3633	2828	2626	1553	1861	662	895	239	474
中市区	498	460	1887	1766	3150	2936	4432	4201	4108	4104	3592	3418	4566	4940	6104	6437	6778	6772	5191	4892	4938	4691	2955	2886	2615	2532	2303	2428	2146	2468	1798	1979	1130	1352	526	674	193	332
西市区	1095	1150	4184	4059	6177	5873	8030	7331	9242	9173	8894	8988	10411	11337	12639	12800	12128	11848	8531	7935	8534	8715	6048	5597	5055	4700	4359	4231	3444	3508	2632	2409	1465	1607	603	895	241	454
郊区	1445	1146	5447	4308	10335	8796	13895	12586	8929	7194	8342	7113	10908	9877	11846	12220	9188	9478	5494	4747	7774	8517	5633	4844	5119	4337	3568	2786	2979	2699	2307	2545	1581	2151	691	1132	204	498
怀远县	9693	7654	33363	23416	68159	55290	84181	77333	54684	47358	51152	46047	61893	55544	63226	64320	48059	47246	20231	20574	33305	33368	28756	23910	26228	20526	21381	15698	18345	14800	13461	13114	8513	10189	3581	6052	1211	2700
五河县	3939	3114	17099	12767	38763	31807	39016	35741	23528	21424	19680	19335	30421	30445	35651	36516	29458	28652	12304	11196	20598	18867	13817	12042	14199	12860	12004	10111	9642	8824	7509	7765	4967	6284	2195	3643	802	1871
固镇县	3543	2868	13498	10876	29098	23355	43344	40646	24854	23488	19663	19889	28648	26920	32593	33716	24079	24719	9081	9280	17329	16679	14134	12325	12969	9941	10883	8019	9494	8130	7037	7228	4344	5548	1805	3367	612	1511
淮南市	14113	11144	46171	34857	89766	73622	117416	104571	88296	76220	77526	69237	94828	92553	116224	116452	96950	93709	58574	55449	64131	65552	48517	42249	40570	36673	36150	30514	31017	26097	23110	20966	13806	14814	5672	7799	1804	3530
大通区	844	920	3346	2731	5581	4740	6336	5666	5250	3997	4524	4169	5939	5712	6993	6926	5741	5724	4004	3746	4279	4840	3027	2737	2622	2451	2275	2018	1886	2007	1848	1881	1166	1362	565	731	190	265
田家庵区	2391	2102	7668	6854	12879	11145	16197	14346	21511	18982	19706	15670	17945	18448	22011	22436	20892	20423	14689	14534	14417	14884	10058	9052	7764	7338	6976	6861	5727	5355	4267	3746	2276	2306	878	1128	286	565
谢家集区	1594	1466	4803	4292	8868	7695	12344	11047	9134	7730	8001	7622	11188	11717	16216	16137	14623	14126	9168	8514	8687	8531	5976	5581	4721	5954	5338	5687	4759	4211	3336	2886	1619	1581	524	722	156	319
八公山区	1046	939	3406	2866	5244	4608	7916	7203	5245	4329	5191	5058	7850	7837	11126	11076	9950	9278	5714	5339	5944	5687	4090	3682	3129	3816	3260	3284	2862	2516	1995	1719	1029	1046	360	501	112	199
潘集区	2702	2100	9301	6859	21909	18860	27530	24974	17625	15636	15139	14292	19501	18549	21741	21241	17651	16647	9372	9273	11014	11593	8968	7263	7630	6127	6436	4516	5349	3891	3708	3505	2661	2816	1113	1594	377	688
凤台县	5536	3617	17647	11255	35285	26574	47093	41335	29531	25546	24965	22426	32405	30290	38137	38636	28093	27511	15627	14043	19790	20017	16398	13934	14704	10987	11865	8148	10434	8117	7956	7229	5055	5703	2232	3123	683	1494
马鞍山市	6667	5758	27714	23099	53168	44567	52425	47490	34531	29281	40561	38869	55333	56084	72992	71530	62644	59843	34799	32440	44383	42896	34216	30848	29451	26629	25896	22653	19437	17397	13331	13203	6906	9580	2467	4959	712	2157
金家庄区	521	441	2284	2014	2842	2534	2482	2313	1934	1601	2859	2657	4809	4989	6807	6132	5464	4636	2787	2369	3092	2812	2441	2157	1885	1611	1591	1701	1336	1392	1111	939	566	536	202	254	50	110
花山区	907	906	3403	3149	5024	4562	5387	5167	6515	5310	7884	6227	7902	8251	10519	10373	10947	10098	6598	6373	7598	7533	5330	5245	4404	4488	4205	3956	3063	2432	1824	1427	718	791	270	428	69	259
雨山区	733	687	2669	2510	4232	3732	4474	4039	3248	2916	3983	4242	6505	6562	8944	8573	8756	8091	5132	4348	4952	4658	3519	3579	3042	3306	3290	3162	2386	1944	1511	1097	647	632	216	338	73	215
向山区	964	832	3812	3275	6390	5635	7084	6295	5124	4354	6400	6025	8167	7788	11473	10703	8866	8211	4739	4216	5881	6085	4809	4684	3912	3814	3699	3201	2607	2442	1758	1817	918	1411	330	670	119	320
当涂县	3542	2892	15546	12151	34680	28104	32998	29676	17710	15100	19435	19718	27950	28494	35249	35749	28611	28807	15543	15134	22860	21808	18117	15183	16208	13410	13111	10633	10045	9187	7127	7923	4057	6210	1449	3269	401	1253
淮北市	11811	9164	50053	35940	91317	74093	111540	99360	75375	71495	75594	74406	97761	98529	108922	108084	84183	80001	37029	33389	52346	50186	44152	43141	34729	32953	32631	28977	25319	24812	18632	19587	10597	13368	4638	8058	1819	4173
杜集区	1628	1216	6653	5249	12568	10660	16226	15027	10561	10170	12692	12592	15343	15197	16747	16534	13194	11876	7617	6414	10818	9661	8007	7166	5713	5734	5367	4591	4009	3577	2559	2536	1502	1773	650	1063	317	703
相山区	1653	1470	7280	6033	10512	9020	12696	11747	16553	15529	15382	15100	16538	17924	17719	17816	14433	13646	7861	7129	9107	8725	6188	6073	5034	5098	4726	4134	3251	2905	2175	1910	1091	1240	453	766	223	523
烈山区	719	651	3417	2966	5447	4654	7525	6571	4537	4113	6830	6027	8778	8497	9642	9245	8008	7096	4479	3554	5573	4813	3941	3513	2559	2728	2420	2076	1640	1500	1043	985	532	595	217	377	91	263
濉溪县	7811	5827	32703	21692	62790	49759	75093	66015	43724	41683	40690	40687	57102	56911	64814	64489	48548	47383	17072	16292	26848	26987	26016	26389	21423	19393	20118	18176	16419	16830	12855	14156	7472	9760	3318	5852	1188	2684
铜陵市	3896	3509	15357	14031	25094	23003	28126	26051	20907	18405	23730	22240	35668	34241	44441	42294	39066	36249	22471	19796	24930	22989	18522	17284	16160	14382	13162	12100	11028	9553	7000	6682	3532	4356	1136	2097	324	904
铜官山区	1355	1251	5261	4728	8019	7251	8197	7486	7673	7520	9463	8823	12828	12982	16901	16130	16242	14570	8759	7691	8755	8051	6172	6067	5210	4991	4590	4746	3844	3323	2424	2047	1133	1165	335	491	107	306
狮子山区	333	333	1110	1078	1519	1334	1393	1267	1314	1065	2372	2113	3478	3008	3269	3003	2497	2203	1220	1364	2033	2271	1893	1873	1725	1290	1194	990	854	588	438	311	154	179	51	91	20	52
郊区	389	323	1442	1305	2413	2121	2654	2457	1577	1290	2218	1961	3524	3362	4282	4034	3755	3243	1916	1605	2126	2066	1770	1627	1645	1371	1434	1215	1286	979	870	646	478	428	172	201	44	81
铜陵县	1819	1602	7544	6920	13143	12297	15882	14841	10343	8530	9677	9343	15838	14889	19989	19127	16572	16233	10576	9136	12016	10601	8687	7717	7580	6730	5944	5149	5044	4663	3268	3678	1767	2584	578	1314	153	465
安庆市	35290	28293	137332	113257	267181	235524	313734	291188	159605	137700	117740	145317	207236	249801	251028	291227	223376	249577	129878	122939	184791	172419	152494	135606	126207	111384	107544	92326	83834	78020	56729	61660	28572	41913	9365	19617	2735	7561
迎江区	917	735	3048	2644	4440	4130	4931	4709	5906	7238	4755	5299	6959	7755	8389	8781	8242	8308	5507	5027	5343	5058	3973	3824	3643	3486	3054	2969	2448	2214	1691	1530	861	1069	321	577	146	294
大观区	1083	1017	3280	3106	4739	4351	5414	5070	6853	6994	6121	6310	7836	8821	10048	9680	8951	8749	6099	5837	7002	6300	4612	4146	3768	3583	3207	3056	2564	2302	1757	1557	925	1246	372	626	159	319
郊区	1661	1530	6305	5838	11780	11048	13090	12346	8174	7435	8103	8428	13966	13779	15994	16120	12680	12523	7333	6565	9106	8632	7059	6687	6503	5640	4953	3966	3576	3313	2306	2766	1282	2059	514	1018	135	457
怀宁县	4561	3504	18999	15010	35680	30939	42053	39017	21160	18310	15676	19250	27681	32591	31866	37393	26680	32048	14114	14395	23027	22116	20956	17969	16606	14468	13541	11450	10834	10319	7307	8540	3971	6081	1220	2868	360	1117
枞阳县	6733	5250	21966	18321	41756	36981	48513	45507	22291	18412	14443	19745	25414	35395	30964	40378	31127	36679	20826	20247	26875	25405	21777	19524	18146	17320	16432	14292	12305	11867	7918	8962	4079	6122	1441	3030	404	1104
潜山县	3005	2536	12714	11333	25601	23186	29695	27885	13894	12749	12484	15515	22115	24897	27675	30362	23949	24954	14156	12638	19085	16950	14735	12218	12728	10819	10521	9020	8541	7504	5617	6087	2728	3948	824	1697	241	655
太湖县	2454	2048	12817	10429	27433	24440	31610	29204	15984	13186	10325	12218	19953	22424	24666	27541	22220	24145	11626	10615	18718	16930	14423	12141	11648	9602	10855	8686	8705	7727	6374	6360	3217	4441	931	1904	225	657
宿松县	5058	2805	21147	13808	42371	33644	43656	39464	20588	14423	14697	15390	26638	29607	30560	33997	25395	28762	14311	13565	21376	20109	19115	17930	15702	13672	12910	10982	10226	9406	7102	7516	3586	5235	1249	2601	378	994
望江县	3420	3077	12755	11141	28197	25821	30600	27541	12948	9925	8548	13010	16714	24374	19445	26337	18319	22634	10226	10108	17646	16995	15697	14748	12752	11328	9706	8715	7105	6880	5279	6229	2640	4367	848	2072	192	760
岳西县	2120	1873	8831	7776	14807	13407	23701	22215	11223	10246	8906	10256	16475	17171	20532	20095	18590	17546	11758	10136	13556	11874	7878	6556	7709	6625	7570	6565	6168	5438	4094	3963	1784	2313	533	899	158	285
桐城市	4278	3918	15470	13851	30377	27577	40471	38230	20584	18782	13682	19896	23485	32987	30889	40543	27223	33229	13922	13806	23057	22050	22269	19863	17002	14841	14795	12625	11362	11050	7284	8150	3499	5032	1112	2325	337	919
黄山市	6347	5965	26222	24682	53987	51561	66803	63187	41260	37248	39227	38971	59421	59293	78832	76544	69380	65859	46742	42557	59454	54334	42017	36772	26382	22631	28571	25892	24369	25047	16227	19187	8617	12691	3424	6432	1249	2993
屯溪区	731	704	2978	2797	4313	4325	5751	5655	6492	7909	5923	5960	6969	7437	8702	8577	8331	7813	5109	4803	5869	6076	4383	4134	3030	2861	3136	2813	2454	2366	1623	1725	867	1153	379	595	166	324
黄山区	630	581	2878	2830	6080	5832	7312	7175	4554	3996	4701	4371	7330	6953	10669	9834	8839	8085	5542	4523	6921	5706	4547	3571	3299	2611	3522	3009	3037	2619	2117	1943	1203	1391	472	679	167	316
徽州区	399	365	1510	1500	3550	3407	4674	4347	2710	2161	2805	2569	4155	3883	5649	4999	4718	4509	3281	3069	4252	3752	2795	2499	1723	1443	1761	1610	1390	1509	866	1151	488	794	182	391	70	186
歙县	2071	1912	8603	7946	19609	18596	24139	22349	12702	11003	11913	12036	18576	18790	24376	23869	21607	20286	16557	15099	19950	18224	14411	12602	8847	8008	9313	8701	8160	9110	5365	7047	2908	4772	1138	2452	402	1144
休宁县	1106	1038	4783	4514	9616	9119	12453	11913	6798	5389	5929	5864	9287	9390	13640	13542	12254	12257	7611	7341	11505	10648	8120	7263	4656	3841	5391	4806	4583	4787	3035	3601	1538	2137	625	1152	219	509
黟县	421	386	1668	1539	3605	3501	4153	4013	2962	2535	2810	2931	4323	4167	5500	5428	4842	4472	3408	2942	4182	3748	2816	2380	1881	1358	1796	1690	1594	1599	1120	1397	623	1031	271	504	97	226
祁门县	989	979	3802	3556	7214	6781	8321	7735	5042	4255	5146	5240	8781	8673	10296	10295	8789	8437	5234	4780	6775	6180	4945	4323	2946	2509	3652	3263	3151	3057	2101	2323	990	1413	357	659	128	288
滁州市	26161	20116	110429	87492	206032	175809	219704	205311	119829	109550	122283	125319	190839	194230	231700	236828	188275	182027	91027	81463	144409	133442	101064	88851	86138	76812	70038	61555	60009	58497	45485	49679	25581	34372	10329	18571	4132	8100
琅琊区	1498	1221	5990	5335	8912	7812	10005	9185	9578	11094	9965	10415	13622	13942	15493	15372	12913	12378	6841	6233	8574	8070	5756	5197	4202	4029	3574	3445	3196	3209	2463	2280	1277	1469	474	785	179	441
南谯区	1454	1161	6205	5176	11895	10498	14565	13547	6820	6165	6074	6431	10949	11245	14892	15093	12416	11957	5897	5110	9659	8828	6472	5816	5446	4932	4338	3738	3987	3872	2881	3182	1731	2275	676	1190	248	490
来安县	2818	2259	10844	9183	22642	20097	26265	24667	12333	11316	11380	13297	18823	20165	26562	26770	22829	21227	12224	10986	17775	15971	11435	10645	8999	8843	7712	7008	6193	6374	4967	5691	2652	3877	1072	1894	522	871
全椒县	2645	1944	11736	8784	23110	18238	22508	20699	11073	9345	8854	9750	16537	17548	24301	25423	21181	21200	9222	8050	15892	15312	11453	10565	8991	8438	8402	7490	6818	6809	4960	5461	2643	3868	899	1943	290	838
定远县	5828	3500	24502	16891	54325	43867	48298	45299	23923	20211	22977	22076	38732	39131	44692	46628	34089	33060	12886	12141	24887	23656	19881	17292	18354	15265	15083	12307	12877	11266	9489	9599	4913	6427	1846	3509	783	1476
凤阳县	4516	3505	20621	15102	36611	30244	40823	38172	26787	23712	25953	23480	33035	31776	35780	36662	29149	29018	13150	11944	22268	20561	17288	13985	15025	12385	11038	8854	9242	8479	7795	7930	4773	5811	2083	3300	807	1385
天长市	3668	3322	15672	13719	23544	21287	27733	25634	11979	11797	17475	19974	30243	31635	37575	38124	29515	28331	15842	13831	24061	21633	16026	14096	12669	11404	9891	9635	9546	10546	6507	8588	3532	5468	1469	2917	603	1254
明光市	3734	3204	14859	13302	24993	23766	29507	28108	17336	15910	19605	19896	28898	28788	32405	32756	26183	24856	14965	13168	21293	19411	12753	11255	12452	11516	10000	9078	8150	7942	6423	6948	4060	5177	1810	3033	700	1345
阜阳市	58526	41385	202869	139006	433628	349474	539140	479742	368176	338236	309631	296400	337057	331686	399346	406458	340722	342541	152064	142946	228592	224912	203449	199426	152723	140320	129068	118555	109466	109804	84188	96721	47977	65970	20437	37620	7378	18324
颍州区	3415	2866	12693	10079	27171	23217	34026	31508	32296	32027	23949	24054	26992	27192	31652	32080	26005	25366	11629	10580	15659	15455	13305	13542	9897	9611	8555	8247	7309	7547	5536	6412	2966	4233	1217	2440	477	1195
颍东区	3379	2600	13677	10510	28992	24811	32149	30208	24145	21873	22601	21273	25985	24222	30700	29254	22572	21686	10042	9440	15552	15658	14098	13186	11038	9397	8543	7025	7668	7035	6285	6951	3707	4919	1590	2793	599	1413
颍泉区	3619	2776	13936	10734	29878	25438	37033	33896	27589	25354	21481	21229	25913	25225	31271	31814	25344	25510	12246	11426	17569	17191	14330	13871	10873	10137	9151	8718	8200	8359	6296	7439	3696	5191	1520	2808	544	1476
临泉县	13660	10049	45896	31635	98303	80841	116798	105605	75608	70174	69879	66303	68831	67724	81408	82033	71869	72062	29981	27869	45370	42538	43334	44789	29993	30543	26445	27575	21029	23588	14617	19240	7667	12171	3474	7351	1137	3483
太和县	10398	6674	38447	24128	72615	55262	89880	80127	56854	51893	54137	52205	58463	56907	71422	72334	57570	57949	25407	23076	41270	40264	35420	35956	25188	24147	21658	20370	19322	20149	15875	18117	9189	12930	3799	7088	1438	3554
阜南县	10362	7214	29878	19750	72443	58677	97663	83474	59059	53025	45604	42783	51031	49714	62552	63690	59695	59447	21505	20413	32115	31853	29863	29861	24744	23031	22720	20974	17854	18212	12282	14845	6183	9016	2549	5300	787	2263
颍上县	9748	6494	33683	22462	71816	57420	86522	75671	62447	56387	49114	45780	54864	55220	59589	62645	51236	53025	27048	26896	40459	41560	35101	29380	28994	21735	22207	15878	19780	15737	16329	15239	10661	11825	4607	6616	1748	3320
界首市	3945	2712	14659	9708	32410	23808	45069	39253	30178	27503	22866	22773	24978	25482	30752	32608	26431	27496	14206	13246	20598	20393	17998	18841	11996	11719	9789	9768	8304	9177	6968	8478	3908	5685	1681	3224	648	1620
宿州市	32935	25341	148566	111045	295038	252084	360052	335070	233600	224271	183657	189807	261333	258299	290014	291386	212162	207526	104849	97170	163532	155870	131359	126292	111170	99055	89107	79590	78648	79473	59534	68096	37528	49655	18064	31362	7551	16332
埇桥区	9578	7416	41795	31742	81064	68366	101726	94425	64735	62634	55093	55543	81306	80010	87838	90229	69489	68325	30602	27995	45769	43507	35912	33276	31568	28386	25625	22425	22560	22205	17141	19050	10750	13953	4700	8358	1816	4269
砀山县	5093	3611	25770	16763	48606	41670	56947	52677	37389	36349	29166	31175	37569	36894	44439	42957	27394	26435	18496	17747	26557	26085	23241	24018	15852	15563	12097	12107	11410	12566	9063	11239	5457	7849	2925	5130	1286	2764
萧县	7269	5187	33584	23582	68216	57202	77229	70527	53130	51106	41800	42906	52916	52396	58148	57639	39956	39508	24822	23432	36097	35125	31503	29317	24495	21559	19562	18204	16977	17707	12796	15398	8337	10818	4519	7219	2160	4029
灵璧县	6267	4914	27097	20926	55707	47198	76822	71879	46532	44450	30245	31664	48583	48457	55511	57020	42061	41890	16684	15253	31111	28539	23251	21614	21713	18063	17425	14412	15679	15199	11905	12981	7265	9486	3361	6007	1305	2849
泗县	4728	4213	20320	18032	41445	37648	47328	45562	31814	29732	27353	28519	40959	40542	44078	43541	33262	31368	14245	12743	23998	22614	17452	18067	17542	15484	14398	12442	12022	11796	8629	9428	5719	7549	2559	4648	984	2421
巢湖市	25906	20628	109061	83499	209381	172049	214849	196323	139732	124741	130747	132247	194386	194021	242185	240795	194506	191836	86316	76864	143259	132129	132347	116374	105704	89475	84877	71095	67939	63563	44012	49181	23718	35564	7848	17544	2026	6722
居巢区	4618	3902	17949	15093	37492	31442	36601	33481	29544	27278	24676	23714	32613	33578	42130	44155	35213	36887	16874	15329	29030	27930	24959	22217	20167	18272	15381	13195	12897	12048	9121	10085	5181	7630	1948	4012	567	1655
庐江县	7072	6095	28290	24347	45711	39131	65612	60458	43472	38173	38284	37915	59099	54200	69579	67320	56012	53625	27781	22506	40418	34349	35089	28967	26099	20957	21768	17873	17743	16136	10691	11461	5425	7516	1619	3386	398	1297
无为县	7906	5970	34030	24346	69516	57911	63753	58914	38199	34190	37813	39709	59726	61446	74478	72897	58901	56853	24275	22394	38596	35438	39205	34563	34325	28787	26064	21688	19830	18219	12375	14110	6369	10187	2059	4838	468	1733
含山县	2395	1968	11370	7995	22914	18628	20736	19313	13104	11624	11987	12348	17682	18735	21614	22529	17778	17998	7941	7404	14996	14229	12997	12018	9513	8072	7942	6804	6415	6270	4561	5117	2564	3755	855	1958	248	693
和县	3915	2693	17422	11718	33748	24937	28147	24157	15413	13476	17987	18561	25266	26062	34384	33894	26602	26473	9445	9231	20219	20183	20097	18609	15600	13387	13722	11535	11054	10890	7264	8408	4179	6476	1367	3350	345	1344
六安市	39688	30439	147976	115608	270260	220429	357311	318040	237709	203907	174969	181206	269473	279853	320563	331469	272343	272498	143998	131814	210692	195799	173016	147824	143179	118553	117550	93792	91261	78388	66442	63342	39366	47404	13174	21984	3821	9513
金安区	5121	3664	21269	15543	32280	27642	42509	38833	29422	26846	21167	22683	31950	34679	38715	41498	34392	34810	17624	16119	27882	26452	22547	19647	17719	14529	14846	11801	12358	10618	7751	7326	4365	5535	1300	2406	359	1047
裕安区	5899	3758	23397	16040	39579	30425	50843	43918	31291	25012	22542	23736	34342	37375	41693	44836	36570	37852	20021	17832	29278	27137	24253	20734	19395	16065	16530	13733	12225	11479	8658	8193	5491	6862	1790	3120	529	1350
寿县	7713	6402	24605	20771	48555	38753	69972	64345	51227	43656	34356	35131	50548	52459	56701	58523	45503	44269	23434	22235	37050	35954	33589	28219	28242	22436	21823	14591	18182	13680	15288	13867	8783	10048	3129	5149	946	2435
霍邱县	9523	7163	31807	25554	65881	53239	96515	86252	66421	59263	48055	48594	72853	71706	79749	79309	65337	63603	32397	30034	47171	43818	38865	32367	32683	26223	26026	21065	20431	16954	15523	14433	9625	11002	3244	5119	982	2280
舒城县	5519	4942	21212	18096	45366	38385	48710	42540	30386	25380	24189	26294	39506	42802	50426	52884	43726	44668	22208	20204	35076	31304	27140	23484	21366	18155	19074	15680	15540	14195	9730	10963	4783	7051	1336	3027	398	1239
金寨县	3921	2774	17087	12652	24340	19771	30509	25942	19929	15872	17565	16999	25754	25883	33697	34226	29532	29466	18310	16258	21723	19613	17472	15355	15624	14053	11590	10375	6689	6080	5693	4783	3961	4142	1531	1840	379	677
霍山县	1992	1736	8599	6952	14259	12214	18253	16210	9033	7878	7095	7769	14520	14949	19582	20193	17283	17830	10004	9132	12512	11521	9150	8018	8150	7092	7661	6547	5836	5382	3799	3777	2358	2764	844	1323	228	485
亳州市	38955	24995	123776	82745	258275	198248	342860	299541	225106	214395	227982	214249	238950	221893	275201	269838	205342	200099	92513	85045	140181	135094	127074	120384	92467	82051	83682	73381	69745	67140	55314	61704	31602	42790	13876	25008	5271	12136
谯城区	9944	6371	36193	25600	61519	49466	87823	77859	49608	48145	54484	52066	65470	60664	83366	79087	59027	56901	22952	20137	38719	37871	35114	36528	26294	25314	22308	21614	17329	18576	14061	17471	7825	11306	3502	6468	1588	3369
涡阳县	9577	6220	27514	18725	64806	50267	90092	80634	63285	61637	60979	58739	59896	55547	64159	63157	51614	49962	25686	23520	34411	32160	32657	29686	21579	19349	20383	18413	17237	16889	14375	15989	8093	10724	3789	6620	1398	3424
蒙城县	8403	5447	28820	18935	60880	46476	75196	64315	47828	44928	47584	44620	50880	48794	61362	61775	42720	42550	19031	18386	31273	31036	26639	24485	20082	16830	18319	15354	16302	14953	11990	12851	6786	9287	2806	5560	913	2353
利辛县	11031	6957	31249	19485	71070	52039	89749	76733	64385	59685	64935	58824	62704	56888	66314	65819	51981	50686	24844	23002	35778	34027	32664	29685	24512	20558	22672	18000	18877	16722	14888	15393	8898	11473	3779	6360	1372	2990
贵池市	8273	7541	33069	30990	56858	53731	71414	68172	44024	39782	41456	42315	63473	66077	74694	77883	67193	67411	41816	38172	54986	48223	41121	35588	30021	26058	26817	23279	22640	21637	15208	17209	8423	12142	2842	5840	749	2342
贵池区	3528	3272	13644	12597	24926	23375	28818	27204	17667	16215	16579	16704	25206	26707	29504	31247	26380	27147	14613	13969	21277	19447	16363	14271	12614	10839	10338	8994	8725	8502	5696	6602	3207	4782	1042	2275	268	945
东至县	2804	2429	11273	10454	19288	18238	26779	25859	15570	14084	14783	15312	21969	23154	23644	25618	21347	22341	15100	14241	17707	15700	13891	12302	9789	8593	9068	7707	7332	7151	4905	5902	2721	4186	913	1986	254	800
石台县	535	484	2347	2352	4252	4041	4779	4486	2777	2440	2965	2961	5199	5185	6561	6463	5786	5053	3300	2641	4254	3342	3133	2454	2404	1938	2503	2105	1972	1745	1243	1308	638	949	232	454	44	181
青阳县	1406	1356	5805	5587	8392	8077	11038	10623	8010	7043	7129	7338	11099	11031	14985	14555	13680	12870	8803	7321	11748	9734	7734	6561	5214	4688	4908	4473	4611	4239	3364	3397	1857	2225	655	1125	183	416
宣城市	12977	12078	56386	52296	91204	87480	121436	115247	82073	75531	93699	91639	142485	128931	175597	158433	136964	122531	69927	58861	105352	92831	82494	71069	61971	49257	55751	45381	44628	39464	31204	31045	17726	21359	6850	10895	2094	4493
宣州区	4466	4201	19650	18096	30974	29049	36594	34515	24043	22479	29319	29511	47760	43563	55628	50567	42333	37674	16510	13339	29538	26531	24598	21913	20109	16164	16891	14142	13247	11973	9182	9257	5171	6547	1855	3302	602	1414
郎溪县	1811	1723	7887	7157	12298	11363	14928	14010	8669	7628	12312	11968	18684	17227	20524	18511	14759	13297	6816	5817	11481	10915	9823	8660	7714	5905	6372	4890	5036	4119	3703	3459	2024	2297	801	1250	242	512
广德县	2388	2330	10668	10116	16159	15753	21760	20573	14376	12993	18526	17974	28644	25238	32092	28712	24213	21948	13334	11484	18908	16994	15214	13077	11144	8725	9111	7301	7781	6522	5435	5223	3177	3472	1263	1840	433	856
泾县	1405	1273	5748	5205	10594	10419	15489	14993	10649	9622	10203	9555	15170	13698	22179	19763	17588	15667	10159	8460	15011	12431	10790	8437	7848	6031	8413	6434	6554	5668	4629	4417	2724	3110	1004	1512	231	503
绩溪县	767	637	3098	2856	5297	5112	7679	7248	7055	6447	5864	5633	7897	7299	10215	9482	8989	8007	7007	6269	7857	7093	5472	4841	3506	2963	3658	3378	3039	3026	2042	2460	1221	1673	568	898	178	360
旌德县	605	514	2243	2025	4725	4647	7248	6934	4766	4336	4199	4248	6143	5795	8376	7612	7916	7197	4781	4317	6061	5182	4448	3706	3320	2649	3357	2594	2553	2271	1800	1783	1076	1301	398	581	111	246
宁国市	1535	1400	7092	6841	11157	11137	17738	16974	12515	12026	13276	12750	18187	16111	26583	23786	21166	18741	11320	9175	16496	13685	12149	10435	8330	6820	7949	6642	6418	5885	4413	4446	2333	2959	961	1512	297	602
福建省	185480	156236	712567	568944	1386602	1150416	1906796	1777424	1673699	1656940	1538248	1513525	1850853	1763968	1766795	1679875	1458787	1385243	1154941	1059031	1060327	999313	751316	655497	555470	472636	518374	459002	429341	419750	326249	352384	179236	237405	79853	136670	33601	85153
福州市	33856	26576	136390	105909	232524	195087	306774	269511	331111	326359	313874	309119	340522	331697	312836	302009	272282	264720	225448	212763	214214	206988	156322	133279	109277	89186	93640	80481	81690	79159	64547	68708	38632	49104	17789	27837	8424	17371
鼓楼区	2425	2123	8602	7592	11657	10438	14199	12632	29404	34108	34859	31832	31522	30057	28636	26568	28347	25687	21823	20572	19307	18865	14078	13551	10049	10160	10086	9696	8731	8061	5927	5618	2988	3628	1373	2209	801	1647
台江区	1334	1207	5770	5139	8710	7829	11397	10224	14875	15321	16147	15667	17917	18107	18342	17632	19746	18333	17782	16105	15206	13995	10698	9827	7563	6916	6818	6671	6362	6154	4523	4837	2632	3438	1261	2024	623	1268
仓山区	1773	1548	6584	5710	10720	9374	15493	14262	38558	44206	31622	26887	24537	22996	21762	20275	19687	19065	16893	16411	16639	16203	12030	10756	7494	6166	6146	5308	5339	5690	4531	4855	2842	3727	1404	2287	714	1545
马尾区	797	651	3318	2596	5196	4398	8272	6893	10132	11698	12228	14786	13674	12907	10924	9859	8772	8049	6866	6343	6523	6721	5057	4287	3469	2534	2473	2155	2103	2165	1532	1878	967	1320	408	826	233	517
晋安区	2273	1997	8699	7234	10668	9286	12535	11302	22648	24999	32497	33342	38604	35194	33248	27430	26398	21927	19565	16485	17352	16177	12386	11057	8506	6659	7166	5981	5726	5105	4278	4177	2256	3046	1057	1708	544	1099
闽侯县	3802	3180	14127	11588	19941	17421	24048	20482	29200	23417	27390	25179	30697	29334	28466	27409	24697	24424	21381	19757	22456	21197	16811	12631	11179	7103	8692	6722	7644	7851	6587	7344	4364	5640	2040	3110	912	1825
连江县	3568	2806	13532	10343	20452	15961	35851	30710	30493	26950	25513	25676	31141	30112	29490	28323	24716	24496	21479	20107	20711	19159	14761	13113	10589	9159	8920	8242	7628	7892	6028	7078	3616	4919	1633	2670	660	1465
罗源县	1046	932	3841	3253	11534	9961	13328	12366	10080	8037	9121	8369	11833	10924	12229	10909	10634	9159	8577	7332	7593	6673	5897	4684	4540	3472	4142	3361	3497	2962	3054	2612	1914	1922	808	975	295	485
闽清县	1794	1298	7232	5335	10819	8303	16576	13814	13897	11521	11709	11640	14308	14153	14885	14120	12685	12188	9691	9906	9749	10751	7688	5616	5242	3393	4784	3595	4011	3323	3503	3305	2281	2249	1009	1129	424	672
永泰县	1923	1492	8696	6304	15051	11809	22366	19305	15827	13682	11985	13244	14932	16069	14463	15063	12255	12766	9820	9945	10357	10350	7889	6145	5636	4067	4924	3790	4426	3876	3775	3693	2435	2616	1030	1308	406	624
平潭县	2829	1847	12454	9006	25797	24393	23525	23826	13715	12626	12830	13922	16346	18101	15765	17169	13724	15006	10858	10143	10766	9830	7950	7250	5228	5246	4457	4384	4264	4245	3149	3400	1834	2180	991	1396	518	952
福清市	7219	5246	29526	22076	52581	43620	69188	61544	63033	64191	53490	56523	58084	58635	51285	54682	43359	45515	37461	36583	35561	33660	24566	20405	17967	15448	16065	13450	14680	14308	11899	12569	7064	9116	3251	5409	1611	3670
长乐市	3073	2249	14009	9733	29398	22294	39996	32151	39249	35603	34483	32052	36927	35108	33341	32570	27262	28105	23252	23074	21994	23407	16511	13957	11815	8863	8967	7126	7279	7527	5761	7342	3439	5303	1524	2786	683	1602
厦门市	9721	8697	32523	27592	53653	44030	65106	55884	103612	127937	148667	151334	160636	138297	129621	106438	97976	78694	69887	59116	57190	51586	37846	35131	26274	25248	23935	22200	19768	20748	14243	16637	6991	11364	2850	6311	1198	4129
鼓浪屿区	64	52	241	191	399	386	549	554	984	947	984	906	901	790	833	852	825	869	871	818	823	694	594	526	364	397	439	443	412	378	272	375	155	263	96	196	54	143
思明区	381	367	1520	1314	2570	2346	3123	2945	7825	8815	11792	10035	8353	7076	6879	6124	6372	5495	5256	4629	4535	3784	3171	2784	2153	2088	2248	2279	1896	2058	1296	1646	693	1183	313	649	140	446
开元区	2753	2441	8565	7263	11687	10005	11938	10964	21225	24299	37433	37328	45340	38510	37328	30499	29247	22574	19276	15602	15684	13283	10383	9664	7379	7014	7296	6721	5538	5256	3534	3771	1614	2418	657	1364	290	894
杏林区	920	805	3140	2688	5367	4946	7209	6823	12796	18153	17169	17255	18330	14452	14270	11444	10766	8013	7465	6262	5746	5172	3833	3531	2753	2587	2466	2155	2008	2010	1564	1663	724	1079	249	627	131	436
湖里区	2095	1787	6554	5166	7739	5909	6443	5612	20790	32752	43693	47859	46796	38004	31750	22636	18487	12259	9985	6757	7394	5796	5006	4100	3059	2446	2512	2009	1655	1587	1053	1213	516	829	219	444	121	284
集美区	622	621	2190	1870	3468	3120	4744	4365	9859	14180	12843	11839	9210	8259	7897	6776	6261	5267	4895	4175	3826	3575	2532	2352	1862	1685	1470	1429	1344	1450	1047	1260	512	874	211	440	71	277
同安区	2886	2624	10313	9100	22423	17318	31100	24621	30133	28791	24753	26112	31706	31206	30664	28107	26018	24217	22139	20873	19182	19282	12327	12174	8704	9031	7504	7164	6915	8009	5477	6709	2777	4718	1105	2591	391	1649
莆田市	16158	13101	73394	53415	126990	106910	171785	185104	116250	139722	94894	118304	113016	127258	108095	122795	96854	109260	87864	90256	90080	91797	59429	57179	43762	42056	37369	37539	33264	38600	25864	33937	13195	22210	5808	13425	2384	8600
城厢区	1097	954	4677	3634	6351	5447	9419	8761	11023	14780	11587	14142	13113	13586	11181	11616	10112	10282	7778	7353	7623	7748	5330	5102	3971	3617	3328	2918	2525	2707	1809	2484	845	1535	413	1045	191	732
涵江区	1108	915	4718	3932	6866	6411	10257	9833	8664	11290	9693	10615	12074	11804	10138	10399	8939	9531	7000	6772	7434	7625	5139	4985	3497	3180	2876	2597	2419	2989	1900	2611	882	1676	419	1020	182	720
莆田县	8629	7053	35597	26287	64287	53438	97728	112940	61751	79247	45117	59687	52878	62683	52189	61655	48745	57180	44978	48342	46487	48541	30484	30256	21900	22131	19130	20552	17792	21194	13516	18754	7152	12569	3246	7859	1350	5234
仙游县	5324	4179	28402	19562	49486	41614	54381	53570	34812	34405	28497	33860	34951	39185	34587	39125	29058	32267	28108	27789	28536	27883	18476	16836	14394	13128	12035	11472	10528	11710	8639	10088	4316	6430	1730	3501	661	1914
三明市	14328	11750	57244	46204	105994	83620	168332	151399	106201	89142	82908	79996	131947	127198	150388	141184	122446	112784	88945	79886	79189	74540	61186	54027	48342	40824	48586	42084	36935	32205	26435	24608	15131	15852	6680	8407	2627	4521
梅列区	912	722	3495	2801	5038	4109	5598	4996	5698	5847	6666	6252	10078	9221	10604	9572	9218	7876	5796	5056	5048	4730	4184	3871	3185	2892	2976	2462	2144	1703	1296	959	574	496	225	265	86	223
三元区	967	824	3848	3188	5470	4620	7794	6785	8921	8311	8527	7001	9936	9691	11645	10742	9896	8379	6413	5344	4878	4688	4163	4019	3360	3296	3566	3214	2815	2084	1717	1334	792	783	351	444	151	274
明溪县	546	450	2390	2051	3659	3116	7057	6805	4302	3649	3299	3168	5398	5472	6400	6289	5364	4698	4055	3484	3386	3172	2702	2300	2224	1661	2173	2048	1546	1579	1077	1218	614	693	328	408	121	200
清流县	888	689	3297	2796	5135	4094	8459	7866	5502	4319	4722	4014	7604	6559	8299	7256	6369	5707	4766	3906	4148	3736	2931	2564	2513	2285	2714	2470	1903	1970	1385	1640	783	1037	382	557	130	265
宁化县	1607	1333	6931	5584	13274	9524	22551	20366	12148	10013	6573	7666	11746	13175	14788	15515	13309	13527	10234	9977	9582	9227	7289	7001	5600	5117	6276	5813	4230	4189	3182	3593	2102	2467	899	1256	265	505
大田县	1650	1243	5698	3893	20927	15802	28490	26546	14390	12710	9087	10880	15750	15796	17482	16542	13265	12469	9302	8925	9143	8799	6560	5814	5925	4586	5180	4290	4335	3531	3058	2873	1865	1744	751	827	370	521
尤溪县	1920	1475	8845	6396	21117	15967	32188	28567	16783	13445	9610	9500	18148	17656	20527	20113	16780	16627	14230	12650	11721	11143	8755	7490	6851	5264	6617	5000	5803	4430	4681	3690	2766	2480	1175	1178	464	707
沙县	1573	1267	5424	4626	7784	6432	12138	10048	8510	6959	8762	7904	13286	12047	13995	12757	10661	9804	7738	7235	7207	7090	5762	5112	4564	3747	4693	3944	3721	3384	2619	2337	1420	1480	705	909	327	577
将乐县	892	720	3763	3049	5353	4445	10486	9372	6542	5125	4955	4868	7743	7530	9556	8793	7694	7407	5742	5021	5137	4775	3967	3470	2938	2369	3157	2818	2323	2252	1576	1487	864	970	447	530	136	219
泰宁县	638	572	2717	2415	3889	3245	7504	6660	4248	3480	3610	3516	5861	5775	6874	6291	5411	5058	3667	3506	3811	3558	3041	2693	2269	1968	2316	2031	1536	1419	1115	1119	621	751	281	430	112	179
建宁县	803	731	3325	3072	3961	3705	9313	8427	5004	3914	3592	3889	6600	6814	7848	7755	6303	6136	4881	4483	4144	3955	3436	2967	2599	2341	2704	2595	1607	1579	1270	1331	842	943	331	444	94	180
永安市	1932	1724	7511	6333	10387	8561	16754	14961	14153	11370	13505	11338	19797	17462	22370	19559	18176	15096	12121	10299	10984	9667	8396	6726	6314	5298	6214	5399	4972	4085	3459	3027	1888	2008	805	1159	371	671
泉州市	37873	31970	126965	98453	329163	266799	440198	425314	408451	436325	409153	385802	439942	403006	368718	354097	286425	271530	214453	194640	192873	180604	127541	116082	89152	82019	84338	82897	74272	79819	54093	64793	26782	42794	10267	24365	4223	16849
鲤城区	1171	997	3656	3094	6067	4881	9978	8561	19130	24215	22286	18348	19420	16575	14448	13774	12850	12106	10062	8766	8437	7503	5532	5386	3698	3666	3813	4093	3588	4149	2701	3109	1236	1989	504	1212	231	925
丰泽区	1606	1439	5120	4264	7286	5944	10976	9490	30248	32244	40902	30531	36087	27544	25470	20497	18374	14425	11596	8822	9315	7512	5717	5126	3753	3101	3486	3107	2706	2880	1837	2203	736	1541	293	918	143	608
洛江区	1081	938	3285	2517	6197	4345	10686	9412	9722	10395	10826	10048	8633	8270	6900	7235	4967	5196	4194	4066	4301	4184	2786	2736	2074	1962	1988	1912	1654	1818	1218	1623	609	1077	213	604	73	326
泉港区	1608	1477	6091	4593	20750	17804	26199	25054	20235	18624	12309	13523	14718	15584	14053	14615	11662	12263	10669	10917	9300	9390	5990	5803	4152	4465	3969	4088	3849	4425	2824	3729	1618	2369	696	1449	268	1079
惠安县	5280	4680	15930	12988	45723	41515	60395	63569	44947	46915	37157	38573	45614	47948	41478	42754	30905	32078	25241	26489	24444	25684	16312	16777	10291	11218	10432	13058	9179	12520	6707	11053	3234	7300	1326	4233	541	2893
安溪县	5670	4189	20947	15124	60261	48657	77824	83542	52669	53223	40864	41178	46638	45748	46716	47441	36193	36682	29603	27720	27992	26463	17549	16532	14110	12367	12521	11145	10592	10056	7673	8363	3839	5249	1343	2651	540	1563
永春县	3264	2827	12144	9496	22010	16975	37221	34025	23558	20446	19329	20824	25295	26625	25644	26373	22294	21770	17189	15253	16706	14982	10920	9340	8431	7200	8193	7081	6811	6355	4373	4989	2021	2884	862	1683	362	1026
德化县	1802	1511	5567	4513	14622	12418	20139	19639	15483	15706	12344	13978	17293	16726	16227	14325	12872	11330	9317	8244	8525	7468	5693	4944	4607	3929	4098	3615	3273	3167	2298	2331	1043	1266	394	637	168	322
石狮市	1958	1665	6826	5497	15299	12344	20130	18192	30697	35808	41241	36770	43168	34450	30913	25900	22873	18608	14711	11325	11359	8830	7425	5795	4778	3934	4228	4119	3904	3999	2910	2796	1479	1994	536	1184	265	876
晋江市	6874	5708	22519	17815	53541	43048	66131	60229	88728	104039	115727	103421	117487	98713	85257	75366	61355	52562	40397	33381	33499	29336	22800	19695	14200	12690	13580	13267	12658	13212	9758	10192	4867	7162	1927	4129	761	3228
南安市	7559	6539	24880	18552	77407	58868	100519	93601	73034	74710	56168	58608	65589	64823	61612	65817	52080	54510	41474	39657	38995	39252	26817	23948	19058	17487	18030	17412	16058	17238	11794	14405	6100	9963	2173	5665	871	4003
漳州市	27682	24349	110939	93210	177331	147070	245088	223061	216908	205942	187670	185384	243753	229066	245008	225057	203830	189272	166813	153264	144766	137641	98534	89019	79474	70573	74069	66938	60583	62567	43095	52558	21162	33257	9368	20232	4022	13120
芗城区	2281	2298	8455	7662	10693	9930	14802	13459	22476	23587	22893	20663	24374	23426	23808	22232	21805	19552	17280	15475	14122	13258	9960	9435	7446	7183	7221	6222	6354	6175	4446	4672	2219	2984	978	1808	453	1107
龙文区	723	660	2853	2668	4023	3616	6260	5483	6764	6966	6548	5978	7927	7021	7867	7096	6220	5497	5019	4545	4375	4582	3021	2710	2046	1876	1811	1560	1705	1689	1267	1433	671	906	303	542	128	331
云霄县	2880	2258	10998	8214	18944	14787	21624	19702	17810	16743	18488	18040	22358	20164	20378	18305	16606	15447	13434	12633	12275	11928	8496	7250	7308	6008	7002	6180	5136	5241	3676	4683	1783	2730	803	1821	311	1173
漳浦县	5098	4529	18362	16239	31749	25588	47355	43999	39113	36986	35618	35977	43906	41004	40193	37287	32817	30881	26989	24979	22890	22600	15973	14996	13531	12786	11650	11209	9151	9866	6495	8480	3300	5422	1518	3539	709	2563
诏安县	3497	3225	15353	12522	25041	19652	31189	27766	28987	27227	22826	22249	29593	26747	28366	25259	24221	22306	19953	18798	16731	15978	11739	10357	9418	8154	9228	8753	8029	8264	5657	7329	2645	4553	1155	2833	543	2013
长泰县	960	891	4190	3553	6469	5755	11257	10500	9133	8202	5946	6402	8818	8578	11355	10610	9473	8565	7674	6820	6029	5633	3914	3639	3609	3111	3173	3150	2646	2720	1697	2166	784	1354	314	683	136	379
东山县	1212	1055	4581	3862	8419	7091	10599	9875	7983	7531	7938	8301	12056	11745	10814	10391	9153	8807	7275	6838	6387	5949	4811	4346	3633	3205	3313	3128	2455	3136	1532	2927	839	1947	469	1295	220	1034
南靖县	2002	1704	7936	7263	11016	10281	17673	16472	14536	13564	11635	11683	18495	17413	20331	18376	16596	14805	13123	12087	11793	11062	7638	6634	6150	5228	6022	5219	5005	4899	3483	3834	1738	2611	824	1661	352	1021
平和县	3795	2918	16893	12145	23203	16923	30928	25870	26132	23722	19312	19171	27422	25445	27486	24802	22672	21345	19085	17454	17321	16167	11421	9332	9831	7780	9194	7690	7500	7196	5412	6288	2400	3641	1049	2079	397	1228
华安县	927	916	3757	3388	4563	4194	9178	8537	6717	6511	6042	6304	9917	8647	9349	7714	7555	6847	5815	5200	4898	4592	3228	2906	2885	2581	2856	2455	2196	2106	1494	1648	788	1068	329	573	103	315
龙海市	4307	3895	17561	15694	33211	29253	44223	41398	37257	34903	30424	30616	38887	38876	45061	42985	36712	35220	31166	28435	27945	25892	18333	17414	13617	12661	12599	11372	10406	11275	7936	9098	3995	6041	1626	3398	670	1956
南平市	16444	14782	65150	55745	99267	84918	149133	133101	115179	96425	94404	85914	145920	140351	165342	156963	138190	131043	104191	96890	96723	90417	72607	63485	54108	44496	53781	44641	44276	37247	33102	28412	18357	18302	8407	10456	3072	5340
延平区	2888	2537	11513	9711	16052	13480	20863	17952	21008	18017	19520	16652	26474	25107	29359	27650	24848	22921	18407	17127	16298	15657	12607	11284	9130	8308	9452	8137	7992	6442	5617	4706	3186	3019	1512	1709	626	1050
顺昌县	1219	1119	4751	4146	9137	8272	12123	11418	9370	7296	6833	6179	11514	11547	14466	13315	11780	11004	8908	8187	7392	7073	5435	5135	4337	3948	4603	4060	3696	3174	2771	2386	1434	1356	645	818	268	484
浦城县	2169	2000	8800	7634	9797	8938	13988	12659	10067	7793	8239	8443	13945	15126	17719	17581	15382	15622	11999	11445	13777	12594	10165	8501	7231	5228	7444	5721	6384	5276	4998	4420	2961	3019	1293	1704	448	762
光泽县	870	707	3938	3213	5484	4978	8139	7696	4958	3916	4134	3985	7245	7040	8955	8370	7331	6614	4597	4124	4197	3864	3840	3438	2852	2411	2959	2631	1924	1712	1606	1446	893	913	419	459	126	230
松溪县	832	770	2906	2516	5778	5034	9642	8850	5347	4210	4290	3929	7403	6965	8060	7710	6775	6617	5038	5047	4552	4374	3464	2863	2494	1991	2545	1958	2398	1941	1726	1408	870	811	401	537	133	268
政和县	1082	849	4303	3051	10238	7185	15779	13453	8346	6695	6647	6270	9925	9391	9926	9755	7920	7782	5942	5801	5886	5820	4407	3503	3222	2125	3212	2283	2869	2099	2230	1498	1229	926	536	529	180	275
邵武市	1608	1438	6747	5709	9518	7971	14727	12744	11236	9163	9154	8576	15253	14701	17836	16752	15508	14518	11115	9826	9790	8686	7297	6874	5527	5130	5422	4996	4398	3948	3190	3011	1723	1780	784	985	284	476
武夷山市	1120	1129	4268	3751	7338	6544	11084	10341	9620	8604	8352	7718	11949	10978	12934	11924	10772	9437	7673	6512	6857	6093	5272	4406	4133	3215	3805	3186	2599	2186	2123	1815	1342	1238	571	712	194	361
建瓯市	2846	2566	10503	9439	16211	13751	26277	23047	21041	17036	15685	14252	24936	24113	27412	27085	22228	22114	18547	17733	17254	16248	12332	10826	9035	7446	8291	6874	6993	6272	5263	4592	2847	3061	1425	1752	498	820
建阳市	1810	1667	7421	6575	9714	8765	16511	14941	14186	13695	11550	9910	17276	15383	18675	16821	15646	14414	11965	11088	10720	10008	7788	6655	6147	4694	6048	4795	5023	4197	3578	3130	1872	2179	821	1251	315	614
龙岩市	14540	12646	54389	44741	112973	95784	176855	169632	130117	111512	84623	84156	132566	128425	145172	136539	117974	111072	87398	75937	84164	74830	62083	52128	51622	41899	51161	47241	33272	35816	24214	30288	14178	22408	6954	13673	2809	8519
新罗区	2386	2252	9225	7867	14594	12544	23184	21690	28892	25484	26602	20253	37168	29638	38574	28130	31432	22871	21373	16023	18390	15063	12770	10222	9881	7931	8956	7804	6287	5961	4554	4640	2547	3335	1178	2129	488	1413
长汀县	2502	1898	10510	7787	20542	16911	31058	31905	17921	16853	9510	12000	14274	16625	15820	18938	13782	15861	11814	11407	12207	11368	9796	8796	8249	6821	8541	8107	4770	5629	3761	5253	2541	3873	1252	2354	459	1426
永定县	2544	2263	8912	7584	14800	12558	29571	27360	20702	16627	11987	12294	19562	18941	22294	20639	18088	17430	13576	11945	13879	12513	9316	8058	7561	6166	7492	6741	5462	5654	3699	4450	2130	3508	1122	2201	483	1475
上杭县	2387	2029	9584	7994	20829	18009	31776	30789	17814	15716	10133	12242	18229	20615	20586	23253	16374	18170	13067	12148	13021	12031	9539	8124	8691	7130	9193	9065	5698	6904	4062	5929	2388	4359	1137	2634	448	1603
武平县	1860	1657	6428	5671	15783	13589	22496	21062	16206	12961	8477	9507	15344	16212	17102	17627	13658	14102	8863	8108	9978	9035	7550	6370	6394	4918	6890	6083	4460	5062	3224	4424	1743	3090	763	1803	332	1084
连城县	1371	1218	5245	4053	16101	13902	21622	21029	14449	12151	8249	8618	13097	13238	14580	14394	11722	11620	9750	8268	9152	7956	7574	5830	5851	4834	5510	5537	3122	3508	2521	3229	1613	2714	916	1656	363	935
漳平市	1490	1329	4485	3785	10324	8271	17148	15797	14133	11720	9665	9242	14892	13156	16216	13558	12918	11018	8955	8038	7537	6864	5538	4728	4995	4099	4579	3904	3473	3098	2393	2363	1216	1529	586	896	236	583
宁德市	14878	12365	55573	43675	148707	126198	183525	164418	145870	123576	122055	113516	142551	138670	141615	134793	122810	116868	109942	96279	101128	90910	75768	55167	53459	36335	51495	34981	45281	33589	40656	32443	24808	22114	11730	11964	4842	6704
蕉城区	1836	1591	5329	4755	18275	17171	22495	20823	21324	19690	18350	16013	20979	19358	20142	18692	16899	15378	13599	11633	12863	11174	10020	7364	7271	4892	7043	4751	5979	4408	5225	4059	3305	2808	1540	1632	657	970
霞浦县	2061	1758	7752	6024	20510	16778	28998	25995	22690	17929	18844	15960	21396	19684	21610	20063	19980	18525	17989	15800	15951	14516	11898	8526	8624	5890	8125	5481	7064	5517	6435	5133	3935	3540	1769	1921	748	1055
古田县	1811	1638	6171	5147	18457	15050	23190	20589	20374	16461	16973	15560	20432	18992	19584	18112	16367	15987	14993	14142	14152	13150	10771	7360	7352	4848	6568	5059	5298	4294	4621	4259	3240	3084	1698	1641	701	864
屏南县	859	739	3008	2578	9000	7383	11329	9899	9104	6899	6036	5832	7971	8366	7800	7495	6788	6497	6015	5560	5361	4862	4269	2841	2844	1953	2800	2093	2303	1751	2066	1685	1328	1204	744	589	312	319
寿宁县	1384	1107	6143	4702	13311	11540	14999	13077	10164	8280	8996	9211	10541	10898	10199	10107	8526	8443	7672	6936	7388	6867	5704	4110	3647	2355	3805	2608	3438	2482	3275	2446	1923	1622	948	867	410	440
周宁县	874	715	3302	2467	9510	7603	11923	10282	8553	7515	5984	6536	6726	7316	7099	7482	5945	6561	5717	5346	5467	5017	4275	2970	3146	1973	3117	1962	2714	1791	2480	1750	1519	1180	761	653	310	346
柘荣县	455	418	1812	1582	4343	3847	5518	5137	4393	3646	4054	3897	4427	4380	4360	4099	3619	3547	3036	2692	3179	2795	2471	1532	1821	995	1606	860	1686	1006	1584	1023	861	655	412	328	163	195
福安市	3099	2258	11196	7430	29822	24122	33730	29279	25597	22704	21854	20609	25087	26053	25469	25170	22577	21687	21247	17498	19312	17477	14005	10571	10024	6914	9465	5908	8234	5859	7970	6286	4675	4257	2197	2354	819	1242
福鼎市	2499	2141	10860	8990	25479	22704	31343	29337	23671	20452	20964	19898	24992	23623	25352	23573	22109	20243	19674	16672	17455	15052	12355	9893	8730	6515	8966	6259	8565	6481	7000	5802	4022	3764	1661	1979	722	1273
江西省	329721	277400	1236562	904105	1785706	1472529	2334970	2122933	1742286	1516967	1783400	1742599	2024182	1961022	1991994	1944066	1654824	1591496	1345880	1261481	1261884	1184306	974474	879822	679910	613061	653571	594119	496131	484886	355122	375362	216563	270701	90984	142493	32076	68010
南昌市	35928	29262	136912	91250	183159	143009	226587	205488	208262	193465	214035	186859	209910	203461	210397	205548	173392	167448	144811	136852	136952	132001	107897	100107	75484	66505	67558	59995	57599	54400	39029	41576	21329	28104	9252	16395	3296	8154
东湖区	2527	2202	9062	7747	12657	11267	16174	15761	30840	33964	29749	24466	19862	21826	21310	21706	22870	22574	19784	18691	17200	16604	11861	11075	8617	8751	8464	9020	7703	7204	5188	4882	2529	3131	1156	1953	508	1131
西湖区	2701	2544	9914	8525	13982	12310	17945	17131	19758	20426	22396	20757	21602	23280	22559	23660	24988	24947	23298	22014	20268	19873	14720	13780	10433	10091	9694	9539	8038	8141	5668	6138	3072	3896	1495	2373	591	1217
青云谱区	1548	1320	5682	4347	6826	5746	7549	7199	11412	11215	12636	10946	11832	11624	11069	10512	9750	8996	7952	7821	8122	9110	7072	6764	5208	4502	4691	4341	3540	2724	1958	1696	870	996	378	628	155	404
湾里区	604	500	2133	1389	2829	2299	4154	3774	2731	2462	3536	3245	2899	2722	2902	2865	2404	2290	1894	1995	1877	2005	1573	1512	1229	1018	927	808	986	864	693	660	382	419	148	236	49	117
郊区	4524	3837	18910	11666	23459	16686	24606	21377	40563	34918	40597	31143	30383	28598	28969	26236	20983	18352	15794	14095	13634	13744	10713	9788	7684	6754	6882	5426	5206	4471	3379	3498	1762	2346	789	1432	284	714
南昌县	8869	6567	34670	20186	48212	33903	58016	52125	32698	28462	36960	33847	44071	42879	46659	47572	34739	34970	30924	29168	30149	28817	24302	23209	17242	14873	15487	13027	12703	12422	9073	10344	4947	7094	2131	4392	621	2031
新建县	6440	5519	24997	17887	35882	28861	38004	33979	30628	26039	30804	25655	33943	28987	32132	28827	23955	21348	18712	17083	17295	16052	14488	13424	10489	8876	8473	6813	7593	6740	5359	5448	2825	3520	1185	1945	414	872
安义县	2082	1578	7789	5091	10988	8754	15912	14934	9111	9157	7502	8245	9418	9541	9565	10346	8114	8517	7149	6999	6376	5833	5226	4774	3557	3068	2846	2250	3010	2843	2230	2426	1435	1697	553	851	206	385
进贤县	6633	5195	23755	14412	28324	23183	44227	39208	30521	26822	29855	28555	35900	34004	35232	33824	25589	25454	19304	18986	22031	19963	17942	15781	11025	8572	10094	8771	8820	8991	5481	6484	3507	5005	1417	2585	468	1283
景德镇市	11680	9645	39176	30193	61993	54694	77884	72536	59330	53370	63920	64213	72939	69753	76700	72543	68743	62314	53033	47954	46234	43298	36656	33414	23847	21233	23022	21097	18302	17779	12093	12307	6180	7509	2180	3492	662	1449
昌江区	1113	905	3775	2983	6358	5563	7575	7054	5396	4720	5772	5836	6930	6883	7708	7508	6768	6122	5499	4614	4528	3901	3255	2981	2086	1900	2008	1773	1669	1697	1077	1126	609	748	214	340	68	159
珠山区	1801	1574	6177	5428	9889	8752	10872	10508	11495	11947	12482	12071	13937	14495	17467	16924	18141	16437	13620	11861	11462	10221	7903	7153	5491	5386	5738	5881	4771	4667	2912	2967	1442	1638	563	822	176	428
浮梁县	2307	1978	6579	6052	12546	12336	14155	14666	9590	9163	11872	12390	14866	13202	16041	14607	13456	11709	9851	8550	8603	7588	6719	6128	4387	3811	4495	3931	3943	3710	2619	2694	1298	1624	442	699	121	280
乐平市	6459	5188	22645	15730	33200	28043	45282	40308	32849	27540	33794	33916	37206	35173	35484	33504	30378	28046	24063	22929	21641	21588	18779	17152	11883	10136	10781	9512	7919	7705	5485	5520	2831	3499	961	1631	297	582
萍乡市	12580	11453	43816	39153	64656	59984	90198	85086	74783	63032	77578	74706	85387	81256	84054	80033	73999	68654	63535	60270	61429	57782	43207	38617	29100	28082	30094	26888	21403	19981	16878	16426	11353	11674	5351	6321	2386	3547
安源区	2594	2325	8336	7617	11623	10858	17212	16444	18273	17085	18619	18611	20547	20926	21676	21150	21325	20036	16790	16011	15944	15740	10664	9732	6948	7543	7273	7100	5263	5094	3971	3515	2292	2328	996	1203	503	712
湘东区	2597	2416	8822	8001	14338	13109	19030	18140	14597	11269	15876	15044	17923	17144	18760	17417	15946	14490	14088	13779	13818	13159	9283	8237	6117	6219	6579	5537	5119	4669	3948	3866	2612	2589	1268	1327	628	805
莲花县	1797	1574	6107	5410	9014	8430	12911	12305	9581	7809	9426	9398	10750	10292	9962	9432	8934	8491	7859	7507	7848	7585	5740	5371	4028	3686	4227	4185	2535	2456	2096	2174	1549	1740	742	1007	236	474
上栗县	3705	3398	14753	12951	20930	19315	26446	24532	20113	17057	21365	20677	23075	21238	20754	20003	16797	15557	14995	13772	14061	12634	10248	9137	7323	6503	7212	6213	5207	4730	4140	4089	2984	2988	1427	1611	631	866
芦溪县	1887	1740	5798	5174	8751	8272	14599	13665	12219	9812	12292	10976	13092	11656	12902	12031	10997	10080	9803	9201	9758	8664	7272	6140	4684	4131	4803	3853	3279	3032	2723	2782	1916	2029	918	1173	388	690
九江市	35511	30513	119023	94336	175603	157674	260820	241373	201663	176268	197221	194281	221630	210344	219640	210512	188504	177578	142171	131973	139426	127446	110937	98682	78478	70546	62681	55321	52598	49181	39574	40323	25030	30660	9222	14517	3276	6712
庐山区	2017	1804	5992	5296	9663	8902	11574	10990	12045	10680	11711	10664	12177	12155	13545	12810	11393	10242	7912	7479	8295	8526	7421	6827	5292	4717	4106	3504	3327	2880	2384	2386	1349	1694	455	850	139	422
浔阳区	1644	1482	6200	5738	8683	7758	10065	9757	11343	13013	12597	13463	14240	16075	15912	15830	15734	14900	12106	11151	11621	10875	8153	7629	6216	5992	5129	4816	4393	3835	2866	2642	1540	1806	637	1066	250	547
九江县	2883	2112	9720	6654	14729	12552	21795	20426	15182	12731	13640	13691	14455	13979	15891	15783	13745	13622	9896	9432	10094	9274	7674	7154	6000	5510	4414	3838	3916	3644	2841	2906	1728	2282	605	1112	188	474
武宁县	2717	2521	6029	5450	10447	10093	23868	22487	16706	14565	13757	13419	17753	16085	18082	16782	15601	14065	12619	11435	11130	9701	8038	6933	5779	5114	4907	4348	4485	4162	3632	3601	2551	2925	1016	1488	351	650
修水县	5918	5510	17201	14834	24947	23643	45307	42971	35236	31669	38445	37253	42456	36440	38216	33628	30935	27913	23842	21553	21586	18933	18055	15505	13740	12330	12285	10523	7450	6519	6728	5933	5653	5511	2410	2743	872	1283
永修县	2824	2500	9916	7288	15097	13310	19989	18377	14708	12725	14645	14441	16752	15859	18327	17327	15864	14607	11523	10798	11066	10098	8736	7972	6441	5939	4785	4278	4981	4628	3845	3834	2271	2545	897	1276	333	655
德安县	1584	1500	4283	3601	6200	5930	11419	10240	9002	7902	9427	9445	10686	10492	10753	10430	9152	8893	6188	6019	6324	5681	4553	3831	3411	2856	2687	2292	2469	2153	1717	1570	1119	1363	415	623	158	279
星子县	2015	1625	8504	5959	10878	9167	14236	13004	9800	8309	9687	9529	10111	9978	10153	10345	8930	8741	6361	6057	6536	6219	5361	4901	3614	3323	2695	2398	2296	2271	1901	1994	1175	1417	429	707	164	319
都昌县	5850	4764	25519	18836	34216	30090	43875	39955	34332	28128	30160	30142	30931	30291	28702	28917	24268	23700	20324	18838	20254	18216	16672	14464	9582	8354	8337	7174	7615	7836	5083	6170	2585	4146	797	1701	277	805
湖口县	2134	1728	7803	6083	12326	10662	15798	14253	10294	8641	10894	10929	13297	12826	12040	11993	10411	10294	8605	7714	9038	8309	7824	7075	4921	4220	3011	2689	2882	3084	2128	2676	1198	1903	269	718	89	272
彭泽县	2730	2446	8783	7667	11550	11015	19412	17712	14658	12289	13692	14171	17042	16773	17165	17448	14822	14476	10604	9757	10756	9571	8348	7635	6023	5676	4626	4349	4079	3975	2939	3322	1441	2281	418	907	159	368
瑞昌市	3195	2521	9073	6930	16867	14552	23482	21201	18357	15616	18566	17134	21730	19391	20854	19219	17649	16125	12191	11740	12726	12043	10102	8756	7459	6515	5699	5112	4705	4194	3510	3289	2420	2787	874	1326	296	638
新余市	7162	5740	28075	22346	36774	29291	52324	44827	49215	37191	47421	44339	59820	57661	61215	58160	51490	47212	40605	38053	34671	33861	26981	23333	18613	16975	17135	15601	13584	12986	9271	9452	5753	6551	2253	3324	904	1651
渝水区	5376	4284	20787	16179	27058	21327	36129	29991	37002	27290	34865	33103	43723	43266	44695	42891	37754	34596	29228	27347	25207	24736	19672	17117	13561	12483	12294	11079	9381	9070	6381	6716	3846	4652	1430	2269	551	1055
分宜县	1786	1456	7288	6167	9716	7964	16195	14836	12213	9901	12556	11236	16097	14395	16520	15269	13736	12616	11377	10706	9464	9125	7309	6216	5052	4492	4841	4522	4203	3916	2890	2736	1907	1899	823	1055	353	596
鹰潭市	8813	7284	30193	20821	44846	33935	59137	51097	43578	36964	39913	42318	53026	51962	54027	52223	44955	41947	37262	34315	34043	31759	25755	23510	16486	14728	17009	14602	12848	11662	8771	8650	5039	6519	1976	3347	529	1226
月湖区	1432	1260	4653	3445	6033	4786	8475	7503	7265	6877	7205	7522	9495	9805	9973	9731	9113	8783	6924	6566	6056	5737	4506	4170	3157	2766	2842	2507	2266	1939	1497	1354	766	897	290	506	102	202
余江县	2791	2293	10981	6827	16026	12034	20371	17456	12626	10220	8836	10514	14611	15219	14968	15345	12397	12125	11228	10284	10911	10048	8022	7661	5133	4715	5168	4420	4245	3973	2766	2729	1620	2199	642	1170	152	426
贵溪市	4590	3731	14559	10549	22787	17115	30291	26138	23687	19867	23872	24282	28920	26938	29086	27147	23445	21039	19110	17465	17076	15974	13227	11679	8196	7247	8999	7675	6337	5750	4508	4567	2653	3423	1044	1671	275	598
赣州市	63004	52732	248629	186025	362364	296330	432909	395698	294809	259718	301002	307002	356178	360272	345388	357237	279577	284733	233239	221096	222783	212189	172409	157762	128977	122395	128403	127325	88240	96117	64267	75729	39478	54531	17433	28994	6367	15532
章贡区	3030	2681	10819	9601	13832	12962	18538	17934	26871	25003	27137	23064	25437	25563	23964	22748	22033	20417	18580	16384	18246	17338	13697	12037	9401	9121	8383	8158	6485	6535	4013	4467	2240	3186	1051	1921	515	1208
赣县	4093	3153	16519	11737	23339	19068	28543	27125	18429	20114	18681	23228	22692	25343	22024	23992	17672	19252	14188	14468	14919	14476	12124	11232	9197	8721	8507	8307	5654	5976	4222	4821	2611	3648	1041	1704	368	877
信丰县	4724	4071	18495	14593	30545	25664	34985	33381	20226	18071	23092	25030	28079	29622	28793	30532	23080	23770	19465	18392	17882	16863	13129	12143	9973	9652	9572	10481	6886	8441	4293	5877	2415	4109	930	1991	364	1051
大余县	2001	1665	7212	6218	9701	8343	13841	13066	8569	7037	10077	9929	13573	13555	14839	13803	11985	11048	10036	8548	9295	8526	6813	5638	4682	4269	4737	4636	3571	3868	2273	2823	1208	1880	528	1016	206	596
上犹县	1846	1621	6660	5456	9957	8012	13812	12573	8693	8099	11925	12303	13699	13641	12993	12966	10271	10391	7431	7292	8145	7963	5920	5452	4990	4530	5366	5122	3765	3736	2671	2901	1533	1943	717	1064	250	529
崇义县	1379	1169	4720	4167	6245	5612	10595	10183	6916	6176	7998	7772	10498	10139	10314	10059	8393	8014	6232	5454	5985	5356	4602	3740	3395	2983	3607	3254	2581	2476	1859	1805	1122	1257	499	704	249	410
安远县	2874	2374	12132	9256	16611	13876	18479	17493	12678	11709	13540	13107	15339	14233	14675	14713	11218	11540	8881	9039	7917	7849	6049	5633	4637	4799	5432	5326	3474	3902	2247	2971	1171	1937	528	1040	208	654
龙南县	2406	2104	6972	5911	14374	13016	15747	14542	11978	10525	11883	11742	13820	13289	13890	13521	11753	11110	9925	8982	8965	7984	6142	5711	4591	4602	4479	4752	3222	4327	1924	3088	1064	2246	467	1307	204	949
定南县	1286	1182	3939	3434	8818	7630	10659	10167	7260	6012	7047	6572	10019	8773	9650	8803	7936	6988	5967	5065	5537	4881	3644	3224	2943	2806	3137	3241	2546	3114	1348	1906	658	1224	351	757	135	464
全南县	1426	1314	3273	3017	6632	5725	9439	8696	6702	5401	6658	6308	8960	8250	9221	9014	7849	7359	6297	5776	5811	5177	3836	3166	2874	2751	3134	3343	2602	3061	1776	2183	864	1282	326	748	138	458
宁都县	6160	5246	19767	14178	29903	23520	42716	37695	28162	23445	28075	28531	33855	32096	31383	30670	25443	25314	21282	20451	18599	17866	15243	14113	11137	10334	11617	10841	7078	6522	5783	5755	4155	4532	1789	2384	543	1058
于都县	7008	5561	34543	23358	46372	36526	45871	40105	29064	23689	29223	28311	32730	32302	30398	34229	22596	25418	21849	21494	21569	21026	17324	16393	12688	12618	12322	12763	8069	8922	6888	7921	4606	5897	1841	2958	695	1461
兴国县	5617	4621	22443	15356	30334	23839	35925	31920	25067	22321	23537	24643	28824	29967	26751	28365	22517	23272	19296	17359	18186	16426	15526	13647	11607	10826	10668	10121	7194	7212	5794	6007	4304	4899	2019	2786	594	1373
会昌县	3833	3137	17699	13743	21761	18106	22464	19766	14642	13306	16361	15420	19055	19021	17480	18136	13260	13520	10524	9951	10967	10236	8772	8000	6415	5773	6681	6210	3887	4414	3301	4086	1992	2945	848	1388	271	744
寻乌县	2196	1839	9457	7254	13775	12211	16912	15379	12082	10011	12754	11955	14119	12071	13501	12300	10959	9985	8348	7521	6844	6298	4739	4369	3868	3688	4630	4819	3117	3580	2322	2818	1336	1951	703	1129	339	675
石城县	2311	2101	8057	5764	15425	12290	19082	17202	11408	8703	10223	10121	12050	11864	11955	11914	10205	9957	8182	7843	7061	7046	5571	5463	4366	4184	4686	4415	2905	2904	2315	2521	1403	1829	545	869	182	364
瑞金市	4602	3966	20756	14799	27227	21252	34660	30759	23808	19865	21603	21630	25976	25117	24819	24444	19935	18933	16699	15214	14557	13753	11543	10490	8737	8222	9058	8466	6064	5965	4960	5183	3147	4004	1645	2079	532	1030
南康市	6212	4927	25166	18183	37513	28678	40641	37712	22254	20231	21188	27336	27453	35426	28738	37028	22472	28445	20057	21863	22298	23125	17735	17311	13476	12516	12387	13070	9140	11162	6278	8596	3649	5762	1605	3149	574	1631
吉安市	33861	28201	121070	88772	185823	153521	251461	230913	192859	162936	211264	203835	224400	215223	215239	204512	177978	169904	146950	136933	132224	123782	98970	89900	74368	69382	71969	68950	50064	51976	36894	40299	24927	31828	11183	17067	3798	7688
吉州区	1974	1520	7107	5507	10367	8744	12966	12106	13010	12103	13332	12917	14584	15090	14580	14132	13168	12986	11486	10846	10468	9929	8094	7473	5654	5054	4626	4720	3737	3835	2400	2715	1610	2249	724	1286	274	712
青原区	1452	1073	5713	3777	8414	6636	10154	9461	9306	7681	9986	8978	9212	8363	8317	7811	6869	6486	5867	5205	5335	4799	4106	3735	2665	2504	2469	2547	1697	1910	1174	1354	1013	1372	436	703	130	318
吉安县	3310	2522	12061	8335	18664	15260	24400	22138	17721	13898	18601	17826	20202	19856	20049	19110	16907	15991	14041	13264	12760	12154	9864	8718	6906	6492	6495	6492	4417	4946	3274	3899	2239	3150	958	1635	336	715
吉水县	3578	2519	14240	8758	20860	14459	26274	22443	19474	15285	21310	20533	22088	21694	21152	21198	16880	16633	15025	14056	13006	12213	9825	8915	7337	7050	6807	6748	4708	5267	3333	3690	2575	3307	1092	1684	345	720
峡江县	1227	911	4646	3245	6457	5319	9864	9313	6204	5212	7316	7359	8157	7690	8129	7578	6695	6230	5225	4919	4537	4299	3227	2929	2512	2286	2413	2299	1841	1811	1261	1262	921	1118	417	564	128	241
新干县	2322	2016	8814	5514	11674	8099	17777	15692	11335	9241	14864	13897	15735	14729	14337	13761	11846	11712	9916	9684	8493	8549	6084	6003	4361	3994	4145	3884	3536	3624	2488	2875	1402	1871	573	911	203	387
永丰县	2902	2394	12552	7829	19468	15132	25322	22669	16644	13616	16792	16398	19365	18943	18531	17673	15085	14279	12051	11344	10166	9624	7993	7462	6438	6092	6426	5745	3798	3754	2760	2640	2052	2355	904	1259	325	497
泰和县	3980	3661	10878	8721	21068	18036	28620	26842	24040	20764	26426	24355	25597	24044	24203	22653	20037	18928	16724	15551	15441	14022	11027	10217	7811	7539	7243	7282	4817	5424	4147	4790	2914	3961	1337	2033	468	966
遂川县	4097	3245	14782	11387	19693	17426	29251	27848	22763	20522	25701	24977	26274	24690	25628	23427	20848	19104	15914	14305	14615	13464	10460	9463	8843	7890	8949	8041	6776	6399	5028	5114	2684	3157	1278	1738	404	770
万安县	2055	1929	7062	5827	12072	10606	15249	14432	11828	10580	13033	13062	13975	13433	12722	12494	10410	10374	8554	7979	7579	6881	5801	4964	4561	4192	4605	4188	2957	3114	2456	2819	1672	2076	705	1139	256	555
安福县	2845	2754	7532	6537	13657	12638	20988	19924	15667	13312	16337	16067	19712	18546	20280	18844	16084	15198	12892	11791	11394	10652	9132	7946	6582	6120	6832	6582	4760	4702	3519	3545	2420	2842	1035	1520	373	641
永新县	3046	2682	12164	10117	17692	15773	22890	20719	18782	15391	20596	20070	21347	20186	19433	18460	16471	16054	14587	13782	14548	13474	10351	9250	8230	7798	8206	7907	5351	5652	3842	4405	2664	3453	1362	2039	413	859
井冈山市	1073	975	3519	3218	5737	5393	7706	7326	6085	5331	6970	7396	8152	7959	7878	7371	6678	5929	4668	4207	3882	3722	3006	2825	2468	2371	2753	2515	1669	1538	1212	1191	761	917	362	556	143	307
宜春市	41851	34179	160704	113465	229526	185000	279959	249817	212944	186736	226623	219011	266101	250705	259380	248234	213805	199466	177562	163526	157364	144489	120075	104916	80481	69609	78396	68462	66208	63576	47684	49036	29685	34951	13042	18488	5135	9601
袁州区	7344	6229	27593	21661	41265	35924	49324	45254	38647	36950	44271	41509	47875	43927	45282	42047	37486	33936	32521	29548	28725	26557	21118	19095	14078	12868	15439	14095	11324	10630	8620	7942	5692	5833	3015	3388	1326	2019
奉新县	2344	1855	8492	6920	11328	9748	16879	15629	13254	11780	14409	14147	15333	14460	14456	14310	11900	11724	9526	8690	9109	7712	7048	5896	4666	3836	3387	2681	3964	3548	3408	3325	2082	2332	855	1147	313	572
万载县	3819	3377	14010	11277	16554	14384	26268	23916	22429	19848	22721	22220	24202	21156	23377	21020	19704	17697	15969	14698	13727	12331	9977	8893	7621	6614	8277	7303	5635	5371	3998	3675	2809	3126	1272	1586	488	840
上高县	2767	2339	9194	6243	13067	10935	20174	18217	13573	11587	10651	10837	17526	17030	18282	17680	16009	14476	13067	11813	10253	9831	7409	6574	5355	4794	5442	4824	4838	4581	3525	3424	2245	2409	1067	1364	414	719
宜丰县	2023	1744	7004	6031	7945	7275	13529	12875	11311	9630	12072	11692	14216	13238	14663	14309	12374	11800	9010	8475	8422	7559	6384	5375	4796	3753	4879	3763	4045	3471	2938	2676	1956	1972	835	1001	304	491
靖安县	1079	945	3381	2856	5219	4706	6921	6654	6048	5281	6017	6028	7442	6710	7610	7312	6434	5906	5217	4391	4210	3689	3252	2704	2049	1738	2200	1722	2438	2086	1822	1821	1120	1179	382	598	177	286
铜鼓县	942	865	2872	2658	4227	3983	7656	7330	5941	5347	6489	6402	7292	6576	7374	6713	6165	5308	4455	3572	3571	3009	2861	2414	2131	2098	2364	2133	1624	1423	1312	1055	1032	936	481	514	201	290
丰城市	10753	7859	51278	31233	69792	51345	69247	58534	42827	36231	53023	51037	62514	61035	60384	59263	48354	46044	39287	37055	35477	33031	28544	26009	19136	16980	18805	16187	15940	15532	10244	11488	5429	7542	2175	3928	820	2050
樟树市	4250	3602	13137	9350	23082	18953	28115	25251	22807	18695	22830	21733	27224	26479	27436	27094	22091	21546	19775	19126	18209	17128	12700	10850	8077	6770	7747	7257	6832	7520	4898	5813	2857	3973	1162	1957	462	1035
高安市	6530	5364	23743	15236	37047	27747	41846	36157	36107	31387	34140	33406	42477	40094	40516	38486	33288	31029	28735	26158	25661	23642	20782	17106	12572	10158	9856	8497	9568	9414	6919	7817	4463	5649	1798	3005	630	1299
抚州市	30471	24741	114977	76514	156478	119972	226245	203052	153231	131835	163032	160319	191674	180925	188576	182449	146158	140678	106627	100546	103967	98993	83311	75902	55551	49231	57693	51585	41883	40903	27089	29508	15683	20338	6119	10309	1877	3979
临川区	8826	7197	40287	23681	45449	31228	58736	50046	41925	36098	47952	44832	55740	52558	52693	51776	39745	38912	29084	27718	30958	29829	24762	21963	14732	12652	15180	12768	12444	12335	8196	9012	4700	6114	1895	3294	632	1442
南城县	2314	1983	7543	6059	10343	8917	17623	16594	12666	11580	13132	13795	16181	16004	16198	16596	12784	12262	9442	8922	8855	8286	7420	6749	4590	4099	4072	4059	3015	3315	1910	2257	1207	1681	450	862	181	361
黎川县	1916	1564	7001	4794	9330	7851	13243	11918	7977	6621	8933	9268	10876	10672	12544	12043	9303	9149	6180	5758	6468	6058	5763	4958	3800	3483	3969	3618	2847	2679	1855	1880	1086	1230	405	546	132	196
南丰县	2167	1771	6048	4633	10510	8542	16149	14723	12436	11085	13235	13869	15025	13119	14358	13333	10639	10658	7505	7189	7383	7054	6024	5444	4241	3693	3929	3745	2511	2565	1593	1849	945	1379	389	649	97	254
崇仁县	2754	2217	12140	7514	16416	11198	21584	18571	13633	11084	13233	12498	14893	14208	14259	13869	11312	10722	8162	7945	7945	7593	5972	5492	4285	3713	4575	4239	3594	3477	2312	2550	1289	1583	546	888	168	301
乐安县	2853	2176	9286	6566	15152	12273	22687	20651	13571	11248	14650	14428	17092	16092	17117	15874	13284	12849	9057	8725	8790	8487	6971	6768	5881	5584	7007	5665	4075	3457	2686	2511	1651	1773	666	918	194	330
宜黄县	1694	1441	5665	4610	8444	7869	12549	12018	8691	7435	9500	9290	11491	10636	11981	11022	9438	8706	6121	5674	5425	5002	4399	4107	3302	2812	3697	3391	2067	2037	1371	1455	734	1003	274	439	50	121
金溪县	2173	1770	7309	5430	10439	8128	17188	15967	12751	11027	12268	12419	14158	13582	13550	12940	10843	9925	8347	7594	7708	7192	5562	5101	3446	3051	3506	3280	3045	3200	1858	2286	1020	1506	361	771	99	249
资溪县	809	727	2420	2007	3435	3139	5923	5751	3969	3681	4750	5009	5676	5218	5762	5435	5338	4618	3818	3340	3361	2857	2516	2152	1670	1537	1828	1769	1373	1272	944	962	542	635	215	310	56	115
东乡县	3226	2439	12118	7220	16121	11597	25396	22304	17564	14762	16632	16025	19244	18617	19313	19397	15194	14898	12820	12078	12025	11658	9527	8824	6076	5363	5978	5232	4840	4583	2836	3215	1529	2218	581	1051	166	402
广昌县	1739	1456	5160	4000	10839	9230	15167	14509	8048	7214	8747	8886	11298	10219	10801	10164	8278	7979	6091	5603	5049	4977	4395	4344	3528	3244	3952	3819	2072	1983	1528	1531	980	1216	337	581	102	208
上饶市	48860	43650	193987	141230	284484	239119	377446	343046	251612	215452	241391	245716	283117	279460	277378	272615	236223	231562	200085	189963	192791	178706	148276	133679	98525	84375	99611	84293	73402	66325	53572	52056	32106	38036	12973	20239	3846	8471
信州区	1966	1741	8998	7608	12346	11006	16229	14977	13701	13989	12831	12732	13756	15448	14957	15958	14568	15498	12910	12514	11842	11441	8392	8153	6098	5497	5592	5536	4296	3901	3272	3048	1856	2112	811	1265	277	581
上饶县	5515	4758	24295	19330	30389	27023	38236	34594	27085	23028	26949	27568	31578	30688	28960	27744	23326	22622	21334	20015	20070	18868	15417	13934	11111	9092	10162	8883	5527	5007	5088	4868	3642	4013	1677	2326	479	885
广丰县	5364	4818	21202	15968	37489	30968	52463	48235	27317	23168	24011	24125	29582	29681	28650	30100	24126	25304	21699	21048	22056	19477	15276	14356	9909	8488	11106	8629	9027	7732	6860	6299	4059	4476	1730	2632	591	1250
玉山县	3890	3318	14740	11270	20344	17062	29700	26581	20400	17281	21298	20940	26173	24843	26265	24335	22240	20634	18562	16805	18618	16823	13757	11896	8677	7209	9648	7293	7112	5914	5429	5031	3240	3684	1305	2244	363	1010
铅山县	3263	2885	10808	8688	15066	13047	22695	20774	15795	13423	16476	17116	19678	19209	19307	18513	16445	15266	14108	12831	12544	11737	9401	8673	6707	5953	6894	5825	3972	3469	3024	2747	2216	2258	1037	1368	238	480
横峰县	1411	1238	4239	3177	7611	6097	10565	9356	6887	5348	6328	6690	7464	7476	7686	7486	6862	6960	6388	6277	5684	5320	4614	4180	3384	2927	3039	2932	1503	1325	1453	1226	1065	1043	551	577	139	230
弋阳县	2740	2371	9328	6489	13786	10864	19640	17153	13592	10975	13541	13633	17382	16224	17063	15829	14828	13873	12182	11525	10855	10031	8338	7666	5688	5124	6084	5391	3746	3383	2698	2463	1870	1918	760	946	182	362
余干县	7369	6282	26719	16108	47815	38256	58462	53041	37068	31096	31964	32253	36032	36372	33919	33607	28504	29149	22725	22689	24142	23048	18310	16794	12022	10257	12300	10615	10117	9901	6407	6880	3633	5065	1420	2632	437	1187
波阳县	9628	9516	48883	32673	65390	54565	74483	66977	51236	43030	50288	51850	54343	53528	52143	51930	43959	43223	36135	34697	35265	32553	29703	26232	19024	16198	17563	14562	15456	14398	10535	10866	5799	7570	1898	3441	619	1367
万年县	2996	2335	10528	7232	14738	12154	18993	16974	13861	12349	12587	13023	15585	15891	15582	15883	13038	12955	11321	10663	10908	9768	8876	7868	5635	4902	5692	5158	3582	3467	2384	2481	1517	2066	524	922	148	336
婺源县	2437	2266	7091	6435	10378	10042	19737	18870	12586	11417	13032	13501	15433	14733	15810	15226	13678	12996	11781	10977	11400	10568	8388	7217	5043	4147	5711	4667	5115	4614	3551	3653	1626	2149	644	1073	190	476
德兴市	2281	2122	7156	6252	9132	8035	16243	15514	12084	10348	12086	12285	16111	15367	17036	16004	14649	13082	10940	9922	9407	9072	7804	6710	5227	4581	5820	4802	3949	3214	2871	2494	1583	1682	616	813	183	307
山东省	505224	449070	1938634	1686881	2440946	2112327	5001330	4608325	3757174	3686848	2972320	3020510	3885489	3815430	4773929	4672898	4128482	4114366	3284787	3121948	3546213	3405404	2576001	2490033	1820101	1718459	1609485	1520702	1362647	1417088	976453	1149088	571167	766735	274669	430654	117009	242963
济南市	31613	28303	123863	113430	143689	131240	252988	236743	245936	236134	244946	224032	273514	262664	308837	294220	291190	271044	237313	220073	238955	230057	174108	172242	119465	118962	103916	110216	87829	99992	64990	78388	37210	51903	15808	26483	5972	13623
历下区	2075	1904	8123	7610	10166	9345	15791	15450	44482	43596	45266	34549	28059	24740	26289	23685	28585	24610	23322	21357	20770	19543	12875	12277	9449	10152	9294	10366	7772	8132	5674	5937	2940	3457	1273	1852	614	1139
市中区	2509	2186	9838	9323	12260	11100	20931	19576	27729	28715	27504	24014	25734	25637	27217	26262	32229	28514	26547	24195	22851	22344	14028	14265	10744	10786	9306	10587	8106	9730	6310	7160	3694	4731	1508	2174	583	1214
槐荫区	1699	1551	6979	6261	8503	7724	14128	13625	19147	18355	16482	14184	18442	17293	19787	17982	22842	19676	20019	17878	16391	15077	9876	10245	7713	7962	7074	7981	5974	6651	4456	5280	2493	3301	1048	1567	368	832
天桥区	2652	2310	9833	9193	11693	10840	20242	19542	26801	25051	26065	23007	27379	26467	29029	27146	31316	27382	27112	24312	23975	22595	14850	14831	10402	10150	9549	10738	8632	9908	6317	7427	3541	4607	1515	2156	545	1186
历城区	4645	4200	18838	17185	21383	19155	33470	30177	39207	36246	37012	33535	40811	38753	46406	42137	46930	40991	37945	33577	36010	33553	25477	24831	17938	18146	15834	16353	12315	13764	9091	10566	5295	7266	2293	3937	851	2008
长清县	3145	2972	13331	12400	13781	12501	22791	20615	14186	13793	14573	16052	21994	21979	27465	26845	26164	25674	21565	20100	20545	19809	15591	14964	10106	10660	9179	9505	7885	8637	5801	6963	3671	5187	1583	2584	719	1264
平阴县	2032	1953	7505	6984	8940	8193	20644	18974	10147	9896	8783	9567	14516	14331	17366	17471	16839	16849	13244	13336	12430	12772	10768	10802	7475	7561	7029	6574	5345	5815	4218	5031	2651	3624	1207	2004	451	1059
济阳县	3107	2634	10861	9775	11626	10661	32696	30935	18890	17532	16272	16201	23091	21962	30059	29831	20627	21108	15883	14716	20345	19406	17187	16554	11369	10393	9666	9983	8072	9710	5823	7727	3378	5073	1444	2658	469	1155
商河县	3683	3359	12099	10725	15146	14054	31859	30054	21003	19894	22021	20529	27148	26246	34331	33348	20702	21378	16291	14979	22816	21985	20301	20049	13446	12896	9255	8972	9015	9634	6469	7805	3193	4658	1330	2431	512	1173
章丘市	6066	5234	26456	23974	30191	27667	40436	37795	24344	23056	30968	32394	46340	45256	50888	49513	44956	44862	35385	35623	42822	42973	33155	33424	20823	20256	17730	19157	14713	18011	10831	14492	6354	9999	2607	5120	860	2593
青岛市	36156	34049	156645	146182	182979	168060	291269	272122	275494	300298	266391	298213	337375	333977	386619	382542	367451	357319	308070	292889	312299	297864	210678	196330	154399	137079	152156	137978	126352	130414	94201	110370	55604	71464	28972	41862	14301	27771
市南区	1608	1579	6119	5964	8321	7955	12922	12415	18488	17801	19094	15966	20582	19752	19633	19021	22867	21727	22308	21721	21150	21075	13013	12602	10168	10354	9482	9948	7765	8658	5747	6958	3476	4532	1700	2517	880	1664
市北区	1943	1780	6679	6282	8960	8498	15123	14550	21394	21038	17994	16917	22773	22040	21574	20654	27903	25690	27875	26146	24617	23167	14195	13304	10247	9639	9001	9636	8528	9940	7202	9359	4696	6163	2395	3251	1197	1863
四方区	1556	1482	6109	5784	7728	7125	12153	11475	20689	18837	21500	17377	19581	19237	18536	17863	23365	21175	22575	20402	18950	18103	11198	11008	8252	8191	8541	8589	7921	8419	5732	7100	3212	4166	1534	1993	652	1279
黄岛区	1313	1273	5126	4782	5400	5131	7608	7163	12699	13240	16677	16985	15126	13845	13646	12162	10384	9611	7649	7176	7345	6965	5066	4464	3938	3342	3717	3056	2657	2488	1760	1970	1052	1264	631	736	379	579
崂山区	1051	1009	4815	4364	5814	5474	7992	7821	14762	16481	17529	16956	11987	10794	11897	10629	11800	10737	9830	9183	8850	9131	6292	5667	4362	4072	4046	3960	3292	3431	2179	2648	1299	1712	642	1030	360	727
李沧区	1611	1518	6100	5728	7458	6876	10710	10139	14255	16829	16064	17250	19522	18456	17767	15820	18752	16757	16444	14735	14269	13676	8997	9126	6135	6183	6274	6453	5415	5937	3974	4944	2143	2779	959	1324	490	932
城阳区	2362	2195	10103	9666	12072	11342	17254	16688	16532	33491	20435	34645	22675	22675	23333	21867	22189	20569	18064	16802	18314	20105	12694	13357	9207	8653	8864	8656	7151	7499	5006	5655	3043	4019	1576	2395	939	1915
胶州市	4143	4129	19139	17971	21632	19431	32802	29814	24753	29594	24170	30158	35175	37373	42004	43926	37256	37971	28750	28684	31289	29404	21108	18858	16950	14734	16015	14225	12801	13212	9901	11263	5773	7240	3071	4426	1475	2858
即墨市	5872	5382	26220	24279	29929	28231	40528	38618	36888	41316	36517	45711	48851	49633	61360	62333	52600	53116	42190	42063	45243	43705	33333	30563	24234	19680	23506	19422	18125	17828	13633	15285	8207	10524	3928	5905	2097	4347
平度市	7193	6696	31452	29307	34661	30610	65463	60145	42904	38958	34215	36844	59595	59539	71063	71412	63899	62458	49200	45090	55358	50237	39134	36460	26884	23670	28695	25321	23754	24272	18002	21259	10608	14030	5938	9249	2667	5733
胶南市	4198	4041	19509	18121	22607	20760	34929	32318	26355	25032	23000	24971	34214	34464	45509	46549	38469	39386	33357	31670	36811	33919	24480	21876	18629	15804	17301	15253	15544	15697	11838	12712	6946	8053	3865	4796	1770	3018
莱西市	3306	2965	15274	13934	18397	16627	33785	30976	25775	27681	19196	24433	27294	26169	40297	40306	37967	38122	29828	29217	30103	28377	21168	19045	15393	12757	16714	13459	13399	13033	9227	11217	5149	6982	2733	4240	1395	2856
淄博市	23264	21788	100151	92700	115050	106648	162141	150856	148660	145076	144154	142294	201785	192812	230869	218010	210258	197990	173605	165963	171987	170053	119811	120821	80395	80581	78834	79825	64439	69056	44681	51163	26197	36332	11733	19533	4479	10436
淄川区	3620	3435	16263	15067	19272	17755	26892	25074	25123	25285	24341	23430	34281	30414	38252	33651	35177	32327	30239	28620	29150	28344	19454	20607	13107	14489	12096	13027	11044	11735	7860	8551	4653	6406	2102	3576	700	1759
张店区	3598	3562	15506	14606	18196	17177	21389	19807	32539	31397	35336	30864	41026	37550	43641	37855	38650	32295	29328	25553	26389	25414	17565	17897	12212	12779	12091	12485	9215	9647	6332	6741	3361	4501	1381	2412	578	1415
博山区	2049	1954	9840	9219	12572	11535	18195	16985	15979	16924	14129	14203	19845	18926	22938	21392	26626	24691	22737	21502	19527	19320	14158	14781	9435	10257	9430	10918	8434	9517	5776	6526	3312	4700	1479	2337	442	1063
临淄区	3484	3082	14548	13361	17627	16189	23211	21561	21434	19589	18419	18446	28444	28270	35425	33118	32022	29958	23805	23057	25213	25172	17914	17838	12721	12286	12344	11602	9087	9588	6213	7316	3503	4948	1528	2623	661	1582
周村区	1930	1819	7995	7423	8523	8094	11256	10898	12129	12411	11872	12636	16350	16243	16987	15881	16017	15155	13839	13482	13303	13469	9339	9503	6532	6378	5628	5905	4833	5024	3550	4136	1996	2794	928	1604	366	941
桓台县	3169	2863	12756	11592	13560	12556	19784	17703	14134	13214	14109	14784	20633	21343	23452	26541	19527	22345	16670	17792	21309	22848	15351	14769	9517	8544	9563	9138	7366	8552	5727	7159	3875	5350	1800	3012	796	1705
高青县	2229	2164	9152	8739	6756	6452	16607	15815	11391	10903	11660	11983	16409	16297	19736	19374	14775	14453	12058	11305	15417	14359	11967	11406	7796	6872	7209	6861	5901	6631	3749	5047	2281	3634	968	1805	320	867
沂源县	3185	2909	14091	12693	18544	16890	24807	23013	15931	15353	14288	15948	24797	23769	30438	30198	27464	26766	24929	24652	21679	21127	14063	14020	9075	8976	10473	9889	8559	8362	5474	5687	3216	3999	1547	2164	616	1104
枣庄市	20196	17413	82707	55153	143860	103044	247453	214604	171480	156493	104066	98703	141550	140314	199546	197995	162574	162449	113651	105542	122734	116891	80899	78295	67762	67233	59675	57137	51076	51422	34662	37862	20075	26305	8794	13178	4429	8393
市中区	2864	2631	10428	8712	14972	12413	27984	25712	26290	24763	14550	13945	23467	24691	27877	28563	24447	22804	16444	15279	15452	15566	9824	10371	8502	8825	8003	7853	6421	6115	4113	4107	2063	2612	890	1355	526	1010
薛城区	2648	2295	11139	7564	19079	14648	30046	26896	19758	18830	13939	13378	20485	20570	24605	24696	20197	20201	14003	12866	15056	14790	10111	10377	8630	8571	7779	7527	6958	7167	4344	4891	2422	3219	1120	1626	509	1111
峄城区	2017	1710	8007	5781	10864	8767	22626	20200	19399	18914	10691	10601	14667	13800	18022	18516	14118	14457	9973	9717	11320	11761	7564	7108	6603	6012	5406	4941	4933	4935	3583	4096	2214	2824	1007	1457	505	864
台儿庄区	1692	1311	5907	4107	10999	8367	19205	17558	13792	12868	8087	7964	11712	11517	14638	15678	11165	11544	8256	7691	9695	9090	6154	5924	5383	4967	4919	4313	3842	3610	3063	3456	1865	2392	914	1336	467	892
山亭区	2062	1643	11077	6980	21243	15856	32848	29888	20295	18546	11533	10599	15458	14823	24439	24473	19723	19570	13415	12148	15201	13927	10517	9673	9138	8231	8282	7434	7368	7246	4559	4593	2755	3553	1368	1701	690	1128
滕州市	8913	7823	36149	22009	66703	42993	114744	94350	71946	62572	45266	42216	55761	54913	89965	86069	72924	73873	51560	47841	56010	51757	36729	34842	29506	30627	25286	25069	21554	22349	15000	16719	8756	11705	3495	5703	1732	3388
东营市	11110	10173	43942	40664	50140	45919	80228	73027	65224	60121	65841	62739	102308	96923	104858	102038	75357	70692	57860	54152	74470	70802	60737	59277	38696	37739	31627	30072	24544	24425	15359	18271	7594	11151	3582	6358	1492	3659
东营区	3387	3014	12827	11992	14957	13739	20467	18497	25411	22695	28076	24923	36216	33907	35050	32292	25027	21604	17297	15524	21941	20689	19129	19715	12046	12170	9849	8763	6772	5935	3564	3897	1572	2321	661	1372	333	879
河口区	1494	1339	5906	5482	6325	5996	8837	8208	5032	5038	8102	8061	15479	14869	14753	13781	9638	8596	6405	6238	8760	8865	8263	8266	5093	4852	3789	3225	2443	1965	1247	1366	653	780	296	460	144	288
垦利县	1405	1393	5658	5169	7581	6989	12266	11088	7490	6762	8852	7622	12909	11700	13859	13752	9400	9296	8075	8170	10717	10438	8547	8104	5436	5226	3932	3982	3355	3475	2287	2764	1113	1654	568	916	201	503
利津县	1802	1687	7357	6837	8370	7967	15722	14340	7672	7457	7869	8304	14298	13870	16945	17255	11031	11054	9721	9109	12878	12023	9821	9213	6334	6103	5181	5232	4895	5339	3027	3754	1429	2101	687	1214	285	649
广饶县	3022	2740	12194	11184	12907	11228	22936	20894	19619	18169	12942	13829	23406	22577	24251	24958	20261	20142	16362	15111	20174	18787	14977	13979	9787	9388	8876	8870	7079	7711	5234	6490	2827	4295	1370	2396	529	1340
烟台市	25972	23770	114416	106733	167059	155981	283927	269591	246668	250424	205731	203671	271434	262211	329071	320693	342794	333598	294835	286080	292806	282063	211271	201242	155913	140036	142972	120135	111037	108224	71573	91487	45315	64041	25157	38625	12674	26505
芝罘区	3236	3036	11961	11393	14560	13657	19692	18653	36868	42430	32939	32641	37769	36526	39175	36319	35719	32552	29672	26376	25911	24154	16057	16030	12620	13491	11714	11553	8060	8536	5056	6026	2949	4048	1506	2290	827	1637
福山区	1468	1350	6063	5642	8186	7762	13595	12875	14623	14628	12810	13389	16347	15863	17906	17216	18667	17392	15851	15279	15173	15033	10861	11044	8355	8059	7090	6321	5067	5078	3181	4081	2029	2947	1063	1705	547	1257
牟平区	1623	1514	7753	7563	12575	11869	20685	20106	16119	15033	13442	13297	18899	18843	23348	23591	25906	25601	23905	23678	24258	23216	17025	15959	13617	11774	11700	9298	8950	7982	5590	6989	3730	5084	2129	3180	1089	2079
莱山区	575	538	2717	2530	3947	3783	6834	6572	10541	10022	11343	9180	7863	7038	8690	7716	8517	7837	7216	7015	7168	6827	5087	4933	4163	3781	3433	2770	2452	2266	1502	2083	1018	1579	569	889	301	668
长岛县	193	186	1122	1014	1728	1581	2469	2318	2194	1897	2230	1424	2510	2046	2923	2675	2949	2622	2366	2260	2040	2063	1365	1300	1087	1009	886	896	668	683	409	490	250	393	143	268	69	164
龙口市	2819	2586	13134	12319	16356	15567	29368	28558	25039	25647	21786	20783	29828	27819	32993	31203	33337	33027	28126	28334	31859	32581	21888	21941	15617	13153	12054	9428	9462	9654	6467	8898	4273	6538	2116	3410	985	2382
莱阳市	3318	2897	14146	12723	21583	18593	49428	43818	38642	43271	28308	29693	32744	31204	44104	44503	46740	45573	38926	37617	35314	32584	25792	23831	18071	16859	19923	17825	15338	15196	9852	12211	6018	7864	3397	4941	1649	3185
莱州市	3662	3450	14795	13714	23586	22380	37824	36687	26677	24221	25331	24018	34325	33383	41246	40860	43545	44290	36313	36873	42384	41101	33002	29826	23780	18996	20225	15089	16207	15107	11979	14674	7913	11375	4767	7317	2631	5808
蓬莱市	1885	1742	9044	8399	11891	11224	19904	19302	16177	16541	14875	14325	21095	19914	24531	22801	26215	25024	22629	22085	23757	23592	16925	16648	13089	11818	11124	8875	8369	8311	5175	6932	3331	5073	1807	2997	903	2079
招远市	2545	2280	11745	10919	16436	15284	25876	25006	19173	18759	16275	17361	23242	22260	31029	30663	30001	29820	25349	24875	25313	24174	19679	18523	13555	12084	13198	11550	10674	10901	6546	9163	3915	6221	1968	3748	985	2610
栖霞市	2226	1984	10648	9920	19303	17954	30332	28826	21490	19532	13402	13492	23682	23106	33410	32190	36241	35192	31180	29603	29291	27715	21334	20229	15674	14167	14926	12851	12128	11952	7585	9684	4616	6011	2568	3718	1112	2083
海阳市	2422	2207	11288	10597	16908	16327	27920	26870	19125	18443	12990	14068	23130	24209	29716	30956	34957	34668	33302	32085	30338	29023	22256	20978	16285	14845	16699	13679	13662	12558	8231	10256	5273	6908	3124	4162	1576	2553
潍坊市	45570	41735	197777	177557	223968	195965	470772	420859	334728	324347	251766	266741	358459	356693	424684	426768	410400	407026	316352	297011	355171	337754	248237	244277	169457	161823	153906	145613	130275	137348	100974	119697	55784	77222	27095	44880	11373	25236
潍城区	2242	2011	8734	7952	10348	9216	14219	13127	16405	17978	14772	14632	20190	20250	19986	19878	20473	18815	14450	12947	15242	14319	10082	9827	7138	6764	6147	6289	5462	5794	3851	4773	1918	3138	902	1682	339	897
寒亭区	1885	1863	8376	7698	8846	8081	15858	14901	14012	13319	10877	10577	15140	14870	16624	17204	18053	17530	12881	11996	16321	14887	11033	10141	7321	6380	7038	6271	6290	6741	4898	5831	2862	3644	1458	2311	625	1302
坊子区	1440	1248	5995	5184	7268	6553	12053	10915	10744	9664	8290	8147	11935	11748	12877	12969	13089	12261	9339	8615	10907	10190	7450	6923	5148	4792	4524	4024	4012	4295	3033	3726	1674	2439	788	1357	276	698
奎文区	2341	2123	8300	7751	9654	8853	11978	11445	20842	23294	20835	20970	21510	21838	21080	20709	19708	17978	13418	12148	13071	12549	8198	8712	6365	6752	5942	5849	4501	4443	2729	3063	1278	1871	584	1046	246	602
临朐县	3953	3617	17229	14715	19800	15601	69980	60504	43418	39916	22029	23157	33422	31413	41183	38488	40391	38870	34899	32783	35391	35537	25252	26697	12809	13667	14324	15012	12724	13042	9490	9578	5029	6484	2428	3699	976	1963
昌乐县	3082	2854	12474	11396	13570	12099	38648	35081	25651	24285	16343	17561	24599	23719	29493	29259	28311	27685	21688	20134	23674	22647	18686	18172	12499	11839	9556	8993	8328	9081	7078	8642	3677	5280	1717	3103	605	1500
青州市	5155	4635	21435	19390	24503	21465	52530	46685	30155	30078	24342	25799	35309	35745	45914	45913	45316	45520	33791	32386	37138	34870	26504	26445	18883	17955	16220	16052	13179	14120	10588	12433	5510	8031	2584	4437	1034	2419
诸城市	5746	5313	27831	24774	32132	28328	51321	46101	32283	30664	28707	32082	45501	45203	53769	56318	51207	53900	39289	37066	45606	42229	32025	31187	21521	19852	20738	18517	16930	17579	13443	15283	7880	9730	3781	5156	1680	3023
寿光市	6314	6023	27250	25148	27868	24833	57083	48702	47082	43905	32218	33617	47704	46915	55274	55679	48725	48334	37433	34825	45025	41765	33940	31896	22582	20881	18892	18276	16566	17659	12667	16006	6687	9923	3298	6031	1412	3553
安丘市	5305	4608	22620	18800	32440	25738	73762	66252	42813	41276	32111	34762	41102	41146	52696	52369	50831	51540	42008	41247	45677	44167	31180	30464	21847	21764	19190	17607	15741	16284	12852	15432	7487	10121	3418	5845	1323	2957
高密市	4565	4282	19275	17937	20944	19760	41050	37341	29938	29673	24293	27549	35783	36791	44070	45318	39836	39240	30045	26975	35737	34198	22864	23712	18060	16702	17572	16060	14411	15749	11230	13357	6459	8547	3257	5099	1567	3157
昌邑市	3542	3158	18258	16812	16595	15438	32290	29805	21385	20295	16949	17888	26264	27055	31718	32664	34460	35353	27111	25889	31382	30396	21023	20101	15284	14475	13763	12663	12131	12561	9115	11573	5323	8014	2880	5114	1290	3165
济宁市	45232	39731	167464	134476	222236	175119	525962	476728	359723	335990	254617	251482	302410	302602	423203	419309	362397	371314	251000	234982	293954	273716	197769	184667	155090	144415	124767	120287	108104	112045	81617	95157	47698	64037	20930	34344	8059	17648
市中区	2358	2244	8561	7842	9697	8179	15136	13361	18377	20668	17378	19010	22027	24070	22639	22761	21851	20340	14722	13930	13257	13088	8460	9106	7178	8275	6043	6764	4778	4789	3586	3617	1734	2217	681	1156	341	757
任城区	3734	3371	12486	10882	15109	12071	45141	39009	31589	30434	26819	25306	25176	24307	30852	31119	31380	30430	23022	21182	26114	25024	16192	15572	12802	12707	9596	9328	8028	8777	7126	8658	4115	5635	1625	2822	612	1392
微山县	3563	3043	15151	10230	24758	17106	47935	43664	30145	26693	21741	18893	25153	22664	37383	35041	30628	29117	20824	19499	23199	20772	14667	12557	12158	11376	10157	10165	8829	8835	6549	7630	3845	4876	1865	2624	806	1587
鱼台县	2354	1969	9538	6559	17148	12329	30887	29217	20671	19478	12132	12293	14396	14829	23365	22960	17770	21386	11742	12054	15940	15074	10379	9163	8272	6784	6301	6447	5699	6385	4520	5679	2903	3994	1388	2293	591	1283
金乡县	3238	2925	12492	9643	17558	14488	43356	40920	30277	29360	19128	19246	20721	22186	31880	31471	25952	29726	17542	17026	22657	21465	15434	14027	11203	9642	8796	8530	8414	8869	7139	8617	4361	6029	1966	3450	885	1936
嘉祥县	4869	4208	18843	12868	26808	21056	54865	50683	35178	31544	24436	24209	28083	28363	38710	41107	32286	34650	23091	21471	28103	25307	19696	17318	15140	14167	11810	11725	9853	10077	8914	9838	5708	7312	2507	3756	851	1676
汶上县	4249	3750	16733	12558	27506	20041	47079	42497	32100	28453	20229	20396	27065	27338	42026	40833	31704	37390	18708	18578	25085	24386	18394	18118	13779	11997	10493	10012	8887	10048	6927	8409	4005	5648	1656	3034	626	1358
泗水县	3383	3127	10327	9193	13281	11375	35100	31481	24807	22658	15932	15785	19605	19922	32949	32169	27100	26232	19517	18195	22923	20107	15361	14449	12119	10642	10064	8956	9438	9202	6099	6765	3386	4335	1698	2522	589	1235
梁山县	4238	3798	16185	13566	17939	15195	45793	42814	32189	30747	20557	21449	25876	27360	38165	38726	28191	31733	19061	18559	24093	22992	18423	17209	13702	12270	10058	9548	9111	9320	7903	8825	4858	5963	2559	3700	951	1766
曲阜市	3670	3244	12713	11892	12530	10926	39539	34389	31709	29931	21939	21492	24566	23832	31285	31804	30811	30060	21646	19916	25360	24167	17833	17141	13104	12292	10418	10114	9367	10069	6018	7689	3346	5006	1329	2488	502	1176
兖州市	3307	2966	11951	10910	12019	10077	38765	34355	25651	24107	18977	18774	23779	23769	31331	30815	30968	30384	22561	20656	25214	23500	16179	16015	12785	12702	10287	10037	8705	9283	5959	7590	3358	5119	1337	2475	448	1272
邹城市	6269	5086	22484	18333	27883	22276	82366	74338	47030	41917	35349	34629	45963	43962	62618	60503	53756	49866	38564	33916	42009	37834	26751	23992	22848	21561	20744	18661	16995	16391	10877	11840	6079	7903	2319	4024	857	2210
泰安市	31433	29375	110322	101716	92927	81937	330155	299556	227123	216650	172887	177648	230215	224586	282289	270013	263842	252867	212043	200994	210109	202629	155595	151807	109000	109402	92840	90388	75151	82031	54464	66554	30086	43117	13448	23379	4435	11618
泰山区	3849	3505	12970	11795	9976	8913	24349	21774	33584	36815	34418	32351	32619	33523	31048	30503	28408	25906	22228	21222	21442	21873	16107	16836	11436	11670	9566	9736	6878	7620	5050	6033	2791	3830	1204	2155	465	1272
岱岳区	5643	5396	22845	21207	18462	17067	43066	38703	29809	28994	27263	29090	38787	37286	48371	45791	46636	45237	40275	37307	41283	38243	30337	27797	20627	19715	16845	16263	14706	16294	11494	14235	6492	9373	2988	5059	1029	2476
宁阳县	4385	4152	13482	12515	14138	11655	58782	53178	31321	29057	23171	24332	31604	29978	43120	40620	38235	37059	30583	28608	31016	29181	22510	21040	15567	15855	12923	12666	11388	12245	7717	9688	3823	5822	1541	2951	375	1263
东平县	4090	3800	14728	13326	13093	11318	50417	46295	29579	26516	19594	20911	27185	27069	34768	34716	34695	34900	26594	27134	27904	28234	22190	21718	16320	15737	12929	12406	11673	12699	9120	11336	5491	7684	2569	4292	797	2050
新泰市	7838	7243	27323	24914	24935	21593	86873	78189	66083	60860	38927	39947	60253	57878	77617	72737	68898	64355	53370	49836	48058	45893	34675	33855	26407	27375	24746	24130	18573	19103	12068	13249	6644	8411	3119	4743	1162	2515
肥城市	5628	5279	18974	17959	12323	11391	66668	61417	36747	34408	29514	31017	39767	38852	47365	45646	46970	45410	38993	36887	40406	39205	29776	30561	18643	19050	15831	15187	11933	14070	9015	12013	4845	7997	2027	4179	607	2042
威海市	8700	8238	42628	39951	64369	62246	100591	97689	92120	103908	77030	83105	98336	99430	117356	118483	130011	129714	120779	117076	122269	117469	86337	79352	64634	54946	58402	46502	49925	44289	31354	38278	20292	26472	11720	16683	5547	10522
环翠区	3001	2854	11340	10581	14184	13483	20405	19789	26797	28698	30447	33870	35038	34420	33570	30744	30853	27989	24568	22362	22675	21425	15000	14094	11544	11065	10897	9163	7753	6975	4441	5611	2883	3982	1642	2497	829	1750
文登市	2001	1889	10474	9982	16601	16154	27225	26384	23593	29447	14372	16302	19939	21171	25498	28077	33027	34647	32506	32391	34927	33823	23533	21343	18590	15195	16402	12867	15254	13089	9932	11585	6329	7886	3494	4715	1633	2784
荣成市	2268	2120	12493	11551	17676	17163	30315	29418	23615	27177	21212	20764	26022	25215	33157	33305	36212	36815	32881	32393	35513	34147	26070	23618	19232	15873	17192	13332	14315	12805	9082	11492	5846	8081	3505	5354	1550	3368
乳山市	1430	1375	8321	7837	15908	15446	22646	22098	18115	18586	10999	12169	17337	18624	25131	26357	29919	30263	30824	29930	29154	28074	21734	20297	15268	12813	13911	11140	12603	11420	7899	9590	5234	6523	3079	4117	1535	2620
日照市	16885	15604	64532	59426	72605	66175	140842	131605	99709	93687	77496	82350	119371	119986	134585	138488	118464	123875	104345	103570	107556	106322	80509	77275	54061	49542	47680	42572	44375	43730	33515	36878	19652	23261	9942	13321	4395	7742
东港区	7316	6781	27090	25257	33030	30782	49439	46404	40186	39358	37197	40117	54940	54863	59612	61403	51001	52548	46850	46468	45325	46174	33318	31866	23179	20493	20395	17846	18617	18029	14129	15181	8332	9569	4310	5649	1784	3352
五莲县	2711	2607	11854	11334	13245	12041	23056	21341	16496	15161	13270	14209	21624	21702	24159	24531	25104	24644	21555	19868	22514	20656	16978	15317	10630	9804	9734	8796	9071	8993	7188	7780	4194	4506	1970	2397	878	1301
莒县	6858	6216	25588	22835	26330	23352	68347	63860	43027	39168	27029	28024	42807	43421	50814	52554	42359	46683	35940	37234	39717	39492	30213	30092	20252	19245	17551	15930	16687	16708	12198	13917	7126	9186	3662	5275	1733	3089
莱芜市	7375	6890	33644	31213	29844	26319	52095	47706	39475	38150	36091	37309	58833	55867	68396	65077	62337	59457	54094	52720	52062	50969	38702	36828	25071	23528	23213	21219	19438	19340	13658	15600	7489	10289	3461	5596	1271	2899
莱城区	5873	5550	27146	25051	24586	21605	42451	38834	31833	31461	27853	29985	45186	43545	54299	52235	50698	48779	44416	43496	42982	41439	30603	29563	19984	19049	18952	17280	16194	16115	11641	13345	6413	8913	2979	4813	1061	2426
钢城区	1502	1340	6498	6162	5258	4714	9644	8872	7642	6689	8238	7324	13647	12322	14097	12842	11639	10678	9678	9224	9080	9530	8099	7265	5087	4479	4261	3939	3244	3225	2017	2255	1076	1376	482	783	210	473
临沂市	57881	51517	236794	200175	287843	246327	669982	614762	421968	408385	313595	320656	434487	418170	526553	521184	432165	417896	359890	336581	364359	343783	255980	242712	188305	178683	162407	152724	153542	156356	99508	110134	62254	75946	31925	43873	15691	27659
兰山区	5349	4776	22703	18682	25671	21260	56221	52295	48258	51652	41802	41678	51836	50133	50410	48567	40825	37388	31734	28092	29096	27615	20631	20140	14298	13975	12435	11898	11492	11543	8081	8206	4948	5472	2319	3002	1323	2353
罗庄区	2551	2107	10192	7652	13770	10602	30496	27140	17589	18639	17881	18157	21677	20534	19893	19663	15363	14973	12758	12283	13539	13534	9931	9620	6511	6344	5501	5268	5103	5192	3889	4209	2482	2921	1201	1681	570	1038
河东区	3682	3352	15075	12088	16715	13589	40773	38048	25296	24492	21827	22225	26211	26146	28848	29874	22875	22972	19423	18549	20590	20249	14570	14555	10299	9335	9038	8220	9459	9338	6549	6927	4141	4684	2141	2675	1099	1968
沂南县	5581	5323	19667	18691	18142	16517	59557	55713	36050	34123	25178	26496	39054	39102	41463	42619	37296	36775	32577	30746	33240	30982	24863	22768	17425	16011	15467	13876	14542	14787	9314	10312	5854	7239	3359	4400	1669	2757
郯城县	4906	4310	22599	18113	42112	35998	61713	57571	40835	38962	31799	32134	40016	38408	52706	51996	40214	38566	34935	31968	33893	31144	24480	22490	18546	18203	14097	14840	13482	15058	9589	11547	5964	8342	2522	4531	1120	2559
沂水县	5907	5508	21341	20106	23950	21783	73632	69692	48262	46244	28527	30423	41373	40592	53564	53730	44541	44495	40723	38668	41205	39559	30189	28900	20976	19768	19520	17675	17141	16889	11717	13239	6544	8421	3468	5117	1508	2861
苍山县	6396	5030	25424	19963	34537	29112	81478	75840	55115	52411	34605	34882	44212	40951	58207	57020	47819	45113	40763	36793	42860	38726	27983	26840	20634	20366	17063	16848	16565	17054	12636	13572	7885	9672	3607	5265	1790	3124
费县	4045	3794	19774	16479	28785	24710	65693	59669	40998	39540	26185	25864	36327	32557	49762	49779	42012	40676	30036	28269	32828	31370	21207	19465	16551	14977	15149	13827	15335	15176	8994	9496	5968	7089	3334	4047	1885	3044
平邑县	5617	4767	26415	21535	28341	23802	66557	57128	37185	32987	27982	27218	43217	39373	57579	54605	47132	43976	36247	33407	36601	33377	24185	21901	20582	19048	17289	16409	15269	15488	8089	9154	5413	6610	2562	3706	1248	2212
莒南县	6116	5600	22993	20311	23903	21039	64842	59417	35601	33408	26388	28203	38999	39321	49258	49562	41886	42557	36983	36585	37885	37134	28371	27724	18865	18209	16256	14306	16637	16251	11339	12359	6551	7411	3481	4384	1664	2792
蒙阴县	3578	3150	13522	12072	13601	11969	34979	31014	18872	18469	14209	14837	23793	22950	31578	30441	25642	24742	20077	19453	19153	18882	13599	13437	11745	10888	10864	10191	8312	8854	3458	4243	2835	3566	1762	2225	824	1284
临沭县	4153	3800	17089	14483	18316	15946	34041	31235	17907	17458	17212	18539	27772	28103	33285	33328	26560	25663	23634	21768	23469	21211	15971	14872	11873	11559	9728	9366	10205	10726	5853	6870	3669	4519	2169	2840	991	1667
德州市	34017	31156	97935	90033	129321	119852	302927	290279	219527	218858	206094	203900	239423	233223	291960	284736	214148	222204	175412	167650	207853	202648	164152	160980	108979	98787	97885	92277	77083	83093	52907	61522	29471	38341	12743	19345	4318	8635
德城区	3862	3600	11669	10675	12517	11658	24706	23197	22421	24916	26879	27072	30517	30420	31552	30523	25809	24602	19542	18707	19690	19502	14381	14610	10539	10153	9687	9495	6445	6543	4213	4459	2309	2638	908	1129	348	552
陵县	3325	3051	10031	9552	14020	13286	30425	29506	19989	19707	19683	19788	22056	21314	30696	30325	22079	23757	17045	16442	21049	20879	16801	16447	11002	9677	10076	9200	7992	8619	5179	6224	2589	3579	1124	1787	415	821
宁津县	2534	2378	7374	6734	12013	10956	26005	24281	16648	16117	15348	15157	18132	17875	21389	20957	17771	17732	16181	15710	18909	18876	13859	14175	9659	8720	8541	7908	6389	6965	3867	4875	2174	2995	1019	1563	360	734
庆云县	1730	1459	4688	4168	7889	6920	19475	18490	13463	13033	10668	9794	11384	11229	16855	15543	12333	11927	10256	9445	10229	9291	8037	7739	5712	5711	4736	4393	3854	3853	2980	3363	1676	1889	661	842	296	416
临邑县	3253	3033	9621	9024	13796	13074	26866	25841	21125	21128	21231	19922	25144	22961	30308	29209	18723	19669	16631	15558	19489	18283	16199	16073	10082	9674	8589	8497	7249	7970	4766	5900	2211	3243	952	1836	289	794
齐河县	3836	3687	11265	10617	13513	12481	35388	33718	20766	20545	20597	20107	27403	26039	37037	34722	24034	26142	16511	16105	22789	22808	18940	17678	12674	9864	11851	10896	9304	10418	7126	8341	4234	5554	1837	2858	521	1135
平原县	2905	2697	8788	8136	9825	9235	24596	23767	16857	16731	16466	16453	20001	19778	22127	22001	18541	20008	13457	13533	18743	18740	14690	14744	9015	7644	8165	7513	6525	7295	4578	5546	2720	3622	1194	1888	386	791
夏津县	3376	3073	9061	8261	10872	10125	25103	24825	22586	22116	19213	19661	22054	22381	22504	23533	16614	17576	16593	15677	19956	19260	14709	14636	9649	9148	9766	9791	7835	8426	4952	5663	2804	3795	1180	1843	357	843
武城县	2327	1977	6240	5653	8862	7989	22466	21089	16256	15774	13452	13603	15243	15003	18331	17694	13543	14539	12360	12315	14075	14247	11540	11891	7446	6877	7066	6602	4894	5769	3246	4236	2178	2949	985	1453	323	686
乐陵市	3714	3249	10314	8873	16043	14628	38424	36568	27820	27764	24455	23793	25260	24892	34384	33393	23818	24593	21817	19612	23787	22023	19672	18435	12932	12246	10069	9256	9101	9170	6615	6893	3420	3901	1463	1966	534	936
禹城市	3155	2952	8884	8340	9971	9500	29473	28997	21596	21027	18102	18550	22229	21331	26777	26836	20883	21659	15019	14546	19137	18739	15324	14552	10269	9073	9339	8726	7495	8065	5385	6022	3156	4176	1420	2180	489	927
聊城市	31990	27919	97030	81303	160174	132373	350944	331757	282586	278488	183281	183430	227940	219321	267720	275582	220651	247876	168779	165576	192952	191953	154771	157082	97945	94357	88789	87326	77625	82598	54405	63731	33171	44937	14680	23831	5594	11648
东昌府区	5660	4836	17772	14465	25350	20443	58660	56160	57241	59721	38306	37412	41407	39937	46362	47394	39218	42328	31141	30722	31301	31341	24104	24555	15352	15841	14331	14804	12169	13038	8472	9652	4956	7227	2251	3586	923	1881
阳谷县	4642	3966	13928	11577	19582	14542	49768	46119	36713	34910	21942	20956	31547	30580	34315	36981	29191	34558	20504	20639	26159	26931	21914	23031	15151	13098	10942	9681	10063	10681	7908	9610	4951	6845	2331	3823	922	1862
莘县	5651	4676	19629	15284	29960	24049	62102	58466	50491	49352	31472	30833	38070	36608	46764	48434	35313	41362	26605	26712	30872	30528	26152	25079	16620	15539	13364	12663	12333	12521	9313	10714	5853	7671	2699	4258	1054	2159
茌平县	3189	2968	8593	7798	16359	14435	36565	35380	22279	21897	17095	18847	23407	22924	28136	29412	22404	25443	15961	15522	19610	19419	16128	16120	10455	9459	10154	9688	8781	9491	6304	7172	3878	4757	1674	2604	619	1198
东阿县	2074	1915	6629	5964	11529	10102	27403	25199	17945	17564	12969	13590	16829	15579	22136	21465	17826	20137	11938	12115	14333	14390	12851	13388	8942	8074	7154	6346	6079	6862	4834	5951	3396	4372	1620	2577	510	1148
冠县	4484	3881	11322	9643	22057	17787	47521	44906	43103	42017	23903	23625	28701	27251	32224	31861	28864	31594	23577	23447	25083	25807	18858	20160	9766	11036	11331	11929	10522	11172	6700	7492	3855	5305	1652	2668	677	1356
高唐县	2558	2432	7176	6525	12196	11196	25847	24679	21112	19988	15864	16170	20236	19326	22464	23518	16175	18565	14328	13674	19186	18588	14745	14624	9560	8718	9359	9329	7854	8331	4990	5960	2824	3870	1168	1994	420	915
临清市	3732	3245	11981	10047	23141	19819	43078	40848	33702	33039	21730	21997	27743	27116	35319	36517	31660	33889	24725	22745	26408	24949	20019	20125	12099	12592	12154	12886	9824	10502	5884	7180	3458	4890	1285	2321	469	1129
滨州市	22028	20245	80316	73664	91381	84280	190144	177681	124805	126798	116561	122715	167580	161986	193970	190374	143825	143345	127665	119253	147328	142702	112789	109760	73295	71885	66067	65338	56945	61466	39603	48667	21774	30868	9209	15815	3724	8070
滨城区	3801	3522	12835	12041	13425	12854	28976	27055	23022	26258	23302	24670	31058	29825	30738	30215	22637	22170	21949	20141	25709	24902	19568	19316	12013	12140	11273	11187	9472	10254	5894	7129	2825	4215	1057	2003	398	1034
惠民县	3488	3247	12472	11460	14131	13017	35199	33347	22562	21990	17233	18102	25603	24867	33715	32656	24240	24225	20923	19748	25302	24914	19854	19989	13453	13534	11205	11596	10311	11449	6987	8763	3797	5417	1447	2670	610	1228
阳信县	2528	2375	9231	8715	10487	9915	23770	22529	15679	15228	14795	15671	20343	19522	23898	22801	15599	15485	14353	12627	16483	15495	12825	12380	9157	8749	7403	7029	6577	7007	4474	5752	2682	3659	1044	1899	438	987
无棣县	2808	2442	8630	7739	10233	9054	27756	25316	16462	15503	13162	13397	19205	18231	21936	21338	17810	17506	16286	15756	16484	15924	12246	11584	7867	7590	7654	7051	7029	6648	5516	5913	3075	3426	1332	1650	619	935
沾化县	1799	1676	5992	5683	10366	9398	26093	23728	12551	11919	9405	9661	16401	15456	21478	21373	14535	14521	12080	11286	14460	14377	11357	11604	7169	7251	6573	6644	6341	6644	4250	5109	2149	3014	942	1582	430	881
博兴县	3325	2961	13506	11981	13503	12500	18501	17088	13733	14220	15702	16447	22488	22356	25490	25850	17806	18847	15739	15133	20839	20301	15456	14468	9696	9038	8701	8306	7234	7796	5021	6243	2929	4215	1361	2261	547	1227
邹平县	4279	4022	17650	16045	19236	17542	29849	28618	20796	21680	22962	24767	32482	31729	36715	36141	31198	30591	26335	24562	28051	26789	21483	20419	13940	13583	13258	13525	9981	11668	7461	9758	4317	6922	2026	3750	682	1778
菏泽市	55802	41164	188468	142505	263501	210842	548910	502760	401948	393041	251773	261522	320469	334665	483413	447386	320618	345700	209094	201836	279349	267729	223656	217086	157634	149461	124349	121093	104907	111259	88982	105329	51501	71049	25470	43548	9255	20899
牡丹区	8262	5879	27136	20611	45335	34731	85725	76235	69845	68800	43771	43280	56500	55080	75480	67309	52643	54053	35079	33306	42456	40723	34138	33536	23702	23267	18522	18615	14300	14857	12481	14596	6771	9641	3473	6073	1171	2649
曹县	9155	6860	32944	25153	42207	35422	93069	86273	69770	68007	44082	46979	52740	53705	76693	68978	50475	53474	34589	33234	47091	46166	33575	32463	23994	23126	19999	19808	18158	19636	14772	17276	8322	11614	4077	6702	1451	3383
单县	7178	5301	24210	17674	32768	26245	72082	67867	52582	53721	33849	34190	40039	41167	58043	55882	40639	44774	28110	27604	35801	35623	27580	26806	19294	18777	17165	17133	14851	16452	11530	14350	7192	10160	3274	5952	1454	3382
成武县	3829	3174	11927	10029	17715	15300	40384	37704	31373	30672	16337	18357	21058	24287	40994	36554	23071	25516	14861	14669	20126	19531	16020	15888	10758	9807	8781	8337	8131	8783	6918	7956	3972	5562	1833	3423	856	1846
巨野县	5884	4407	20808	15609	26262	21438	60956	56566	38859	36677	24716	24463	31973	33665	48389	50202	33754	38349	19985	19366	28900	27763	22707	22444	16549	14995	13157	12310	11300	11627	9617	11199	5840	7728	2990	4838	944	2202
郓城县	7898	5255	27471	19111	34332	26895	63883	58097	42049	41529	23958	29933	39290	43205	63147	57484	41976	47139	25219	24825	36134	34358	32385	31080	22820	20137	17572	16331	15011	15414	13003	15209	7820	10244	4100	6826	1477	3183
鄄城县	5030	3668	16411	12488	22814	17711	46936	41963	33038	31512	20318	21761	29318	29914	45814	42673	30965	31980	20157	18474	24239	20979	21132	20892	15655	16456	10959	11162	8309	9001	7515	9054	4142	5629	2150	3387	683	1395
定陶县	3802	3000	11149	9087	18543	14433	40680	37197	27289	26487	15460	15408	21121	22564	33474	31320	22462	24121	15482	15057	20077	19253	15453	14708	11034	10696	8742	8569	7623	8183	6459	7713	3659	5317	1891	3418	686	1735
东明县	4764	3620	16412	12743	23525	18667	45195	40858	37143	35636	29282	27151	28430	31078	41379	36984	24633	26294	15612	15301	24525	23333	20666	19269	13828	12200	9452	8828	7224	7306	6687	7976	3783	5154	1682	2929	533	1124
河南省	645427	539839	2360487	1731048	3804917	3115456	5983807	5444252	3785977	3568974	3316861	3150231	4186466	3907854	4756942	4582072	3841371	3781119	2685573	2540152	3183847	3069652	2404141	2255151	1703160	1605702	1454074	1349938	1219224	1237900	883011	985666	512530	698259	233861	416503	84923	210487
郑州市	37436	32540	143866	119074	234980	203782	384555	358619	327423	306077	294189	250454	324975	301836	365048	334785	299119	275913	227402	207881	218663	204458	159657	153263	112459	108577	104208	102323	89751	88983	66063	68518	36036	46527	16615	27807	6497	16400
中原区	3092	2798	11442	10024	16556	14552	20600	19460	29244	30510	30823	26953	30203	29864	32802	29573	28822	25144	22059	19813	17787	17148	13912	14764	10404	10954	10738	11701	8917	8508	5309	4634	2320	2618	1068	1722	426	1136
二七区	2731	2423	9839	8231	14134	11907	18686	17463	38718	38884	41030	31982	28011	27026	28829	26051	25916	22858	19710	17938	16881	15988	11462	11146	8200	8606	8457	9373	7323	7367	5146	5079	2695	2977	1157	1656	410	1010
管城回族区	2355	2038	8023	6748	11907	9876	13363	11833	13104	13184	15563	14311	19262	19323	20386	18618	18138	16213	14338	12968	12184	11451	7875	7731	5498	5641	5195	5832	4868	5152	3566	3811	2042	2498	972	1452	367	827
金水区	4693	4318	16005	14284	20730	17815	26819	25082	64265	63003	71510	52889	51752	45523	48718	41431	42601	34918	29947	25906	24596	22024	15622	14962	11695	12684	12164	13509	10891	10588	7522	6711	3481	3904	1520	2184	639	1403
上街区	404	417	1733	1548	2329	2140	3100	2945	2324	2006	2338	2344	4072	4248	5385	4795	4569	4075	3189	2757	2326	2269	1637	1704	1434	1837	1823	1877	1356	1163	795	713	350	369	148	281	58	156
邙山区	869	716	3334	2931	4990	4211	9222	8274	6405	5080	6174	5329	7790	7155	8048	7155	6390	5894	5572	5171	5083	5167	3970	4506	2725	2616	2340	2299	1854	1874	1426	1455	845	1163	444	761	151	463
中牟县	4374	3411	18297	13510	27792	23040	49235	45438	27768	25891	17233	15847	32682	31450	36077	34436	27169	25862	23197	21394	23047	20883	16698	15494	12387	12153	9417	9075	8246	8608	6562	7750	4079	5963	2168	3690	810	1925
巩义市	4323	3779	16741	14369	33784	31734	56035	56245	32546	29578	22842	20860	31180	28917	39141	36904	31736	31205	26764	25826	26912	25311	20670	19606	14642	13022	12207	11472	9892	10139	7741	8797	5064	6833	2599	4302	965	2519
荥阳市	3047	2671	13283	11495	23090	20917	41563	39472	25296	23709	17734	17082	26279	24560	32467	30587	25483	24667	22339	21714	22716	22536	17777	17251	11966	10973	10452	9079	8348	8035	7277	7645	4197	5583	1978	3714	757	2101
新密市	4447	3848	18180	14054	34834	29206	55869	52934	29364	27023	24327	22810	36066	31833	46065	42114	36500	34141	22533	19944	25940	23267	20350	18841	13253	11779	12475	11152	10995	10537	8367	8697	4378	5777	1687	3000	661	1766
新郑市	3333	2964	13431	10156	22579	18735	43677	40306	26504	23862	20426	18205	28830	26608	33514	32073	25637	25762	18571	17000	21741	20301	15458	14490	10664	9388	10072	8762	8606	8491	6423	6981	3510	4767	1736	2962	750	1898
登封市	3768	3157	13558	11724	22255	19649	46386	39167	31885	23347	24189	21842	28848	25329	33616	31048	26158	25174	19183	17450	19450	18113	14226	12768	9591	8924	8868	8192	8455	8521	5929	6245	3075	4075	1138	2083	503	1196
开封市	34897	27773	117964	83570	192524	158068	310573	294136	219140	212407	159723	153302	199763	188944	219373	217484	165654	168089	145028	140074	168508	163817	116381	112995	77255	75815	61368	61189	56882	59167	47919	53202	28138	37971	14473	25445	4984	12538
龙亭区	339	290	1141	1025	1614	1577	2578	2620	6155	8519	4542	3800	3875	2969	4387	3241	4159	3548	3561	3360	3371	3193	2093	1995	1399	1512	1426	1684	1329	1408	1030	1143	594	737	299	495	131	272
顺河回族区	861	782	3105	2830	4299	4040	5993	6063	9004	10444	10061	9677	8138	8625	8904	8722	8679	8595	7314	7257	6840	7147	5014	5397	3998	4506	3803	4274	3196	3009	1985	1946	1020	1346	485	774	182	485
鼓楼区	682	563	2107	2046	3196	3057	4896	4762	5218	5061	4178	4404	5524	6098	6355	6549	7256	7134	6518	6354	5722	5536	3518	3607	2504	2828	2333	2984	2290	2422	1596	1758	852	1085	429	653	146	366
南关区	632	550	2143	1991	3125	3005	4188	4228	4221	4530	3402	3788	5042	5691	6166	6337	6541	6342	5680	5371	4880	4676	2745	2923	2267	2711	2232	2814	2145	2422	1510	1652	829	1108	414	582	157	303
郊区	1654	1563	5474	4646	8277	7682	15013	13908	16076	13933	11811	10464	12766	11883	13277	12278	11028	10548	9508	9268	9988	10002	6691	6754	4599	4786	3930	3541	3184	3176	2102	2327	1238	1832	698	1221	276	628
杞县	8424	6195	27113	18014	44787	35520	75900	71148	49082	46758	35612	34624	41824	38508	45770	46077	31953	32916	29782	28837	36574	35964	25558	24602	16096	15686	12098	11972	11676	12207	10561	12383	6184	8684	3318	6225	1125	2835
通许县	4822	3576	16880	11802	22241	18205	37305	35421	29272	27744	18265	17160	25092	23216	26654	25904	18446	19260	17155	16638	19877	19412	13354	13422	8346	8879	6660	6791	6370	6633	6068	6436	3427	4484	1740	3121	624	1661
尉氏县	5762	4463	21787	14563	37603	27665	60814	56365	34808	33216	24245	23398	34361	31874	41303	40358	31052	31371	25358	24051	30089	29034	19181	19075	12570	12387	10850	10848	10580	11034	9809	9488	5672	6878	2681	4418	890	2249
开封县	6043	4974	17605	12951	31223	27458	50756	48808	32871	31329	24120	23204	30790	29410	32576	32954	23029	24131	19982	19507	25497	24212	19670	17626	13300	10971	9587	8030	8506	8720	6792	8198	4358	6214	2422	4339	789	2128
兰考县	5678	4817	20609	13702	36159	29859	53130	50813	32433	30873	23487	22783	32351	30670	33981	35064	23511	24244	20170	19431	25670	24641	18557	17594	12176	11549	8449	8251	7606	8136	6466	7871	3964	5603	1987	3617	664	1611
洛阳市	44760	38033	165546	134688	280188	251871	361464	344541	242420	230807	231164	213729	298875	274771	318048	291561	271669	253822	217614	202260	217925	207189	155324	148361	110266	104138	99987	95209	84689	86559	57406	64328	31121	41567	13505	24735	4643	12882
老城区	778	728	2903	2629	4101	3983	5957	5852	4950	5477	5010	5439	6988	7292	7861	7158	7464	6711	5815	5236	4867	4643	3469	3569	2596	3043	2497	2951	2419	2466	1671	1744	787	1084	353	613	123	344
西工区	1790	1633	6189	5835	9105	8463	11884	11469	11417	13107	13604	12819	19289	17461	20249	17200	18784	16463	13945	12477	11488	11298	9105	9222	6647	7249	6402	7182	5677	5205	3371	2773	1358	1355	510	735	186	515
廛河回族区	810	727	2876	2803	4288	4265	7264	6736	9558	9919	6318	5658	8317	7700	8474	7920	8614	8279	7168	6553	5938	5804	4027	4087	2980	3182	2769	3103	2438	2339	1468	1609	803	941	333	491	142	368
涧西区	2258	2139	8471	7852	12654	11853	15120	14390	17960	16398	23867	19182	22784	23443	27224	24856	25241	22210	17563	16323	14931	14549	11196	11726	9277	10850	10978	11425	8106	6913	4200	3554	1634	1803	647	1020	246	768
吉利区	428	405	1722	1606	2371	2157	3114	3001	2689	2329	3180	2902	4034	3814	4477	3788	3242	2821	2589	2410	2444	2460	1936	2070	1365	1235	1130	932	820	750	509	593	244	386	112	297	58	173
洛龙区	1904	1888	6011	5280	11609	10906	19935	18963	14973	15368	14450	13853	14649	14081	14957	13873	13438	12625	12350	11725	10760	11375	7728	8467	5840	5842	4624	4694	3783	4054	2761	3412	1604	2351	755	1425	279	783
孟津县	2833	2610	9840	9032	18862	17905	24298	23489	15876	14093	15147	13772	17371	15936	19534	18855	16738	16537	14186	14432	15603	15638	11962	11365	8722	7841	6831	6188	5460	6212	4041	5084	2601	3766	1212	2425	435	1333
新安县	3660	3202	14347	12455	24568	22703	28113	26299	17810	16932	16262	15227	23532	21140	25150	22561	20134	18762	16460	14772	16686	14812	12503	11233	8869	7993	7555	6726	6433	6600	4062	4610	2449	3310	997	1679	308	826
栾川县	2299	1833	8172	7046	15317	12988	19805	17869	9495	8678	9669	8715	16909	15523	18206	16545	14842	13650	11031	9598	11575	10331	7805	6703	5140	4412	4838	4119	4072	3987	2908	3204	1545	1750	638	985	191	445
嵩县	4209	3562	15198	11704	24304	20257	35039	33287	19160	17872	16728	15461	25659	21569	28104	25047	24660	21689	19900	16643	20043	17165	12267	10637	8293	7033	7958	7058	7200	7607	5241	5991	2803	3624	1178	2257	389	972
汝阳县	3430	2729	12923	9568	17747	15121	28151	26614	13150	11875	12786	12286	17606	16469	19105	18099	16762	15896	14306	12423	14356	12866	9732	8664	6970	5796	6297	5354	5945	5980	4393	4566	2399	3201	1041	1947	365	915
宜阳县	5217	4245	22291	17580	35728	32518	36602	34995	25339	23950	24581	22948	31642	28235	32618	30127	26013	24855	19445	18587	21219	20418	15472	14547	11243	10130	10123	9513	8349	8605	5121	5948	2963	4070	1283	2343	385	1108
洛宁县	3657	2986	10674	9260	19770	18945	26504	26424	16837	16387	17065	15792	20166	17492	21297	19126	18345	16503	15271	13761	15837	14710	10146	9358	6123	5755	6146	5752	5127	5326	3443	3846	1429	1992	435	827	121	337
伊川县	5745	4480	19818	14065	40373	35326	47161	46617	30757	27897	26160	24131	33574	30421	33549	31365	27229	26438	20502	19478	22742	21233	16409	15220	11326	10132	9815	8967	9238	9400	6504	7582	3498	4669	1602	2954	566	1444
偃师市	5742	4866	24111	17973	39391	34481	52517	48536	32449	30525	26337	25544	36355	34195	37243	35041	30163	30383	27083	27842	29436	29887	21567	21493	14875	13645	12024	11245	9622	11115	7713	9812	5004	7265	2409	4737	849	2551
平顶山市	32681	27402	104104	81840	165050	141119	304543	280751	201399	191303	186808	181922	242907	225868	266189	245158	212797	198992	150866	134310	162003	150586	127448	108193	93489	82434	84393	71227	74668	69281	46104	45741	27047	33388	13294	22193	5208	12218
新华区	1965	1664	6498	5490	9798	8601	14622	13486	12599	12542	15602	14974	22144	20327	23295	19263	18169	14934	11471	9344	10197	9795	9723	8629	6621	6683	6264	5889	4373	3803	2380	1960	1182	1359	541	810	203	533
卫东区	1620	1417	5803	5090	7863	6906	11789	10225	9472	10652	9787	10878	17085	17097	19801	17914	16059	13930	9842	8125	8329	7684	7519	6756	5070	5253	5172	4720	3402	2876	1708	1421	826	946	344	549	154	360
石龙区	270	230	1186	832	1562	1335	3239	3070	1887	1410	2941	1913	4226	2747	4216	2507	2997	1858	1969	1209	2140	1654	1895	1311	965	712	766	569	447	392	260	271	126	141	52	99	30	65
湛河区	1367	1145	4754	3834	7144	6428	11860	10940	11549	12787	9557	8628	13029	12880	13840	13355	11299	10309	8040	7740	7091	7207	6123	5669	3975	4070	3927	3787	3010	2664	1746	1588	962	1151	457	750	166	399
宝丰县	2766	2411	10077	8353	13169	11554	36472	34091	19034	17450	17623	16649	23502	21631	26597	24083	21482	20480	14080	12633	15101	14817	12088	10700	9025	7342	8151	7018	7291	7046	4386	4469	2735	3399	1324	2352	554	1352
叶县	5847	5207	15512	12368	25871	22477	56540	51249	36361	34075	33553	34915	40701	38045	42773	40283	33636	32910	25240	22672	30109	26418	23310	19172	18132	16662	14300	11727	13840	13239	8364	8534	5898	7418	2889	4866	1134	2444
鲁山县	6035	5080	17743	13045	32027	26904	52307	48089	38933	35400	32714	31092	39182	35090	44384	40517	37173	34672	24852	21605	27033	24488	20488	16230	16374	12776	15432	11858	13571	12249	8761	8404	4212	5054	2224	3587	864	2092
郏县	4287	3156	14539	10499	23252	18464	28976	26482	19681	18050	20551	19694	25834	23550	29246	27502	22761	21773	15691	14574	19125	17203	14698	12779	10534	9376	9358	8185	8620	8707	5379	5646	3446	4596	1739	2888	706	1621
舞钢市	1918	1696	6050	5284	8322	7116	16496	14215	12581	11578	12436	12043	14853	14588	16956	16181	14206	13170	10277	8829	12849	11958	9303	6904	7163	5902	6361	4559	6217	4760	4126	3953	2565	3013	1157	1909	511	1084
汝州市	6606	5396	21942	17045	36042	31334	72242	68904	39302	37359	32044	31136	42351	39913	45081	43553	35015	34956	29404	27579	30029	29362	22301	20043	15630	13658	14662	12915	13897	13545	8994	9495	5095	6311	2567	4383	886	2268
安阳市	34053	27412	122188	97523	190526	161950	353254	336582	205511	205302	204521	200152	256419	239870	261737	251858	198023	197965	163971	160406	183193	183739	137841	141776	86880	83800	75123	72861	59767	63998	43745	53530	25197	37080	10697	19991	3362	9303
文峰区	842	748	3019	2826	4059	3819	5736	5425	6612	7473	7399	7790	7757	8099	8103	8106	7811	7051	5826	5491	4995	4708	3001	3318	2642	2956	2482	3027	1837	1951	1266	1471	658	983	237	507	71	258
北关区	1084	952	3736	3387	4980	4720	6590	6309	7268	10350	7488	7572	10838	10596	11048	10530	10085	8952	7440	6752	5937	5349	3950	4328	3569	3998	3607	4241	2389	2495	1577	1428	612	772	198	325	70	202
铁西区	1218	1044	4647	3886	5299	4764	6832	6366	5267	4542	8798	8044	12665	11416	11772	9898	9810	8234	7076	6021	7374	6215	5420	4945	3652	3704	3326	3360	2037	1898	1175	1139	481	609	172	269	61	178
郊区	1655	1400	6130	5284	8911	7860	14644	13771	8991	8067	10842	10861	13155	12855	12959	12043	11423	10693	9437	9099	9312	9472	5700	6424	3922	4063	3526	3539	2519	2719	1690	2316	900	1516	384	744	119	349
安阳县	7961	6175	26721	21370	40355	34711	79516	75695	45779	43512	49928	48323	56071	51292	53603	51198	41968	41694	37758	37512	39894	40947	27755	29368	17282	16552	14978	13717	11533	13521	7991	11798	4580	7981	1618	3604	477	1424
汤阴县	2965	2492	9526	8007	15325	13415	31806	30023	15286	15022	16153	16471	21227	19850	23366	23239	16370	17275	13252	13587	15609	15995	11139	11305	7471	6487	6156	5573	4668	5251	3564	5381	2161	3592	851	1822	270	854
滑县	8522	6747	30583	25026	41006	37264	83597	82237	50556	53968	46735	47602	56278	52013	58567	57154	39641	41524	27980	27346	38913	38171	33418	33900	22148	20392	17923	16689	14321	14029	11830	12710	7782	10240	3891	6766	1267	3426
内黄县	4426	3457	15140	10847	30046	23853	47734	45769	26139	26370	26392	24309	32081	29781	34237	32911	24138	24721	21045	20814	24107	24407	17776	17234	11168	10927	9820	9680	8695	9301	6706	7746	4111	5553	1924	3112	653	1600
林州市	5380	4397	22686	16890	40545	31544	76799	70987	39613	35998	30786	29180	46347	43968	48082	46779	36777	37821	34157	33784	37052	38475	29682	30954	15026	14721	13305	13035	11768	12833	7946	9541	3912	5834	1422	2842	374	1012
鹤壁市	12143	9587	44661	32476	59760	49153	88501	82450	46828	46580	55108	51958	75115	70444	77961	73515	58546	56174	42295	38746	47027	45331	35807	35277	22486	22278	20552	18976	16125	16327	11343	13112	6053	8831	2531	4843	770	2202
鹤山区	993	800	3085	2740	4917	4333	8110	7657	4537	4117	5676	4482	8845	7121	9881	7442	8045	6137	5383	3926	4662	3648	3025	2883	2338	2814	2598	2746	1756	1743	1090	1010	488	556	152	230	45	119
山城区	1461	1272	5526	4820	8170	7274	12300	11109	8290	8030	8843	8431	14377	13419	15328	14014	12982	11562	9069	7799	8452	7848	5653	5433	4171	4714	4309	4087	2651	2545	1677	1587	697	872	255	399	81	223
郊区	960	733	3384	2754	4894	4094	7277	6731	4831	5226	4976	4315	6457	5451	6462	5581	4638	4220	3752	3180	4056	3701	2968	2714	1683	1615	1420	1327	1194	1271	696	1073	436	721	170	334	40	141
浚县	6033	4720	23375	15756	31072	25070	44701	42309	21784	21724	25720	24751	32516	31806	32770	33397	22996	24441	16578	16673	21285	21639	17743	17251	10763	9428	9070	7848	7695	7837	5895	6953	3407	5063	1581	3052	491	1357
淇县	2696	2062	9291	6406	10707	8382	16113	14644	7386	7483	9893	9979	12920	12647	13520	13081	9885	9814	7513	7168	8572	8495	6418	6996	3531	3707	3155	2968	2829	2931	1985	2489	1025	1619	373	828	113	362
新乡市	34653	30036	133985	102306	208540	174190	361259	343438	223145	225943	206421	196946	246609	227203	285414	278261	217507	218968	165694	160552	185598	183616	140420	136377	95620	99754	79343	76222	64117	66474	50909	57375	31266	42040	14850	24878	5246	12258
红旗区	1812	1624	6418	5754	8047	7540	10807	10351	17885	19632	19748	18768	15298	16650	16665	16552	15958	14901	12499	11488	10677	10471	7166	7676	5848	6632	6275	6971	4829	4485	3008	2726	1393	1642	533	775	182	484
新华区	1162	1056	4529	4138	5748	5291	7562	7209	5977	7541	6319	6551	10205	11381	11854	11953	11394	10870	8595	7943	7317	7307	4915	5193	3961	4366	4087	4709	3180	3267	2253	2173	1108	1235	380	585	146	323
北站区	538	439	1957	1786	2630	2267	5303	4704	3250	2636	5442	3249	8655	4542	8495	5138	5891	4003	3881	3003	3462	3209	2506	2360	1618	1603	1363	1379	1034	1008	743	723	322	476	140	211	56	110
郊区	828	755	3730	3350	4409	3927	7832	7164	4990	5610	5606	5785	7367	7333	7816	7584	6581	6105	5442	5038	5085	5146	3448	3828	2347	2445	2101	2201	1500	1515	1049	1179	646	914	301	516	120	263
新乡县	3433	2757	11487	9286	15557	13438	30453	28539	17501	17805	15950	15218	19024	17509	21510	19941	15481	15728	13829	13784	14691	16073	10292	11010	6585	7002	5996	5993	4622	5153	3710	4626	2358	3436	1113	1931	372	945
获嘉县	2579	2034	10346	7829	15858	12645	26958	26065	14517	13898	14474	13683	17788	16009	19832	18540	13971	15133	11933	12155	12713	13385	9031	9576	6043	6152	5701	5674	4449	4823	3654	4295	2146	3167	1031	1883	320	937
原阳县	4319	3748	20371	13913	30727	23384	45045	43514	27480	26814	20407	19535	28893	26265	33256	33865	24357	25958	15777	15236	19916	19106	16106	14620	11416	12482	9443	8750	7978	8657	6551	7228	4105	5334	2032	3332	824	1665
延津县	3257	2800	12024	9614	18282	15918	29413	27853	17500	18447	19299	19080	22904	20816	22647	22764	16216	16979	11543	11890	15645	16219	12332	11992	8634	7461	7133	5613	5817	5768	4587	5213	2901	3794	1442	2373	472	1129
封丘县	4911	4185	17151	12041	33637	28085	48386	45985	29221	29155	29038	27110	32945	30608	36130	35872	25774	26278	18574	18229	24745	23917	20010	18673	13593	13827	10186	8726	8261	8540	7002	7909	4660	6292	2570	4226	943	2115
长垣县	4858	4448	22287	14203	32332	25407	53380	49511	33803	33958	29978	28654	33074	30253	40299	40456	27103	27780	19287	18942	25519	24179	22335	19662	16727	17707	9248	8921	6504	7262	6935	8620	5027	6842	2718	4458	948	2115
卫辉市	2783	2546	9334	8755	15474	14111	30375	29310	18260	19495	18392	18362	21661	20467	25120	23341	20144	19895	16123	15370	16458	16527	11802	11655	6963	7600	6662	7029	5696	6064	4255	4851	2348	3249	941	1737	360	856
辉县市	4173	3644	14351	11637	25839	22177	65745	63233	32761	30952	21768	20951	28795	25370	41790	42255	34637	35338	28211	27474	29370	28077	20477	20132	11885	12477	11148	10256	10247	9932	7162	7832	4252	5659	1649	2851	503	1316
焦作市	27795	23223	113875	86983	175869	153366	231549	218086	153277	146377	147633	137869	176472	165815	196379	186153	167908	163117	136356	134473	142936	142517	96194	96742	58566	58068	56510	54480	48981	51191	35594	41478	20794	30524	8840	17403	3019	8882
解放区	1588	1400	5998	5249	7984	7576	10212	9777	12696	14399	14728	11920	15168	14191	16195	14698	14124	12307	10216	9364	8923	8792	5897	6082	4649	5099	4890	4973	3318	3064	2133	2030	1074	1322	417	755	167	448
中站区	820	641	2867	2384	4018	3707	5058	4673	3365	2982	4547	4148	5959	5472	6617	5789	5678	4742	4431	3899	4062	3820	2652	2651	1757	2081	1909	2034	1632	1731	1183	1328	602	845	213	411	85	202
马村区	967	749	3656	2890	5665	4934	6984	6482	4692	3757	5502	4626	7112	5903	7900	6296	6756	5316	4686	4007	4414	3933	2649	2617	1805	2254	2026	2229	1725	1651	1179	1138	608	757	254	419	93	211
山阳区	1547	1350	6401	5438	8628	7888	10775	9822	9129	8865	9723	10224	12228	12719	13152	12889	11699	11070	8267	7980	7885	7982	5074	5288	3608	4038	3811	3787	2782	2599	1724	1665	944	1157	376	616	137	372
修武县	1870	1580	10076	6665	13827	11526	16054	14753	11077	9873	10833	9652	12895	11834	14127	12829	11424	10619	8688	8792	9190	9520	6513	6370	3965	4070	3721	3499	3427	3318	2445	2864	1584	2204	662	1241	234	597
博爱县	3380	2689	13505	8904	20636	16920	24687	22893	16482	15541	15527	14754	17954	16987	21063	20543	18297	17985	14278	14319	15433	15667	8896	9393	5861	5777	5701	5360	5613	5759	3924	5016	2285	3491	830	1783	254	841
武陟县	4824	3917	24649	16859	35245	29769	40962	38890	25690	24518	22702	21876	27701	27089	28759	28951	21980	23545	18770	19640	21055	21825	15203	15654	9362	8612	9426	8475	7844	8079	6166	7170	3775	5843	1696	3558	602	1863
温县	3114	2419	11422	8688	18308	16220	26783	25616	16213	15487	13140	12817	16677	15995	19172	18737	15389	16290	13360	14412	15349	15567	10607	10568	6051	5664	5478	5248	4773	5408	3912	4682	2383	3649	1064	2232	391	1336
济源市	4006	3542	14690	11947	27096	23118	41175	38589	24525	22738	23490	21101	28636	24979	30557	27696	28156	26433	24089	22103	25214	24012	18132	17638	7957	8206	7905	7915	7728	8608	5420	6409	3065	4433	1291	2367	422	1090
沁阳市	3288	2753	11338	9261	20036	18069	27614	26534	16865	17017	15322	15145	17955	17400	21737	21259	19691	19547	17050	17106	17101	16966	10434	10593	6891	6852	6099	5981	5651	5974	4051	4873	2336	3519	976	1935	290	895
孟州市	2391	2183	9273	8698	14426	13639	21245	20057	12543	11200	12119	11606	14187	13246	17100	16466	14714	15263	12521	12851	14310	14433	10137	9888	6660	5415	5544	4979	4488	5000	3457	4303	2138	3304	1061	2086	344	1027
濮阳市	24514	20125	84423	61225	138641	110654	241428	225082	158595	157274	126771	123754	166285	154326	174932	171385	124564	123893	100748	96319	119292	115589	94413	91095	62639	64336	47628	45133	42400	43680	30726	35961	18993	26749	8643	15530	3063	7524
市区	2687	2319	9956	7892	16354	13436	26761	24170	20676	21015	17644	18385	26178	25501	25213	24213	18932	17060	13329	12883	14832	15007	12425	12496	7732	7743	6746	5694	4784	4286	2641	2777	1532	2101	700	1225	265	700
清丰县	4353	3592	14676	10579	25648	21037	45205	42931	30791	30085	23803	22990	28375	26353	30831	29876	20784	21499	20581	20727	24311	24166	18995	18968	11816	11835	10271	9739	9204	9571	6336	6940	4219	5715	1848	3240	637	1633
南乐县	3173	2636	10615	8224	17473	15392	33873	32795	24534	24051	16798	16365	19636	18416	21549	20780	15724	16376	14311	13937	16133	16563	12220	12421	7307	7354	6765	6599	6505	6623	5044	5190	3167	3983	1479	2450	592	1307
范县	3667	3025	13993	9674	21516	15840	30911	27060	20628	20205	20294	18550	24718	22092	24759	24982	19428	18784	12942	12140	15075	13709	12816	11712	9278	9777	5790	5470	5416	5616	3963	5093	2489	3721	1193	2126	438	928
台前县	2462	1999	8541	5650	14067	9993	21904	19912	15472	15766	11142	11156	14871	14310	16371	17609	12757	13148	9533	9290	10424	10094	8270	7441	6172	6807	4032	4043	3855	4082	3051	3824	1875	2417	947	1481	370	734
濮阳县	8172	6554	26642	19206	43583	34956	82774	78214	46494	46152	37090	36308	52507	47654	56209	53925	36939	37026	30052	27342	38517	36050	29687	28057	20334	20820	14024	13588	12636	13502	9691	12137	5711	8812	2476	5008	761	2222
许昌市	26857	21439	102589	69134	162535	122753	270730	243513	161067	151597	140852	136367	182465	169621	216021	207641	174941	174767	120619	115734	156573	150723	116615	110445	75278	70657	70329	64649	63689	64279	47629	48631	27532	35273	12484	21566	4689	11803
魏都区	1970	1723	6699	5852	9639	8520	14648	13459	17585	20243	16440	17249	19269	19466	22358	20250	19404	17391	13676	12699	13582	13131	9026	9128	5971	6386	6448	6694	5296	5262	3580	3436	1766	2094	830	1208	289	720
许昌县	4702	3768	17531	11571	27233	21319	48668	43634	32370	30957	26666	26087	31505	28768	35815	34975	28844	29278	21519	20941	29257	28547	21064	20317	12806	11905	12269	11060	11381	11681	9408	9618	5214	6806	2418	4277	878	2327
鄢陵县	3824	2863	14179	8942	23632	15682	41361	36147	23977	20664	19477	18542	24041	22176	28433	27782	22728	23270	14897	14946	20963	20935	15142	14380	10283	10920	8834	8369	8450	8586	7063	6793	4029	4925	1880	3182	644	1536
襄城县	4860	3744	17661	11586	25656	19931	46131	41490	25056	22266	19888	18887	28122	26626	33468	32506	29574	29053	21491	20560	27022	26540	20530	19916	12705	12067	12225	11639	11355	11361	7913	7915	5178	6316	2253	3738	795	1839
禹州市	7093	5690	29990	19561	53372	39502	74333	68038	37132	33708	37098	35066	50449	45905	62168	59008	46814	47047	29920	27605	41159	38128	33603	30809	22319	18662	20255	17601	18225	17820	12151	12555	7249	9477	3167	5560	1231	3199
长葛市	4408	3651	16529	11622	23003	17799	45589	40745	24947	23759	21283	20536	29079	26680	33779	33120	27577	28728	19116	18983	24590	23442	17250	15895	11194	10717	10298	9286	8982	9569	7514	8314	4096	5655	1936	3601	852	2182
漯河市	14493	11247	54422	36699	87950	70193	139546	126278	96302	91436	74187	74376	95004	91138	112575	111232	94365	95668	68404	66258	90225	88011	62584	60256	41151	38956	35157	31984	35395	36620	27656	30595	16423	22618	7696	14459	3028	7817
源汇区	1577	1498	5861	5173	9091	8186	12149	11538	14620	17971	11967	13251	16242	17317	17307	16786	15389	14106	10684	10000	10483	10071	6623	7001	4653	5096	4508	4619	3807	4214	2842	2994	1499	1994	688	1248	283	769
舞阳县	3048	2485	10503	8464	15994	13551	32933	29286	16003	13651	12213	12066	19119	18295	24957	25599	21263	22310	16508	15650	22594	21077	15331	13817	11209	10372	9006	7526	9792	9624	6849	7882	4387	6667	2051	4037	757	2094
临颖县	4163	3229	14861	9170	26648	19765	41848	37707	30436	28305	21668	21522	26423	24597	30656	30212	24360	25155	17791	17566	24728	24536	17432	16539	10910	9820	9313	8547	9524	9621	7730	8094	4598	5824	2294	3789	974	2072
郾城县	5705	4035	23197	13892	36217	28691	52616	47747	35243	31509	28339	27537	33220	30929	39655	38635	33353	34097	23421	23042	32420	32327	23198	22899	14379	13668	12330	11292	12272	13161	10235	11625	5939	8133	2663	5385	1014	2882
三门峡市	13332	11580	45684	40769	86299	75682	127740	118685	79479	74387	81227	72541	128331	111214	128547	108413	104989	91347	82231	71291	74345	67099	53911	50234	38648	37535	36040	34539	28818	28874	17974	18692	10741	12529	4042	6141	1142	2356
湖滨区	1679	1486	6252	5841	8685	7616	13078	11640	11566	11729	11476	10840	17822	16909	18682	16541	15925	13838	11841	10234	9190	8307	6554	6310	4678	4908	4606	5005	3765	3593	2339	2085	1151	1132	416	601	141	285
渑池县	2086	1787	7485	6988	11729	10318	18972	17949	11698	10958	15444	13710	20283	16639	19664	16217	15320	13079	10613	9348	11303	10823	8315	7489	5458	5359	5208	4812	4390	4564	2419	2597	1661	2045	640	977	182	418
陕县	2126	1852	7612	7207	13423	11615	19663	18146	10916	10250	12336	10207	19883	16256	20582	16898	17216	14847	13975	11947	12310	11013	8535	8016	6061	5900	6226	6148	5020	4956	2914	3188	1900	2237	778	1109	213	382
卢氏县	2393	2089	8269	7585	12621	11484	21673	20535	14073	13157	11590	10406	19838	17310	20565	17432	16838	14841	13314	11474	13065	11609	8618	7613	6871	6304	6322	5299	5273	4653	3700	3422	1948	2090	690	962	171	342
义马市	790	641	3153	2612	5629	4980	7527	6846	4590	3950	5223	4790	8399	7611	9084	7695	7686	5801	5235	3857	4927	3810	3551	3155	2421	2391	2242	1951	1524	1392	784	753	441	497	150	268	55	132
灵宝市	4258	3725	12913	10536	34212	29669	46827	43569	26636	24343	25158	22588	42106	36489	39970	33630	32004	28941	27253	24431	23550	21537	18338	17651	13159	12673	11436	11324	8846	9716	5818	6647	3640	4528	1368	2224	380	797
南阳市	61762	54523	221176	175597	288709	235125	605230	528549	427338	374377	366382	355088	441089	396435	501026	486656	426510	430755	278483	269184	357643	347849	291514	236332	224017	178872	193332	154447	142465	128627	88377	88685	54577	67439	26049	40313	10765	22474
宛城区	4722	4292	16586	14524	21397	18451	42227	38491	38584	34390	34332	32740	39022	35708	42092	40900	35355	36165	22583	23945	27518	29363	22976	19581	17172	14416	15969	13558	10828	9761	6394	6024	3875	4793	1866	2842	816	1685
卧龙区	4901	4180	17079	14366	24621	19902	46728	43180	40438	39061	31949	30721	38226	35358	41140	40094	34589	34590	24128	24149	27308	29183	22222	19964	16982	14493	16060	13691	11110	9835	6230	5892	3833	4684	2037	3051	927	1870
南召县	3910	3438	13860	11482	15045	13024	32491	29409	23775	21085	23184	23017	30654	26953	31594	29558	25213	23668	17432	15402	19842	18006	17333	12414	12403	8974	12477	8437	8821	6492	5951	4632	3351	3141	1639	1932	641	1104
方城县	5539	4951	18579	15287	22558	20320	58874	53849	39999	35859	31857	31365	40613	38039	43915	41243	38213	37959	26995	24113	32192	31061	27414	21758	20747	14971	21161	14578	15982	12364	10632	8426	6585	6917	3154	4328	1340	2493
西峡县	2938	2693	10611	9126	11899	10457	22255	19172	13128	11281	14366	13349	21410	18967	25683	23198	21049	19604	14087	11936	17380	14929	12049	9474	9276	7255	7811	6251	6533	5920	4635	4729	2514	3004	1086	1635	522	776
镇平县	5544	5107	21641	16053	19725	16270	56310	48036	43279	38112	32923	32231	37989	30955	42987	45188	35276	37373	27569	24923	32132	30702	25099	18540	19970	16297	16391	13644	12348	11497	7954	8460	5048	6527	2609	4162	1085	2404
内乡县	4154	3481	14471	11917	15699	13173	36868	30815	23037	20164	19578	18756	24812	22042	32069	30249	28805	28126	19167	17174	23320	21010	18222	14869	13913	11420	11507	9667	8655	9017	5921	7286	3008	4536	1503	2701	597	1524
淅川县	4376	3908	18760	13708	25819	19303	42148	35498	24187	21168	22920	23010	31208	28346	34928	33835	29762	29734	16444	15566	24314	22287	18554	16344	13890	12159	9905	8867	8371	8760	5250	6507	2791	3956	1181	1991	468	1104
社旗县	3844	3489	12396	9703	16321	13517	36298	32261	27036	24383	24063	23881	25796	24170	28378	28507	24045	25598	15698	15577	21252	20988	19238	14544	14175	10246	13536	9783	8648	7548	5364	5024	3827	4322	1949	2566	795	1514
唐河县	6922	6271	23256	17997	38132	30972	74974	65677	52461	47163	45094	43795	49307	42910	57146	57029	48268	50055	28139	29948	43731	41970	38959	29964	30575	23069	24863	18048	18208	15289	11221	11141	7151	9014	3306	5462	1260	2986
新野县	4140	3717	13782	11603	19948	16110	41968	35865	25854	20017	21783	22150	24516	22550	31846	31592	28502	30312	17353	18931	25084	25377	20140	16804	15693	12636	12471	10346	10168	9432	5865	6003	3951	5265	1838	3102	680	1712
桐柏县	2549	2194	9286	8283	10396	9442	25655	23466	16776	14434	15300	14436	21636	19748	23537	21876	20102	19273	12257	11560	13781	13454	10375	8879	8975	7185	7900	6248	5989	4946	3184	2756	1976	2221	924	1315	361	684
邓州市	8223	6802	30869	21548	47149	34184	88434	72830	58784	47260	49033	45637	55900	50689	65711	63387	57331	58298	36631	35960	49789	49519	38933	33197	30246	25751	23281	21329	16804	17766	9776	11805	6667	9059	2957	5226	1273	2618
商丘市	58941	50430	210438	140903	393994	316590	596657	541212	333886	321909	257199	250130	326113	306386	402639	391632	289856	284501	193719	181562	249166	234352	181957	174756	138015	137669	107141	105242	96436	103653	78526	94405	46256	65400	23450	40330	8900	19493
梁园区	4463	3931	15717	11678	29132	25410	49485	45706	27845	28402	22656	23820	28229	27559	36764	35941	28396	28237	17713	16935	22596	22208	15634	15528	12125	12962	9073	8858	8513	9360	6512	7903	3580	5006	1607	2881	648	1489
睢阳区	5495	4950	17765	11710	32311	24974	56664	51295	37407	38334	28168	26417	32615	29446	41419	39221	28519	28086	17168	16071	24737	23402	17847	17167	14590	14798	10390	10115	9484	9913	7109	8691	4134	5919	2026	3514	783	1827
民权县	6183	5390	23888	16400	46277	40792	65115	60687	35146	33679	23988	24313	30910	29577	39056	38430	27290	27293	23490	22244	26331	24194	17448	16820	13214	13822	9851	10118	8706	9521	7008	8657	4335	6317	2256	3702	819	1796
睢县	5915	5038	25432	17091	41278	34313	56336	51234	30308	28297	23892	23435	31656	29932	37082	35932	24948	24802	23476	22211	26853	25203	17095	17319	12231	12650	9360	9519	8792	9547	7331	8904	4280	6196	2280	4116	820	1976
宁陵县	4372	3835	14341	9132	26974	22043	43722	39073	26360	25341	21263	20467	23950	22299	28411	27870	20044	19492	15569	14760	18453	17887	12638	12799	8825	9045	7158	7295	6476	7103	5053	6274	3190	4530	1709	2984	640	1417
柘城县	6913	5560	27123	16067	51448	38379	67174	59029	38134	34514	28127	26665	35561	34472	43877	44171	29702	29957	19723	18487	29849	28674	21366	21239	16333	16207	12255	11873	10392	11265	8511	10131	5221	7492	2701	4774	981	2190
虞城县	7729	6801	26657	18563	52701	41312	80474	71072	45122	42013	35035	33469	40763	37989	52013	50640	40606	39325	26269	24325	33067	30590	24471	22270	18329	17441	14102	13301	12954	13780	11412	13626	6366	8778	3192	5241	1138	2325
夏邑县	8061	6949	30161	19305	56333	43634	83035	76978	41058	41459	30514	29553	42119	39822	53447	52394	39533	38671	25048	23410	30807	28578	23488	21807	17723	17191	14822	14852	13497	14625	10992	13354	6754	9442	3593	6222	1323	2965
永城市	9810	7976	29354	20957	57540	45733	94652	86138	52506	49870	43556	41991	60310	55290	70570	67033	50818	48638	25263	23119	36473	33616	31970	29807	24645	23553	20130	19311	17622	18539	14598	16865	8396	11720	4086	6896	1748	3508
信阳市	50541	40874	190047	136687	328021	267541	470443	420420	193265	167285	139129	146527	282731	288742	351744	360283	326358	337259	156258	145035	224426	215707	182280	166930	148496	137165	116974	108328	88403	88556	59097	65595	32851	47892	10908	22189	3335	9046
浉河区	3438	3152	13012	11428	19152	17050	30263	27784	19228	21143	17172	17236	27868	27804	32099	30512	31106	29044	18832	17099	20377	19881	14434	14098	11627	11158	9586	8838	8516	7631	5470	5025	2960	3551	1085	1705	407	891
平桥区	4706	4155	16613	13877	27526	23978	48469	44066	20155	16537	16976	17146	33977	32578	39780	38343	37362	37060	21718	20040	26960	26347	18193	16476	12917	11468	10133	9678	9977	9660	6896	7189	3586	4912	1097	2240	358	939
罗山县	4124	3521	14253	11437	24790	20229	45058	39457	18331	13231	10753	10658	24347	23873	31129	29945	29849	29866	16817	15857	21488	21317	15877	14318	11466	10407	9655	9717	9106	8577	6374	6236	3274	4285	1050	2220	304	904
光山县	5083	3804	21278	14098	38099	28182	49466	41128	17692	13099	11056	10955	28377	28878	34691	37215	33304	35662	13143	11476	21266	21159	19202	17810	16160	13666	13501	11361	8353	8282	4858	5987	2764	4632	823	1994	262	812
新县	2371	1743	9133	6959	13360	10267	17370	14619	7655	5402	4341	4449	9497	11193	12545	14279	13355	15002	9215	8526	10304	9605	8885	7219	8024	7192	5862	5517	2852	2982	2111	2350	1603	2110	577	833	141	325
商城县	4849	3820	22815	14935	35461	26007	42420	37004	15676	11350	7968	9743	21345	25479	26973	31218	24518	28505	10720	10698	17884	17764	18051	16375	16616	14565	12137	10410	7191	6587	5046	5039	2936	4064	1051	1888	352	721
固始县	10250	7699	37661	25098	60868	51703	86160	79220	28132	25121	21217	26535	46934	52510	59408	63644	55314	58599	26370	24241	42400	39431	36042	32496	30667	28013	23844	21315	17959	17355	12402	13029	7241	10005	2494	4638	758	1826
潢川县	5134	4078	19379	13121	38514	31804	50149	46806	19679	18783	13386	14402	28715	29499	37325	38366	34945	36035	16306	14753	23074	21802	18027	17006	13640	13434	11068	11346	7711	8697	5012	6348	2837	4510	795	1861	216	715
淮滨县	4745	3634	15972	10858	31865	25874	45487	39845	18108	16484	13138	12754	24356	23206	33174	33498	28911	29329	10346	10141	16171	15122	14099	13253	12209	11972	9555	9563	6898	8200	4446	6069	2385	4081	898	2107	252	824
息县	5841	5268	19931	14876	38386	32447	55601	50491	28609	26135	23122	22649	37315	33722	44620	43263	37694	38157	12791	12204	24502	23279	19470	17879	15170	15290	11633	10583	9840	10585	6482	8323	3265	5742	1038	2703	285	1089
周口市	78963	65607	292372	178345	490922	366953	699391	600230	448684	414747	372287	346699	395160	371526	471508	466361	363317	363881	257643	244787	326943	321196	248326	242906	170321	170389	138648	139146	116397	128052	97175	116232	53124	76403	25718	48313	9151	23460
川汇区	1990	1591	9052	6383	12122	10358	16156	15010	17323	19888	12982	13978	16162	16255	17378	16802	13714	12574	10843	10492	10453	10175	7061	7248	5113	5535	4130	4652	3381	3658	2598	3045	1207	1893	571	1130	207	628
扶沟县	5006	4002	19350	11757	31324	21841	54256	45323	24264	21819	23216	20694	28079	25701	32650	31861	26137	26607	19783	19055	25417	25592	15883	17568	10055	10563	8244	8641	8620	9252	7751	7931	4336	5564	2126	3903	749	1859
西华县	6890	5576	27532	16012	41477	31853	57853	50944	30666	30168	31290	27692	38164	34254	41410	39747	31316	30398	24142	22988	28722	27900	17275	17496	11837	12377	11270	11930	10651	11502	8727	9667	4748	6542	2340	4291	759	1913
商水县	9400	8304	42684	23947	62496	45026	70970	59614	40298	37429	40123	36671	47366	44313	53173	53339	39392	39321	33285	31170	36496	35041	27887	26915	19179	18414	16377	16029	13774	15189	10601	13351	5584	8663	2836	5608	928	2493
沈丘县	9116	7398	27144	16793	48847	34820	79779	67517	56584	51232	41927	39381	39731	38188	48066	49139	41376	43806	28043	27669	35066	35022	29529	28640	20973	20738	16077	15684	13405	15044	11103	13866	6087	9142	2834	5443	1139	2930
郸城县	9438	7833	31466	19020	62577	47035	87716	75910	55501	49891	42309	39434	43756	42173	53086	52507	43519	43146	28441	26211	38306	36056	30031	29209	20887	20920	16350	16347	13921	15346	11822	14099	6276	8847	3092	5501	1171	2844
淮阳县	10143	8118	33839	21594	56088	41622	93477	77539	62881	56898	45519	41900	48621	44736	57707	57521	46563	47206	30108	29523	40778	39964	31767	31026	23295	22482	18573	17508	14991	15909	12813	15751	7460	10599	3389	6654	1292	3503
太康县	10130	8564	34196	21109	66280	50725	90779	79262	61258	56345	52663	48797	49390	45674	63971	61861	40906	40364	31326	28904	46151	45972	34080	32612	19080	18911	16415	16447	13373	15021	12298	14379	6337	8676	3207	5698	989	2530
鹿邑县	8359	6951	39919	26490	62029	49894	74543	67066	44350	40169	41155	39812	42690	42196	51729	52016	36855	37364	22079	20466	33031	32542	25546	23820	20755	20913	15413	15572	12465	13919	10446	12838	5968	8585	2755	5033	972	2279
项城市	8491	7270	27190	15240	47682	33779	73862	62045	55559	50908	41103	38340	41201	38036	52338	51568	43539	43095	29593	28309	32523	32932	29267	28372	19147	19536	15799	16336	11816	13212	9016	11305	5121	7892	2568	5052	945	2481
驻马店市	57606	48008	213147	153229	320409	256466	436944	381680	268218	251166	273260	258417	348153	323715	407801	399694	345248	346008	178242	171280	259381	247873	203469	189213	147574	135259	127341	113983	110241	113579	76768	89586	46381	66028	20066	40367	7121	19831
驿城区	2046	1740	7562	6163	10131	8733	14001	12728	16620	19460	15294	15980	18438	18104	19299	18781	17158	16306	9956	9501	12454	12280	8059	7168	5278	5204	4775	4535	4037	4234	2848	2891	1648	2018	630	1092	251	633
西平县	5970	5005	22194	17721	33328	27889	40279	35909	22904	21070	25391	24666	31903	30547	39335	39102	33788	35791	21611	21351	31104	30633	22172	19998	14272	12538	12875	11701	12856	13179	10316	11503	6536	8711	2916	5833	1126	3191
上蔡县	10320	8024	44187	26771	67187	51638	70229	61798	44622	41597	43773	41126	53001	50538	59242	59612	48524	49924	27562	26861	40189	39322	31251	30720	21300	20463	19079	18101	16508	18450	11901	15262	6423	10042	2961	6322	909	2795
平舆县	6516	5504	25364	18496	43184	32211	56515	47413	27959	26820	32240	29600	39090	38203	46209	46446	37124	37634	17128	16621	25078	24153	23076	22962	16319	16326	13223	12415	11028	12424	7318	9595	3713	6222	1662	3986	574	1899
正阳县	4792	4084	17675	14240	28915	23461	44797	36982	20465	19177	23997	22986	38099	34006	42986	41006	35396	35405	14167	13726	23419	21739	16705	14983	13221	12166	11396	9980	10329	10083	6585	7519	4025	5954	1330	2946	444	1319
确山县	4208	3600	18943	15195	17505	16622	24498	22595	15044	13552	19405	18549	30052	27891	33022	31861	29185	28946	16197	14908	21360	20245	13262	12101	10587	9750	9079	8076	9082	8792	6283	6315	4424	5531	1683	2975	537	1297
泌阳县	6369	5306	20674	13485	33719	26032	49803	43766	36570	30926	32078	30163	33195	31947	37697	37512	35850	34224	23963	21429	28325	26141	25278	20760	19093	14385	18229	13478	12964	10590	8063	7590	6129	6792	3048	4486	1136	2078
汝南县	5937	5060	23577	17241	31231	25592	45207	39240	23527	23184	26970	25304	38147	33654	45354	44779	38186	38967	18058	19079	28541	28124	20998	19192	14903	14039	13444	12198	11779	12460	8378	10136	4986	7568	1996	4116	704	2149
遂平县	3937	3414	11196	9154	19059	15834	32516	29713	18705	16151	19161	17743	23473	21613	30575	29383	26637	27451	12174	11661	22703	21934	16473	14528	12276	10036	9803	7938	9462	9327	7014	7768	4468	6064	1902	3662	671	1962
新蔡县	7511	6271	21775	14763	36150	28454	59099	51536	41802	39229	34951	32300	42755	37212	54082	51212	43400	41360	17426	16143	26208	23302	26195	26801	20325	20352	15438	15561	12196	14040	8062	11007	4029	7126	1938	4949	769	2508
湖北省	260021	201986	1117333	865397	2508203	2089395	3402150	3126403	2745716	2538288	2307348	2139986	2764518	2602996	3283674	3052784	2956589	2709115	2084106	1909239	2059932	1908052	1589119	1440130	1152142	1044556	954855	876136	809234	782814	520802	552091	307969	397750	118691	197511	39839	92000
武汉市	32013	25025	137038	104748	284615	236237	360675	337048	434158	412076	404288	346377	350563	338980	421703	395607	421784	384566	339948	316251	315375	298582	244535	223876	156540	145734	139141	135639	119569	119745	78592	83594	43145	57415	17126	29528	5921	14943
江岸区	2534	2216	10651	8983	17898	16006	23586	22193	29364	29933	29810	29043	29182	29559	34456	33553	40673	38063	37168	35627	32059	29903	21819	20979	13316	13071	12315	14256	12433	13914	9419	9867	5302	6375	2174	3148	769	1501
江汉区	2132	1796	9152	7388	15571	13275	19732	18439	22093	24560	24668	25869	28585	26727	31678	29416	35326	31710	32076	28492	27242	23314	18634	16082	10101	9095	9032	9521	8679	9445	6147	6762	3560	4664	1591	2437	570	1207
硚口区	2315	1919	9008	7195	16244	13804	21228	22349	33133	45580	31867	31462	28460	28508	34641	33253	39477	36438	35115	31184	27820	24907	18734	17012	10577	10064	10027	11789	10593	11526	7213	7704	3997	5138	1650	2638	519	1230
汉阳区	1768	1636	7771	6555	13123	11340	16724	16361	23183	22367	22149	20564	22095	21835	26060	23598	29021	25638	26121	23364	21431	20167	16046	15124	9158	8421	8326	9242	8176	8501	5528	5471	2952	3584	1159	1869	409	935
武昌区	3191	2879	12915	11366	21990	20111	27424	26452	54517	56932	62611	51817	39758	38054	45581	42292	52305	46157	43706	40879	37525	36219	26996	26036	16925	17365	17969	20087	16832	17185	11024	10378	5416	6674	2325	3501	916	1993
青山区	1512	1416	6188	5436	10641	9884	13351	12332	19002	16459	20118	16763	19731	17745	23405	20501	23816	21035	21157	21143	21210	20340	14738	13496	8737	10032	10359	10717	8683	7197	4949	4115	2100	2267	800	1219	272	777
洪山区	3153	2500	13814	10347	23351	19151	26612	24287	80678	67187	89622	53867	41471	34811	44879	36671	40582	32192	28561	24304	24543	23841	19341	18334	13143	13120	13063	11774	10358	9078	5844	5830	3149	4006	1241	2023	481	1170
东西湖区	1403	1156	5973	5021	10137	8804	13058	11860	16225	12111	12000	10586	15295	14934	18392	16483	15949	13845	11224	9570	10237	9984	8455	8645	5651	6129	4799	4310	3582	3115	2113	2317	1228	1719	481	953	177	558
汉南区	448	320	1861	1633	3543	3019	5777	5043	3729	2868	2601	2546	4505	4563	6176	6103	5434	5042	3752	3762	3285	3365	2986	3043	2229	2070	1823	1563	1251	1154	615	750	470	691	206	419	63	193
蔡甸区	1994	1511	8558	6455	20181	15723	29403	26923	22952	19596	18836	17122	21460	19884	25512	23443	23863	21402	19604	19064	18732	19770	17677	16448	11534	9367	8476	7242	6827	7416	5152	6159	3369	5064	1288	2698	406	1333
江夏区	2705	2002	11735	8749	30029	24774	41547	37286	35013	29659	24680	21803	27482	27398	32605	31064	29749	28794	20877	19139	20852	19584	16573	14644	11134	10018	9363	8336	7686	7711	4650	5555	2803	4144	891	1908	288	919
黄陂区	4595	3264	19220	14194	50172	43506	61551	57573	52493	45759	39556	38898	40240	42358	51014	52231	44749	44294	32365	32537	38287	37327	35467	29756	24182	19224	18999	14294	12994	12177	8986	10405	5068	7234	2075	4228	717	2057
新洲区	4263	2410	20192	11426	51735	36840	60682	55950	41776	39065	25770	26037	32299	32604	47304	46999	40840	39956	28222	27186	32152	29861	27069	24277	19853	17758	14590	12508	11475	11326	6952	8281	3731	5855	1245	2487	334	1070
黄石市	12297	8216	54609	36460	131434	103592	158290	140221	127122	112837	98663	92211	123069	118172	130229	122702	108616	101409	71593	67816	79475	75082	64293	56155	43951	38467	36955	33664	27092	26019	17314	18381	10836	14708	3814	7100	1246	3357
黄石港区	799	705	3625	2895	6042	5039	7126	6352	8557	9387	8400	9193	8740	9734	10673	10567	10455	10049	8267	7662	7541	7405	5834	5796	3757	3453	3434	3379	2764	2553	1647	1537	873	1091	323	498	128	289
石灰窑区	1149	908	4864	3781	8419	6968	10320	9273	8594	8172	8883	9895	11451	11940	13449	13021	13243	12128	9473	9154	10539	10392	8051	6920	4965	4412	4314	3881	3193	3370	2162	2338	1190	1576	454	725	146	322
下陆区	714	546	2860	2194	5033	3994	5572	5113	7776	6959	8374	7368	7421	7071	7607	6999	6489	5805	4066	4394	5831	6138	5309	4465	3021	2984	2688	2437	2027	1568	1079	902	491	654	169	310	53	168
铁山区	289	233	1384	1073	2530	2109	2464	2226	2056	2029	2473	2617	3389	3369	3913	3605	3619	3169	2510	2327	2478	2349	2020	1740	1395	1510	1478	1565	1184	1065	663	561	322	353	101	166	20	115
阳新县	4782	3033	20942	14009	58700	48628	73105	64404	56212	47002	38769	33905	49688	46630	48728	44736	37582	33793	23309	21345	25645	22876	21063	17928	15408	12467	12486	11210	8189	7642	5563	6097	3897	5094	1302	2340	399	978
大冶市	4564	2791	20934	12508	50710	36854	59703	52853	43927	39288	31764	29233	42380	39428	45859	43774	37228	36465	23968	22934	27441	25922	22016	19306	15405	13641	12555	11192	9735	9821	6200	6946	4063	5940	1465	3061	500	1485
十堰市	15194	12763	58971	49038	141149	120309	199086	182114	151246	136221	145420	128722	178570	159724	193140	171471	161971	137162	107327	89683	125814	110140	100217	85138	76204	63870	51764	42650	47218	39798	35462	33145	19595	21104	7282	10644	2226	4360
茅箭区	1288	1092	5353	4712	7878	6899	9138	8350	13141	12931	15076	14531	18928	17426	17208	14610	13870	11186	8371	7303	7987	8621	7430	7123	5316	4485	3507	3043	2715	2136	1829	1410	863	834	332	487	141	305
张湾区	1654	1518	6888	5991	10024	8944	11676	10708	11818	10413	16592	14997	23928	21828	21429	18645	17002	14176	9380	8592	9266	10456	9876	9300	7007	5767	4792	4163	3685	3046	2432	2041	1088	1163	456	671	188	369
郧县	2411	2092	9588	7954	26218	21841	42136	39427	27731	25263	19651	18051	25055	23299	31862	29074	27112	23806	18244	14877	22108	18486	16293	14148	13681	12317	8224	7194	7485	6761	5647	5684	3052	3621	1097	1817	274	734
郧西县	2111	1775	8785	7368	24040	21367	30471	28958	19836	18898	17320	15238	24749	21745	28011	23691	23645	18982	14815	11310	18748	14445	15379	12350	11896	9917	7850	6436	6939	6079	4839	5103	2446	3144	864	1610	263	592
竹山县	2236	1583	8735	6142	20240	15163	28421	23681	19003	14599	17583	15389	19607	17527	23215	21217	19918	16844	13505	11188	17713	14753	13108	10564	9656	7643	8051	6320	7501	6286	5799	5415	3094	3381	1130	1671	336	570
竹溪县	1493	1199	6061	4650	15361	11945	19722	16375	13010	10595	16235	12796	17590	14593	18894	16278	15332	13227	10710	9353	13783	12150	10140	8466	7645	6180	5566	4312	5141	4212	4182	3752	2501	2417	887	1090	282	409
房县	1764	1610	6191	5675	18079	17081	27282	26007	22243	20725	19998	17005	22819	19695	24884	22133	21154	17800	16469	13265	18311	15070	14727	12130	10558	8638	7439	5857	7620	6170	5849	5197	3763	3563	1524	1881	446	689
丹江口市	2237	1894	7370	6546	19309	17069	30240	28608	24464	22797	22965	20715	25894	23611	27637	25823	23938	21141	15833	13795	17898	16159	13264	11057	10445	8923	6335	5325	6132	5108	4885	4543	2788	2981	992	1417	296	692
宜昌市	15918	14983	66791	62884	116743	110737	187833	180114	155085	143142	157644	144876	203014	179576	246270	215401	231198	201352	164923	145634	166752	153380	121348	108478	82331	76430	74559	68373	72778	69841	49203	50763	29554	36473	12613	18430	4627	9257
西陵区	1760	1632	7180	6580	8899	8062	10939	10246	20980	19793	25011	22033	26168	22185	25154	20102	21596	18297	15755	14391	16361	16163	14677	14257	9605	9238	7905	7380	6082	5236	3552	3226	1649	2161	839	1149	313	743
伍家岗区	893	798	3260	2932	4418	4014	5576	5214	6239	6912	8899	9143	11204	9865	11191	9857	10330	9423	7875	6856	8080	7546	6146	5119	3119	2763	2526	2520	2121	2335	1552	1772	873	1163	427	571	153	315
点军区	219	176	758	706	1394	1288	2048	1962	1751	1589	1914	1756	2223	2009	2899	2723	2832	2566	2046	1909	2136	1983	1563	1302	797	716	713	702	775	752	535	588	315	399	150	232	60	126
猇亭区	243	207	1077	1090	1703	1657	2086	2097	1531	1362	1957	1942	3236	3038	3569	3063	2706	2471	1832	1650	1991	1873	1385	1335	1079	952	822	758	805	827	458	542	393	505	136	255	66	128
宜昌县	2638	2505	10372	9866	19046	18153	27745	26843	22161	19368	25835	22544	32310	27305	39156	32012	37069	29232	26401	20833	25885	21933	17325	14556	11111	9883	10626	9098	11341	10405	7755	7754	4579	5163	1882	2559	674	1285
远安县	880	781	3828	3507	6222	6032	9885	9437	8413	7261	8277	7321	11541	9733	14289	11984	13247	10898	8575	7310	8179	7719	5606	5177	3780	3503	3776	3401	3624	3300	2542	2635	1351	1584	492	743	186	370
兴山县	678	740	2861	2662	4898	4676	9753	9668	7644	6499	6509	5531	8464	6963	10463	9487	10274	8377	6997	5894	7319	6532	5208	4714	3534	3185	3312	3039	3443	3307	2719	2665	1344	1567	540	723	179	323
秭归县	1359	1290	6321	5993	10670	10373	22493	21526	13470	12432	14011	12697	17285	14351	22666	19482	21603	19011	15697	14084	17078	15565	11564	10225	8018	7597	7867	7050	7498	6914	5620	5653	3049	3431	1237	1727	402	734
长阳土家族自治县	1612	1581	7043	6869	12141	11409	20804	20029	16642	15507	15044	12947	19094	15939	23303	19866	23423	19533	15218	12591	16738	14662	12270	9885	8923	8402	8466	7690	7755	7322	6062	6099	3203	3726	1599	2035	537	813
五峰土家族自治县	729	693	3259	3073	5808	5587	10862	10345	8361	7371	6448	5762	8763	7607	11692	10432	11430	9718	8143	6702	8339	7236	6182	5312	4668	4393	4305	3893	3672	3460	2852	2893	1653	1774	831	927	295	427
宜都市	1198	1178	5589	5403	11350	10672	17911	17271	12298	11491	11074	11125	16317	15787	23088	21933	21411	20435	14527	13007	16163	14295	11428	9782	7507	7233	8272	7836	7752	7638	5213	5655	3423	4575	1559	2444	636	1303
当阳市	1724	1544	7429	6948	14100	13541	24373	23273	18714	18265	17181	16794	23230	21937	29119	26636	28456	26106	20962	20069	18444	17859	13487	12797	9641	8780	7106	6517	8651	8520	5013	5256	3653	4608	1318	2199	524	1172
枝江市	1985	1858	7814	7255	16094	15273	23358	22203	16881	15292	15484	15281	23179	22857	29681	27824	26821	25285	20895	20338	20039	20014	14507	14017	10549	9785	8863	8489	9259	9825	5330	6025	4069	5817	1603	2866	602	1518
襄樊市	24616	21650	100175	89218	205777	190784	325296	309742	269623	260698	214999	206966	263995	247546	305690	285922	288539	268261	192156	179673	205619	193921	145729	134869	108205	99775	85964	78358	74849	71471	47952	50058	29497	37404	11302	19474	3814	9136
襄城区	1275	1140	5419	4788	7355	6869	9502	8576	20200	21172	14899	14172	15663	14788	16169	14604	14570	12364	9549	9073	9496	9315	7683	7650	5384	5523	4616	4358	3236	2951	1845	1753	1012	1237	410	688	145	377
樊城区	2850	2586	12184	10866	16580	15012	20115	19577	23464	26098	27611	29221	34974	34343	35006	32164	31478	27480	20945	19270	21802	21226	16218	15631	11167	10963	9164	8744	5927	5359	3410	3230	1650	2327	670	1297	256	697
襄阳县	6167	5043	23934	20154	54718	49396	84977	80224	66358	61565	48568	45518	60073	54132	64908	59163	62777	59250	41479	41446	43802	44562	30927	29414	23296	21985	18040	17070	13923	14556	8209	9726	5903	8593	2422	4530	783	1993
南漳县	2008	1847	7017	6668	21653	21327	33771	32859	24932	23701	21747	19173	24163	21565	31127	28810	30817	27829	21335	17497	22353	18275	15139	13130	10579	9704	8983	7894	9783	9264	6949	6986	4130	4814	1592	2389	455	1038
谷城县	2239	2096	9872	9020	19315	17942	34028	32378	22551	21292	18663	17724	24520	23279	30285	28321	29565	26949	18785	16263	21872	19356	14990	13611	11169	9664	8281	7269	7934	7178	6075	6110	3658	4218	1124	2034	393	1019
保康县	840	804	3414	3382	9853	9505	15058	14863	11838	11224	11394	9999	13132	10801	17435	14490	15330	11635	9877	7783	11674	9689	8711	7389	6696	6056	5425	4567	5184	4543	3657	3531	2092	2243	815	1146	225	429
老河口市	2437	2080	10301	8970	17988	16610	27344	26123	25487	24281	20172	20106	22835	22766	26448	26030	25963	25494	16698	16458	18211	18169	12527	12085	9711	9269	7360	7042	6238	6312	3710	4408	2457	3311	968	1803	349	947
枣阳市	4628	4060	19342	17107	39285	35940	68349	64241	52233	49825	34964	35111	45927	44902	56235	55482	51811	51367	34537	33351	36991	34834	25706	22805	20942	17835	16185	14247	15875	14808	8456	8721	4811	6399	1673	3186	638	1565
宜城市	2172	1994	8692	8263	19030	18183	32152	30901	22560	21540	16981	15942	22708	20970	28077	26858	26228	25893	18951	18532	19418	18495	13828	13154	9261	8776	7910	7167	6749	6500	5641	5593	3784	4262	1628	2401	570	1071
鄂州市	6079	3564	24020	14365	53882	38814	65416	57624	49257	44846	35694	35341	47738	47033	54835	51998	45048	44275	30312	30472	34681	34590	27688	25541	18072	15648	15628	13517	12476	12195	7330	8726	3973	6446	1359	2901	452	1449
梁子湖区	1105	623	4286	2505	10994	8211	13370	11310	7956	7541	5782	5465	7598	7608	8560	8245	7309	7049	4488	4312	5700	5553	4595	3969	3014	2441	2394	2160	2103	2083	1186	1489	714	1091	226	543	68	250
华容区	1290	724	5161	2979	13119	9440	16867	15471	12141	10517	6722	6657	8966	8712	12012	11673	10621	11004	7934	7948	9110	9340	7076	6832	4683	4067	4158	3520	3573	3621	2228	2715	1226	2010	420	934	147	455
鄂城区	3684	2217	14573	8881	29769	21163	35179	30843	29160	26788	23190	23219	31174	30713	34263	32080	27118	26222	17890	18212	19871	19697	16017	14740	10375	9140	9076	7837	6800	6491	3916	4522	2033	3345	713	1424	237	744
荆门市	10803	9848	48695	44585	100397	93302	163925	156602	121807	116325	107104	101944	148277	135689	182179	166175	164632	150418	109736	101681	106136	100084	75597	70809	56232	49750	42778	38834	39608	38475	25422	27280	17405	22747	6546	10894	2413	5714
东宝区	2486	2338	10132	9617	16125	15052	26727	25747	27073	27732	25822	26492	32742	30748	35426	31968	32074	28221	20813	18757	20405	19298	15081	13655	10799	8733	7374	6373	7716	7149	4597	4538	3179	3822	1194	1749	519	1100
京山县	2632	2347	11584	10338	28542	25424	40027	37729	25589	24225	24568	23800	34077	32270	42836	40109	37735	34697	26096	24054	23386	21349	16757	16135	12690	11882	11251	10436	9797	9495	5348	5770	3338	4816	1177	2229	400	1073
沙洋县	1987	1791	9872	8902	17955	16889	39151	37489	26507	24073	25930	20308	37419	28779	44687	36488	39683	34194	25414	22392	24417	22715	17389	15897	12790	11135	9595	8736	9909	9670	5733	6129	4348	5483	1527	2414	507	1165
钟祥市	3698	3372	17107	15728	37775	35937	58020	55637	42638	40295	30784	31344	44039	43892	59230	57610	55140	53306	37413	36478	37928	36722	26370	25122	19953	18000	14558	13289	12186	12161	9744	10843	6540	8626	2648	4502	987	2376
孝感市	23455	17222	97777	67762	258720	204310	325198	292435	234949	211742	185607	176011	219909	213090	265513	254050	237451	222565	163717	153226	153904	145746	130318	119140	96112	86645	76837	69768	65540	64238	37137	41518	20794	28413	7830	14360	2673	6855
孝南区	3782	2880	17119	12150	44784	35898	52953	48563	47011	44486	34206	32624	38303	38305	43513	43050	39909	38266	29027	27947	26987	27586	23382	21962	17238	15666	13603	11976	10950	10069	6597	7528	3803	5208	1295	2661	455	1381
孝昌县	3195	2045	15123	9073	39052	32606	41812	38309	27076	24477	24129	22020	28890	26965	30864	28940	27317	25548	18119	16474	17038	15966	13780	12557	10895	9640	8696	7995	7241	7177	4409	5016	2462	3296	961	1740	348	915
大悟县	3327	2596	11547	9670	31549	27741	37401	34383	27498	24053	22410	20599	26300	24558	33157	30338	30161	27018	20705	17167	19390	16167	15923	13121	12966	10277	10522	8924	8512	7737	4865	4907	2757	3719	943	1704	355	819
云梦县	2675	1928	11548	7266	29586	21234	40599	35613	25257	21393	20976	19606	24416	24132	31428	30150	27168	25674	18695	18147	18057	17123	15103	13982	10320	9499	8414	7853	8230	8372	4115	4704	2034	2924	836	1574	283	677
应城市	2925	2206	11567	8374	31713	23721	42577	37473	29116	26248	23510	22084	28621	27020	36924	35316	33949	31102	20332	19545	22255	20629	18203	16084	12466	11049	9676	8926	9147	9079	4486	5117	2269	3221	916	1697	255	687
安陆市	2773	2456	10276	8632	27985	25199	36844	33880	24291	22729	23037	21995	29170	27758	36532	34894	31325	29577	19975	18669	19080	18196	15389	14008	11168	10371	9001	8639	8867	9253	4645	5450	2452	3455	920	1760	359	980
汉川市	4778	3111	20597	12597	54051	37911	73012	64214	54700	48356	37339	37083	44209	44352	53095	51362	47622	45380	36864	35277	31097	30079	28538	27426	21059	20143	16925	15455	12593	12551	8020	8796	5017	6590	1959	3224	618	1396
荆州市	26165	20208	109915	87076	256368	221122	348930	324478	273373	254779	235579	223490	302645	291052	359789	336749	316949	293253	238406	222244	201653	188038	160213	152230	113105	109143	102971	100857	86509	89797	48864	56637	31175	44532	12968	23742	4040	10946
沙市区	2328	2120	9856	8965	17378	15964	23082	22269	25550	25186	24421	25094	30259	29916	33973	32431	30465	29343	24894	22779	23007	22307	18588	17116	11220	10524	9056	8411	7312	7206	4360	4933	2595	3797	1146	2139	429	1153
荆州区	2011	1809	8796	7971	18853	17953	24406	23457	30525	29517	26383	23329	28289	28464	34749	32835	30845	28368	22373	20867	21084	19738	14883	14555	10044	9463	8908	8255	8203	8226	4448	4843	2738	3921	1099	1919	395	1056
公安县	3358	2996	16601	15531	37234	35615	54298	52224	43475	40819	36576	36223	44901	44149	56254	53884	52514	49415	39231	36050	35009	32039	27779	26074	17859	16953	16938	17050	13898	14722	8815	10430	5154	7378	2100	3735	659	1750
监利县	7475	4522	26576	16738	68774	57815	95277	87224	64777	57616	50217	45250	62724	59893	74871	70175	65138	59570	48348	46258	32141	30189	29681	29325	24312	24362	21911	21990	17880	19119	8660	10374	5624	8454	2383	4681	714	2094
江陵县	1338	1355	6522	6024	14808	13985	19700	18201	15610	14419	15639	13890	23080	19880	23568	20387	19656	17455	14437	13296	12988	12185	10739	10073	7193	6644	6044	5717	4941	5236	2987	3789	1900	2904	714	1535	203	611
石首市	2520	2105	10197	8933	24334	21842	32847	30749	25548	23607	23602	22271	31557	29891	36956	33637	30563	27457	22081	20283	18641	17274	15173	14069	10706	10662	9801	9971	7408	7551	4345	5136	2805	3866	1093	1951	309	908
洪湖市	4392	2706	18460	10633	47956	31499	60220	52893	36282	33824	28110	26940	40545	40267	49355	46465	43592	40209	33366	31303	22807	20846	19148	18904	16450	16248	14824	14511	11774	12421	6104	6953	4041	5748	1984	3739	587	1669
松滋市	2743	2595	12907	12281	27031	26449	39100	37461	31606	29791	30631	30493	41290	38592	50063	46935	44176	41436	33676	31408	35976	33460	24222	22114	15321	14287	15489	14952	15093	15316	9145	10179	6318	8464	2449	4043	744	1705
黄冈市	34300	21180	160248	103970	358714	279366	465991	420219	317481	282998	236846	227566	309025	298739	384500	367002	346418	322452	229046	202005	242781	214363	186405	159006	155250	131801	122702	107426	93648	89010	58377	62528	33181	43706	10927	19393	3044	7433
黄州区	1738	1334	8026	5371	14851	10638	17657	15166	25005	23255	16934	16461	15590	16398	19904	19140	18020	17449	11925	11512	12113	11895	9795	8803	7183	6120	5984	4988	4775	4254	2904	2865	1557	1937	484	913	162	462
团风县	1650	1083	8237	5258	18796	13159	25907	22173	16077	13847	9653	9625	12430	12686	19861	19179	19071	18687	12640	11304	14091	12040	11841	9581	9632	7307	7317	5850	6072	5633	3742	3956	2126	2662	712	1296	235	515
红安县	2960	2066	13263	9531	34923	30047	40126	36697	27596	24263	23644	22223	27551	25038	34081	31494	32305	29207	24291	20911	22469	19014	19048	15801	14894	13153	11331	10201	6390	6615	3933	4354	2350	3384	760	1681	230	575
罗田县	2335	1431	11408	7196	28413	20600	41644	35294	21642	18509	15629	14720	21884	20908	29894	27713	28903	26194	21451	19119	20020	17808	13991	11910	11774	10435	10600	9443	7815	7221	4879	5107	2619	3085	801	1194	194	413
英山县	1636	1188	7365	5919	13332	11983	23652	21501	15085	13481	11072	10833	14174	13397	22483	20884	21820	19251	15314	12322	15835	12487	10821	8057	9287	7875	7991	7254	6232	6170	3967	4466	1967	2729	633	1025	145	382
浠水县	4524	2817	20756	13395	48926	37488	65108	60333	44477	40219	34662	34847	43199	44297	55346	54867	49395	47133	30573	26603	35844	31410	28497	23440	21751	17821	17829	15390	13151	12934	7734	8743	4403	5855	1322	2266	347	867
蕲春县	4643	2790	22990	15301	49741	41460	65787	60257	44517	38356	30679	29242	43543	41587	52146	49763	45570	41969	24476	21530	30378	27172	23236	20047	19281	15503	15920	13573	13543	12443	8165	8522	4530	5838	1347	2438	319	877
黄梅县	5422	2807	25264	15656	51857	40862	62955	57462	41318	37468	30375	29903	44936	44853	51037	49746	42397	39580	32481	28844	29888	26553	22600	20055	20629	17715	16759	14319	13222	12408	8392	8799	5084	6909	2077	3688	637	1459
麻城市	5838	3811	23625	16605	54816	43561	70324	64344	47684	43245	44069	40142	55403	48638	62049	57220	56630	52329	35496	31819	39490	36085	28735	25364	25271	22350	18587	17111	13597	13098	7967	8785	4298	6001	1186	2306	326	842
武穴市	3554	1853	19314	9738	43059	29568	52831	46992	34080	30355	20129	19570	30315	30937	37699	36996	32307	30653	20399	18041	22653	19899	17841	15948	15548	13522	10384	9297	8851	8234	6694	6931	4247	5306	1605	2586	449	1041
咸宁市	12679	9121	52914	38520	142073	115336	178634	162811	138090	126613	105187	100163	131090	124574	142007	132540	125122	113960	88634	80087	87093	78676	64040	57529	40629	37155	36223	33911	28498	28572	20217	21633	12315	16102	4546	7968	1517	3899
咸安区	2688	1804	12147	8273	27948	20689	36758	32279	34359	33622	25976	25905	26518	26324	28017	27099	25178	23217	16930	15524	18684	16937	13392	12095	8070	7356	6795	6342	5470	5446	3750	4040	2167	2784	751	1374	238	652
嘉鱼县	1540	1130	6935	4607	19753	15355	21968	19923	15612	14169	12926	12322	17760	17248	20043	18893	17707	16322	12283	11557	11092	9831	8598	7898	5939	5755	5562	5262	4358	4564	2628	3040	1441	2198	552	1133	201	541
通城县	2135	1634	6722	5463	23993	20555	28307	26763	18511	16558	15772	14607	19625	18346	23013	21166	19220	17110	15097	13508	14092	12707	10844	10026	7035	6582	6617	6040	4973	4791	3854	3971	2323	2726	881	1308	291	701
崇阳县	2135	1637	8841	6876	24340	21458	29918	27846	24445	22338	18825	17591	24552	21695	24356	21297	20444	17870	14813	13267	14573	13288	10089	9307	6001	5228	5105	4779	4331	4198	3549	3703	2090	2788	848	1407	253	711
通山县	1822	1330	8218	6300	21519	18546	27858	25084	19282	16349	12955	12217	18308	17668	18633	17786	16567	15498	12263	11054	11832	10481	8730	7466	5884	5053	4944	4444	3439	3292	3271	3188	2225	2694	730	1183	248	488
赤壁市	2359	1586	10051	7001	24520	18733	33825	30916	25881	23577	18733	17521	24327	23293	27945	26299	26006	23943	17248	15177	16820	15432	12387	10737	7700	7181	7200	7044	5927	6281	3165	3691	2069	2912	784	1563	286	806
随州市	9416	8276	39316	34717	100968	92512	162172	153406	126090	119077	86274	85029	107589	103840	134236	130178	127072	121323	86505	78786	80877	73159	59259	52429	46440	40774	38148	32965	35814	33427	20799	22089	11145	14500	4019	7167	1404	3491
曾都区	5610	5071	24345	22220	59141	55824	102814	97791	80523	76654	54837	54298	70253	68005	86465	84493	83694	80377	55301	50361	55049	49656	39181	34914	29966	26180	24059	20772	23398	21973	13575	14468	7352	9806	2540	4761	833	2192
广水市	3806	3205	14971	12497	41827	36688	59358	55615	45567	42423	31437	30731	37336	35835	47771	45685	43378	40946	31204	28425	25828	23503	20078	17515	16474	14594	14089	12193	12416	11454	7224	7621	3793	4694	1479	2406	571	1299
恩施土家族苗族自治州	19779	17966	89567	81376	150516	137958	189961	177362	161060	147708	154713	137362	195232	166809	226125	199416	181943	160753	105065	91601	127722	115420	99393	87659	82494	77212	68720	60965	54159	48337	41557	38460	24335	24721	10388	12150	3977	5249
恩施市	4066	3928	19646	18323	25400	24248	31256	29627	31180	28982	34392	29060	40496	34206	46142	40887	36711	32516	21487	18696	26388	23848	20759	18449	17761	16585	13572	12160	10691	9524	8724	8124	5349	5527	2348	2609	916	1142
利川市	4484	3851	19632	17027	36735	32810	45862	41598	34353	30678	32647	27689	43410	36816	46345	41435	36105	32032	19540	16772	23537	21093	19625	16948	16682	15855	13841	12022	10629	9039	7798	6712	4246	3913	1826	1868	691	838
建始县	2387	2195	9874	9478	16294	15488	25580	24400	21331	20261	20596	18354	27730	23064	31079	27060	25017	22215	13971	12817	18147	17336	13893	12587	11828	11093	9280	8244	7367	6877	6354	5976	3804	3853	1558	1893	583	691
巴东县	2082	2001	9724	9450	17042	15721	24884	23050	23178	20702	16888	15784	22039	18292	27877	23473	24716	21247	17203	14734	18559	16355	13159	11468	10489	9816	8859	8100	7688	7197	6293	5939	3412	3608	1383	1725	533	668
宣恩县	2031	1856	8933	7809	14112	12611	15592	14461	13335	11970	14842	13420	16995	14501	20386	17792	16136	14284	8226	7389	11669	10985	8573	7658	7528	7072	6191	5531	4858	4334	3469	3398	2268	2357	1031	1336	410	635
咸丰县	2139	1824	8685	7838	15685	13908	18296	17178	16184	15019	15167	13539	18010	15822	22117	19754	17383	15109	10055	8315	12260	10480	9662	8222	7628	7045	6835	5937	5476	4597	3546	3127	2117	2024	919	1016	353	439
来凤县	1564	1370	8031	6621	17478	15830	17774	16697	13489	12727	11810	11636	15423	14307	18184	16988	14798	13923	7940	7359	9441	8620	7319	6545	5466	4909	5937	5245	4335	3999	2867	2770	1588	1798	541	804	171	403
鹤峰县	1026	941	5042	4830	7770	7342	10717	10351	8010	7369	8371	7880	11129	9801	13995	12027	11077	9427	6643	5519	7721	6703	6403	5782	5112	4837	4205	3726	3115	2770	2506	2414	1551	1641	782	899	320	433
省直辖行政单位	17307	11964	77297	50678	206847	145016	270743	232227	186375	169226	139330	133928	183802	178172	237458	223573	199846	187366	156738	150080	132050	126871	110084	107271	76577	72152	62465	59209	51476	51889	32576	37279	21019	29479	7971	13760	2485	5911
仙桃市	5987	4134	27301	16209	79935	50261	104199	90532	67560	60899	47978	45559	62225	61332	82755	79200	68545	65491	55656	53450	42418	39984	38777	37296	27610	25689	21738	20970	20030	20402	10130	11455	7348	9345	3288	5234	1007	2149
潜江市	4209	3641	18008	15936	40545	36441	54641	50762	34397	33640	37318	36854	52810	51209	60638	55836	49702	45493	35491	34439	31169	31419	26010	26111	18323	17669	15553	14252	12510	11819	7915	8937	4792	6953	1724	3236	535	1501
天门市	6793	3906	30805	17398	83842	55767	108057	87308	81073	71553	49984	48283	64033	61914	89565	84963	78103	73795	63095	60202	55650	53161	42707	41698	28547	27213	23727	22852	17877	18680	13551	16027	8328	12615	2703	4978	843	2143
神农架林区	318	283	1183	1135	2525	2547	3846	3625	3345	3134	4050	3232	4734	3717	4500	3574	3496	2587	2496	1989	2813	2307	2590	2166	2097	1581	1447	1135	1059	988	980	860	551	566	256	312	100	118
湖南省	377331	296928	1396708	1128270	2111574	1796463	3589193	3303131	2821737	2537669	2248393	2119719	3022752	2799690	3494816	3327293	2970019	2785938	2057599	1852258	2262745	2090290	1807841	1606122	1276312	1104099	1259569	1103164	975194	914903	689725	689643	392512	455890	169355	239676	70329	129323
长沙市	31557	28550	113413	102595	122026	112014	282477	265816	311239	297665	268348	235291	287947	272511	344946	334649	311895	287579	209522	182993	228642	205825	187169	162841	127744	108493	125693	108470	97185	91208	69094	69843	41161	48275	18327	25311	7170	13235
芙蓉区	1612	1419	5862	5159	6992	6227	10743	10051	22306	23127	23669	20230	22337	19741	23919	20148	22190	18343	15569	13408	14737	13350	10277	8943	6266	6284	6470	6685	5348	5001	3394	3444	1713	2240	840	1103	307	620
天心区	1520	1381	5396	4758	6852	6281	10702	10106	27353	31821	26528	20527	18227	16826	19365	17850	19750	17874	15428	13817	15063	13817	10988	9927	6628	6076	6770	6951	5580	5808	3787	4375	2164	2953	1010	1464	390	714
岳麓区	1382	1243	5383	5102	6475	5809	11004	10498	39224	35549	42057	30136	18169	16693	19465	17959	18249	16021	12947	11137	12239	10812	9013	8057	5772	5767	6343	6033	4826	4494	3174	2988	1629	1852	663	953	302	520
开福区	1794	1659	6650	5941	8509	7577	14363	13403	17301	19206	18457	18503	19571	19949	22276	22190	22896	22156	18901	17178	18196	16123	12749	11739	7750	7284	7778	8324	6731	7286	4840	5590	2728	3620	1190	1851	506	880
雨花区	1969	2000	8123	7184	9677	8448	14185	13312	32308	34613	26283	22816	26957	25306	29266	26015	26739	23268	18727	17538	18830	17763	14021	13136	8960	8846	9847	8937	6858	5829	3914	3623	1950	2210	835	1157	301	637
长沙县	3934	3543	15233	13762	15546	14312	40184	37996	39806	35202	27178	22201	31757	29880	41618	41900	37923	36804	25421	22663	31228	28270	27685	23818	17164	13533	16833	12667	13317	12208	9653	9849	5917	6757	2538	3616	998	1793
望城县	3576	3033	12910	11541	14725	13802	39733	37614	31476	27094	21755	19285	28302	27242	37999	39544	35499	33071	22806	19083	26810	23169	23504	20341	15872	13224	15355	12363	11794	10740	7986	8111	4717	5531	1948	2736	728	1330
宁乡县	8339	7620	29392	26926	26694	24975	70138	65924	39294	33914	36682	36849	57940	57108	74685	75741	64180	61286	35015	30279	45799	41564	42226	35737	32215	25396	28900	23495	22016	20450	15795	16064	9275	10940	4015	5724	1613	3013
浏阳市	7431	6652	24464	22222	26556	24583	71425	66912	62171	57139	45739	44744	64687	59766	76353	73302	64469	58756	44708	37890	45740	40957	36706	31143	27117	22083	27397	23015	20715	19392	16551	15799	11068	12172	5288	6707	2025	3728
株洲市	19022	17187	66227	60741	92698	85661	201402	191830	158990	145058	122076	116945	163230	157166	205525	198280	172923	161956	125041	114313	136022	128169	103958	93689	68412	58999	75982	65910	56145	53038	40437	39888	22553	26720	10128	14064	4144	7291
荷塘区	1293	1158	4646	4274	6259	5489	8722	8139	16039	16991	11929	10607	13254	13747	16115	15066	13666	12056	8760	8124	8925	9003	7144	6848	4971	4590	5072	4216	3368	2883	1994	1830	972	1207	418	560	179	321
芦淞区	1099	998	3846	3309	5191	4452	6977	6400	9555	12534	9140	9866	11887	12662	14226	13724	12787	11658	8089	7542	7893	7845	6077	6007	4309	4378	5226	5029	3550	3019	2090	1648	903	1008	335	448	151	304
石峰区	1537	1418	4900	4542	6290	5932	8883	8401	15185	12118	12073	9681	15089	13745	18197	15440	14742	12267	9278	8398	10142	9716	8265	7778	5807	5472	6496	5130	3885	3108	2273	1934	1164	1267	480	618	218	389
天元区	653	586	2302	2085	3015	2815	5985	5864	5231	5592	4965	4902	5734	6063	7910	7521	6828	5763	4136	3507	4179	3712	3275	2898	2148	1960	2076	1780	1540	1368	1069	1077	622	661	325	321	103	170
株洲县	2146	1977	7548	6727	10313	9352	27134	25619	19023	17090	13078	12828	18348	17311	25153	24078	20932	19030	13428	11761	15907	14837	13154	12160	9306	7595	9530	7579	7342	6535	5523	5286	3364	3607	1529	1942	658	993
攸县	3776	3428	13828	12808	17269	16342	41349	39620	25031	21319	21172	20536	28280	25635	37182	35505	31084	29750	24822	23065	28888	27281	20554	18810	12801	11172	15511	14099	11641	11670	8444	9246	4537	5900	1982	3181	750	1571
茶陵县	3128	2853	10243	9509	13453	12509	32960	31827	24281	20317	15404	14548	22715	21203	25132	24938	21645	21091	17066	16536	18301	18174	12569	12185	7402	7020	9391	9836	7058	7959	4741	5623	2664	3937	1250	2164	476	951
炎陵县	867	769	3382	3167	4266	3948	9429	9097	6618	5716	4946	4890	7613	7431	9363	9113	7829	7540	6447	5766	6301	5661	4613	3964	3264	3062	3178	2889	2306	2358	2014	2041	1195	1476	649	873	255	511
醴陵市	4523	4000	15532	14320	26642	24822	59963	56863	38027	33381	29369	29087	40310	39369	52247	52895	43410	42801	33015	29614	35486	31940	28307	23039	18404	13750	19502	15352	15455	14138	12289	11203	7132	7657	3160	3957	1354	2081
湘潭市	15720	12826	55351	45321	78197	68443	144370	134727	119516	104985	85498	79854	101317	104907	140711	145768	127082	128524	81242	75182	103082	97286	89528	80207	62286	52913	61221	50131	45560	41854	32670	33370	19285	23053	8449	12102	3343	6188
雨湖区	1752	1483	5583	4792	8262	7446	12198	11385	22950	22987	20838	16173	14257	15107	18271	17950	18735	18283	13487	12474	12689	12499	9836	9751	7057	7134	7393	7619	5592	5106	3557	3521	1739	2269	681	1080	329	606
岳塘区	1574	1577	6065	5487	8839	8046	12252	11282	16742	14633	13755	11979	15849	15978	20664	18667	18807	17207	12683	11802	13774	13601	10914	10767	6981	7059	7976	7190	5679	4671	3298	3120	1649	1939	640	982	272	512
湘潭县	6522	5171	22705	18087	32880	27915	65253	60822	46610	39922	28037	27851	36024	38092	54459	58715	50748	51320	30696	27656	42294	38318	37087	31638	25421	20341	24095	18110	18393	16984	13740	13842	8620	9735	3883	5091	1549	2643
湘乡市	5295	4135	18781	15076	25168	22075	50374	47093	29877	24626	19983	21004	31008	31544	42163	45249	34183	36912	21846	20881	30890	29258	28347	24626	20378	16284	19584	15434	14253	13534	10837	11612	6547	8228	2897	4442	1078	2216
韶山市	577	460	2217	1879	3048	2961	4293	4145	3337	2817	2885	2847	4179	4186	5154	5187	4609	4802	2530	2369	3435	3610	3344	3425	2449	2095	2173	1778	1643	1559	1238	1275	730	882	348	507	115	211
衡阳市	45967	30737	171790	122777	256144	201643	403953	355812	316831	276578	229200	214403	311868	291068	363812	346738	310947	290156	238259	211528	260821	240658	188619	166232	117107	97169	128067	109093	103811	96132	75212	73636	38879	44527	15966	22211	5885	10655
江东区	840	699	3455	2921	4998	4341	6057	5807	8223	7794	5369	4982	7225	7757	9289	9468	9776	9114	7516	7271	7810	7630	5507	5621	3626	3401	4207	3684	2648	2796	1978	2123	1056	1300	468	643	184	325
城南区	838	720	3429	2965	4905	4338	5789	5651	13273	14012	8617	7204	8030	8234	10379	9663	10360	9503	8294	7571	7942	7377	5440	4866	3143	3054	3541	3507	2612	2606	1824	1867	897	1177	368	577	146	282
城北区	1039	887	4393	3589	6105	5218	8245	7348	11779	14161	12360	10015	9528	10485	11803	11862	12571	12096	9691	8943	9446	8756	6443	5997	3750	3511	4103	4291	3364	3127	2307	2359	1050	1377	451	694	165	365
郊区	1429	981	5492	4057	7134	6217	12454	11296	9946	7852	7085	6941	10002	9991	13341	12803	11675	10638	8842	7221	9022	8631	5790	5260	2260	2420	2998	3035	2918	2797	2115	2223	1099	1327	416	743	202	391
南岳区	331	268	1186	1027	1560	1364	2806	2525	2623	2310	2195	2272	2829	2954	2981	3078	2451	2413	1689	1541	1862	1817	1384	1222	864	724	880	776	744	641	499	479	298	368	110	181	58	113
衡阳县	8315	5406	30230	20923	44298	33962	67698	59204	46388	39823	32562	32691	53324	50137	59307	57577	45178	43630	33082	29295	40786	37186	32757	27775	21112	16660	21396	16998	17289	15254	12648	11482	6924	7434	2766	3629	935	1716
衡南县	7004	4470	26017	17462	41549	31226	61235	52842	48229	41492	30515	28267	45567	41671	52029	49956	44243	41571	35189	30706	38388	34286	26189	22674	14766	11779	17979	15303	15426	13816	11498	10632	5262	5810	2213	2910	736	1310
衡山县	2454	1755	9569	7544	14851	12306	22464	20755	16122	14042	11639	11682	16153	15954	19736	19959	17071	16830	12694	11696	14373	13551	11380	9941	7422	6240	7376	6099	5876	5493	4268	4403	2622	2987	1120	1628	419	826
衡东县	4237	3245	16409	13879	21794	18843	39017	35616	21996	18599	14231	14679	23854	23421	31745	31276	27086	25823	20443	18888	23796	22088	16995	15413	11591	9907	12008	10382	9804	9258	6867	7248	3661	4566	1535	2247	618	1066
祁东县	6684	4449	22634	16236	32166	26059	57130	49356	39295	32431	26646	26532	38209	36348	46279	44897	36830	36054	28736	25808	33678	31880	26015	22390	19596	15911	18927	15168	14411	12991	9980	9916	6092	6701	2526	3363	994	1639
耒阳市	7202	4563	26670	18477	46397	35817	72466	64878	62695	52754	50258	42863	57643	49697	61245	55031	55594	49776	43592	38692	44183	40912	29634	26023	15575	12661	19325	16770	16835	16036	12686	12238	6015	6608	2467	3379	949	1629
常宁市	5594	3294	22306	13697	30387	21952	48592	40534	36262	31308	27723	26275	39504	34419	45678	41168	38112	32708	28491	23896	29535	26544	21085	19050	13402	10901	15327	13080	11884	11317	8542	8666	3903	4872	1526	2217	479	993
邵阳市	46815	33595	179418	129374	254816	200676	431276	388367	327137	296141	243304	236762	325672	301092	366560	353900	306225	292112	219353	197401	237953	219117	186882	166262	135042	119926	135347	120622	104354	99673	74775	72933	43921	49532	18822	25585	8035	14842
[truncated: 1,379 more rows]
