# Supplementary material for: Closure of live bird markets leads to the spread of H7N9 influenza in China
Source: PLoS One. 2018 Dec 12;13(12):e0208884. doi: 10.1371/journal.pone.0208884 (PMC6291110; doi:10.1371/journal.pone.0208884)
Supplement: S1 Dataset — (ZIP) [file pone.0208884.s005.zip › data.xlsx]

## Sheet: actions
date	province	scope	action	grade
2013-11-11	nation wide		an expert from NHFPC suggested to close local LBMs when necessary
2013-11-19	Zhejiang	city	wenzhou city delay the former policy about poultry management（LBM closure）, to keep the trade normal
2013-12-01	Jiangsu	capital city	市政府关于印发《南京市活禽交易管理暂行办法》的通知,总量控制、逐步减少、直至取消”的原则，不得在主城区内设立活禽批发市场, 暂停交易期间，外省市活禽除运至本市活禽屠宰场进行集中宰杀外，不得进入本市交易。建立定期休市制度。定点活禽批发市场每周分区域休市一天，定点活禽零售交易点每两周休市一天，	5
2013-12-13	Jiangsu	city	从2014年起，我市将利用3年时间，对市区39个农贸市场进行全面整治并实现提档升级。日前记者获悉，我市即将出台《关于农贸市场提档升级工作的实施意见》和《扬州市农贸市场建设和管理规范》，	4
2014-01-14	Zhejiang	city	all the retail spots in supermarkets were closed in Jinhua city and Yiwu city	5
2014-01-16	Zhejiang	city	xiaoshan district of hangzhou city forbided imported poultry from outside	2
2014-01-20	Zhejiang	city	xiaoshan district of hangzhou city closed LBMs since this date	5
2014-01-23	Jiangsu	city	suzhou city start to implement the rest day policy in the wholesale LBM named 南环桥, every Tuesday will be the rest day	3
2014-01-24	Zhejiang	city	all the LBMs in Hangzhou city closed	8
2014-01-24	Zhejiang	city	shaoxing city suspend poultry trade for 3 weeks， then the LBMs in the urben area will continue to keep closed for 3 months	5
2014-01-26	Zhejiang	city	all the LBMs in urben area of Ningbo city closed since this date	5
2014-01-27	Zhejiang	whole province	meeting held by the provincial government, all the cities and counties with more cases should close LBMs for 3 months	5
2014-01-29	nation wide	nation wide	NHFPC suggested to close local LBMs when necessary	4
2014-01-30	Jiangsu	capital city	nanjing city all the LBMs closed	8
2014-01-31	Jiangsu	whole province	provincial government released an offical document to ask local government strenthen H7N9 work and close LBMs when necessary	3
2014-02-08	Zhejiang	city	all the LBMs in urben area of Wenzhou city closed since this date	5
2014-02-11	Zhejiang	city	jiande city decided to forbid live poultry trade in the key urban areas of the city	5
2014-02-11	Jiangsu	whole province	one supervision campaign ended, lot of LBMs were affected	5	小年夜
2014-02-13	Zhejiang	city	hangzhou city anounced to forbid live poultry trade in the key urben area for ever	5
2014-01-28	guangxi	whole province	guangxi provincial government released an official document， to urge local governments to better address the threat of H7N9	3
2014-02-02	guangxi	city	the biggest wholesale LBM in Liuzhou city was closed for 5 days	5
2014-02-08	guangxi	city	78 LBMs in Liuzhou city would start to imply “rest day” policy since then	3	江苏省防治重大动物疫病指挥部
2014-01-20	Fujian	whole province	Fujian provincial government released an offical document ：stop importing poultry from other province and improve LBM management； the poultry trade in one place should be suspended when human infection was confirmed	8
2014-01-23	Fujian	big city	Xiamen government released an offical notification： stop importing poultry from other provinces and other prefectures in Fujian	5
2014-01-28	Fujian	capital city	Fuzhou government meeting： stop importing poultry from other provinces and other prefectures in Fujian	5
2014-01-29	Fujian	big city	haicang district， xiamen city suspended poultry trade since then，	5
2014-02-17	Anhui	city	lujiang county closed all the LBMs for 2 weeks	5
2014-02-15	Anhui	city	Huaining and Tongcheng suspended poultry trade	5
2014-02-09	Anhui	city	susong county, anqing city closed some LBMs after one human case confirmed	4
2014-01-27	hunan	whole province	forbidden poultry importation from positive provinces	8
2014-01-29	hunan	capital city	strengthen LBMs management in changsha city	5
2014-01-31	hunan	city	closure of LBMs in yongzhou city	5
2014-02-06	hunan	city	closure of LBMs in miluo city	5
2014-02-08	hunan	whole province	provincial government meeting on LBM management	5
2013-12-23	guangdong	whole province	the provincial government asked 3 times rest day in all the LBMs in GD before the spring festival	5
2014-01-03	guangdong	capital city and 1 other city	LBMs closure in guangzhou and zhuhai city	8
2014-01-13	guangdong	city	Foshan started to close LBMs in several districts of the city	5
2014-01-23	guangdong	capital city	all the LBMs closed for 1 day	5
2014-01-27	guangdong	city	all the wholesale LBM in shenzhen closed for 1 day	4
2014-01-31	guangdong	city	all the LBMs in shenzhen closed for 2 weeks	6
2014-01-31	shanghai	whole province	all the LBMS closed for 3 weeks	10

## Sheet: price
快大鸡
price of chicken 1：元/500g
date	GD	HN	GX	ZJ	JS	AH	FJ	SH
2013-11-01	5.66	5.33	5.47	5.14	5.2	5.17	5.41
2013-11-03	5.6	5.45	5.6	5.22	5.24	5.05	5.45
2013-11-05	5.62	5.49	5.78	5.38	5.37	5.29	5.81
2013-11-07	5.7	5.54	6.13	5.56	5.25	5.3	5.84
2013-11-09	5.62	5.65	5.93	5.4	5.27	5.04	5.78
2013-11-11	5.85	5.43	5.65	5.47	5.24	5.1	5.84
2013-11-13	5.89	5.39	5.69	5.52	5.22	5.14	5.77
2013-11-15	5.85	5.36	5.69	5.5	5.24	5.15	5.75
2013-11-17	5.86	5.42	6	5.48	5.61	5.19	5.58
2013-11-19	5.86	6.14	5.87	5.2	5.36	5.23	5.94
2013-11-21	5.86	5.3	5.95	5.2	5.35	5.22	5.96
2013-11-23	5.76	5.18	6.08	5.2	5.4	5.26	6.07
2013-11-25	5.86	5.51	6.21	5.44	5.31	5.25	5.94
2013-11-27	5.79	5.53	6.21	5.53	5.28	5.17	5.84
2013-11-29	5.76	5.49	6.22	5.48	5.24	5.13	5.71
2013-12-01	5.7	5.53	5.94	5.34	5.17	4.93	5.5
2013-12-03	6.48	5.2	6.39	5.45	5.38	5.02	6.14
2013-12-05	5.94	5.47	6.17	5.53	5.26	5.08	5.84
2013-12-07	6.19	5.85	6.5	5.53	5.25	5.15	6.33
2013-12-09	5.98	5.52	6.27	5.76	5.36	5.1	6.19
2013-12-11	5.92	5.45	6.1	5.69	5.34	5.09	6.18
2013-12-13	5.87	5.43	6.03	5.67	5.33	5.09	6.15
2013-12-15	5.83	5.4	6.01	5.64	5.3	5.09	6.06
2013-12-17	5.69	5.27	5.61	5.49	5.18	5.05	5.79
2013-12-19	5.46	4.7	5.53	5.2	4.92	4.9	5.56
2013-12-21	5.35	5.2	6.8	5.23	5.03	4.9	5.73
2013-12-23	5.09	4.8	5.71	5.14	5.1	5.2	5.63
2013-12-25	5.06	5.03	5.51	5.38	5.05	4.89	5.54
2013-12-27	4.83	4.99	5.29	5.35	4.99	4.82	5.5
2013-12-29	4.9	4.77	4.84	5.01	4.82	4.63	5.04
2013-12-31	4.31	5.2	4.79	4.8	4.92	4.8	5.06
2014-01-02	5.04	5.3	5.78	5.08	5.39	5.2	5.18
2014-01-04	4.96	5	4.58	4.83	5.31	5.35	5.36
2014-01-06	4.83	4.74	4.47	5.13	5.32	5.57	5.22
2014-01-08	4.68	4.61	4.5	5.09	5.29	5.47	4.91
2014-01-10	4.02	4.3	4.43	4.91	5.02	5.18	4.36
2014-01-12	3.47	2.97	3.9	3.88	3.2	3.87	3.19
2014-01-14	3.1	3.06	4.15	3.99	4.43	4.26	3.08
2014-01-16	3	3.36	3.96	4.5	4.09	4.73	3.13
2014-01-18	2.87	3	3.73	3.73	3.93	3.2	2.88
2014-01-20	3.44	3.53	3.9	4.22	4.14	4.47	3.09
2014-01-22	3.95	4	4.02	4.51	4.65	4.88	3.58
2014-01-24	4.2	4.36	4.41	4.57	4.72	4.87	3.93
2014-01-26	4.56	4.13	5.44	3.71	3.69	3.82	3.58
2014-01-28	4.41	3.77	5.32	3.99	4.06	4.27	2.97
2014-01-30	4.22	3.85	5.09	3.89	4.08	4.28	2.93
2014-02-01	4.22	3.85	5.09	3.81	4.08	4.28	2.93
2014-02-03	3.37	3.86	3.14	3.63	5.09	4.79	2.77
2014-02-05	2.88	3.69	5.29	4.3	4.94	4.9	2.59
2014-02-07	2.9	3.55	4.67	3.98	4.84	4.79	2.53
2014-02-09	2.89	3.02	3.82	4.09	4	3.68	2.6
2014-02-11	3.85	2.84	3.29	3.8	3.7	3.6	2.57
2014-02-13	2.99	2.5	3.67	3.2	3.1	3.1	2.7
2014-02-15	2.97	2.55	2.82	2.82	3.5	3.07	2.61
2014-02-17	3.04	2.86	3.61	3.19	3.2	3.2	2.54
2014-02-19	3.04	2.86	3.61	3.19	2.96	3.2	2.54
2014-02-21	3.78	2.61	3.74	2.69	2.97	2.81	2.66
2014-02-23	3.27	2.81	3.34	3.06	5.02	2.93	2.6
2014-02-25	4.91	4.53	4.6	4.32	5.01	5.02	5.7
2014-02-27	4.83	5.15	5.32	5.67	4.67	5	5.7
							5.15

## Sheet: Sheet3
	number of the media reports
	GD:				media: province and H7N9 in title
	date	cases in GD	cases in HN		NO. of media reports in GD	NO. of media reports in HN	NO. of media reports in ZJ	NO. of media reports in JS	NO. of media reports in AH	NO. of media reports in SH	NO. of media reports in FJ
	2013-11-05		0			0
	~2013/11/11	1	0		617	0
	~2013/11/18	0	0		9	0
	~2013/11/25	0	0		3	0
	~2013/12/2	0	0		0	1
	~2013/12/9	0	0		10	0
	~2013/12/16	2	0		505	0
	~2013/12/23	2	0		1170	0
	~2013/12/30	0	0		147	0
	~2014/1/6	2	0		283	0
	~2014/1/13	8	0		871	0
	~2014/1/20	7	0		669	0
	~2014/1/27	9	1		514	8
	~2014/2/3	15	3		941	221
	~2014/2/10	14	4		1160	570
	~2014/2/17
	~2014/2/24
	GD:	media: province and H7N9 in title， date 20140602
	date	NO. of media reports in GD	NO. of media reports in HN	NO. of media reports in ZJ	NO. of media reports in JS	NO. of media reports in AH	NO. of media reports in SH	NO. of media reports in FJ
	date	GD	HN	ZJ	JS	AH	SH	FJ
	~2013/10/7	0	0	0	2	0	0	0
	~2013/10/14	0	0	0	1	0	0	0
	~2013/10/21	2	2	584	1	0	0	0
	~2013/10/28	0	0	217	0	0	0	0
	~2013/11/4	0	0	0	0	0	1	0
	~2013/11/11	368	0	157	0	0	0	0
	~2013/11/18	10	0	1	0	0	0	0
	~2013/11/25	3	0	0	1	0	0	0
	~2013/12/2	1	1	120	0	0	1	0
	~2013/12/9	8	0	117	1	0	1	0
	~2013/12/16	362	0	3	0	0	1	0
	~2013/12/23	725	0	2	0	0	1	1
	~2013/12/30	292	0	1	0	0	1	0
	~2014/1/6	213	0	108	18	0	189	0
	~2014/1/13	534	0	354	197	1	4	74
	~2014/1/20	411	0	563	6	0	314	407
	~2014/1/27	292	5	1020	252	4	518	174
	~2014/2/3	543	129	783	206	0	13	159
	~2014/2/10	667	313	447	409	124	214	136
	~2014/2/17	355	219	327	94	136	1	19
	~2014/2/24	538	108	6	2	95	3	8

## Sheet: ZJ
date	province	scope	action	grade of the actions
2013-11-19	Zhejiang	city	wenzhou city delay the former policy about poultry management（LBM closure）, to keep the trade normal	0
2014-01-14	Zhejiang	city	all the retail spots in supermarkets were closed in Jinhua city and Yiwu city	3
2014-01-16	Zhejiang	city	xiaoshan district of hangzhou city forbided imported poultry from outside	5
2014-01-20	Zhejiang	city	xiaoshan district of hangzhou city closed LBMs since this date	5
2014-01-24	Zhejiang	city	all the LBMs in Hangzhou city closed	8
2014-01-24	Zhejiang	city	shaoxing city suspend poultry trade for 3 weeks， then the LBMs in the urben area will continue to keep closed for 3 months	5
2014-01-26	Zhejiang	city	all the LBMs in urben area of Ningbo city closed since this date	4
2014-01-27	Zhejiang	whole province	meeting held by the provincial government, all the cities and counties with more cases should close LBMs for 3 months	4
2014-02-08	Zhejiang	city	all the LBMs in urben area of Wenzhou city closed since this date	4
2014-02-11	Zhejiang	city	jiande city decided to forbid live poultry trade in the key urban areas of the city	3
2014-02-13	Zhejiang	city	hangzhou city anounced to forbid live poultry trade in the key urben area for ever	3
date	human cases in hangzhou	grade of actions	date	human cases in other places in ZJ				week	human cases in hangzhou	human cases in other places in ZJ	actions in HZ	actions in other places
2013-04-03	1		2013-10-16	1				~2013/10/7	0	0
2013-04-09	1		2013-10-23	1				~2013/10/14	0	0
2013-04-10	1		2013-11-04	1				~2013/10/21	0	1
2013-04-12	2		2013-11-27	1				~2013/10/28	0	0
2013-04-13	2		2013-12-06	1				~2013/11/4	0	1
2013-04-14	1		2014-01-04	1				~2013/11/11	0	0
2013-04-16	5		2014-01-09	1				~2013/11/18	0	0
2013-04-17	3		2014-01-09	1				~2013/11/25	0	0
2013-04-18	1		2014-01-09	1				~2013/12/2	0	1
2013-04-19	2		2014-01-10	1				~2013/12/9	0	1
2013-04-20	3		2014-01-11	1				~2013/12/16	0	0
2013-04-21	3		2014-01-12	1				~2013/12/23	0	0
2013-04-22	1		2014-01-13	1				~2013/12/30	0	0
2013-04-23	2		2014-01-13	1				~2014/1/6	0	1
2013-04-28	1		2014-01-16	1				~2014/1/13	0	8
2014-01-14	2	3	2014-01-17	1				~2014/1/20	9	8	10	3
2014-01-15	1		2014-01-17	1				~2014/1/27	8	15	18	16
2014-01-16	1	5	2014-01-18	1				~2014/2/3	6	8
2014-01-17	1		2014-01-18	1				~2014/2/10	6	11		20
2014-01-18	1		2014-01-19	1				~2014/2/17	3	1	24
2014-01-19	2		2014-01-20	1				~2014/2/24	0	0
2014-01-20	1	5	2014-01-20	1				~2014/3/3	0	3
2014-01-21	1		2014-01-21	1
2014-01-22	2		2014-01-21	1
2014-01-24	4	13	2014-01-22	1
2014-01-26	1	8	2014-01-22	1
2014-01-28	1		2014-01-22	1
2014-01-29	2		2014-01-22	1
2014-01-30	1		2014-01-22	1
2014-02-01	2		2014-01-22	1
2014-02-04	2		2014-01-24	1
2014-02-05	2		2014-01-24	1
2014-02-07	1		2014-01-24	1
2014-02-08	1	4	2014-01-25	1
2014-02-11	1	3	2014-01-25	1
2014-02-12	2	3	2014-01-25	1
			2014-01-26	1
			2014-01-28	1
			2014-01-28	1
			2014-01-28	1
			2014-01-29	1
			2014-01-30	1
			2014-01-30	1
			2014-01-30	1
			2014-02-02	1
			2014-02-04	1
			2014-02-04	1
			2014-02-05	1
			2014-02-05	1
			2014-02-06	1
			2014-02-06	1
			2014-02-07	1
			2014-02-09	1
			2014-02-10	1
			2014-02-10	1
			2014-02-10	1
			2014-02-12	1
			2014-02-26	1
			2014-02-28	1
			2014-02-28	1
			2014-01-30	1
			2014-02-02	1
			2014-02-04	1
			2014-02-04	1
			2014-02-05	1
			2014-02-05	1
			2014-02-06	1
			2014-02-06	1
			2014-02-07	1
			2014-02-09	1
			2014-02-10	1
			2014-02-10	1
			2014-02-10	1
			2014-02-12	1
			2014-02-26	1
			2014-02-28	1
			2014-02-28	1

## Sheet: Sheet4
Report_Province	Zhejiang
计数项:Report_Date	列标签
行标签	Anji	Huzhou	jiaojiang	Jiaxing	jinhua	ningbo	Shaoxing	shaoxing	wenzhou	yiwu	zhuji	总计
2013-04-04		1										1
2013-04-09		1										1
2013-04-12		1										1
2013-04-14		2										2
2013-04-15		1										1
2013-04-17		1										1
2013-04-18				1								1
2013-04-19		1										1
2013-04-21		1		1								2
2013-04-22		1										1
2013-04-25		1										1
2013-04-26		1										1
2013-10-16							1					1
2013-10-23				1								1
2013-11-04				1								1
2013-11-27	1											1
2013-12-06	1											1
2014-01-04											1	1
2014-01-09						1						1
2014-01-10											1	1
2014-01-11										1		1
2014-01-12						1						1
2014-01-13						2						2
2014-01-16			1									1
2014-01-17		2										2
2014-01-18						1		1				2
2014-01-19								1				1
2014-01-20				1		1						2
2014-01-21								1				1
2014-01-22		1				1	1		1			4
2014-01-24						2	1					3
2014-01-25		1				2						3
2014-01-26		1										1
2014-01-28		2				1						3
2014-01-29									1			1
2014-01-30						3						3
2014-02-04					1		1					2
2014-02-05							1		1			2
2014-02-06		2										2
2014-02-09							1					1
2014-02-10				1					1			2
2014-02-12					1							1
2014-02-26					1							1
2014-02-28					2							2
总计	2	21	1	6	5	15	6	3	4	1	2	66

## Sheet: onset date
ID	Date_Rpt	Rpt_Prov	Date_Onst	Date_Adms	Date_Dsch	Date_Dead	exposure province	ID	Report_Province	Report_Prov_CN	Onset_Date	Report_Date	Resident_Province	Resident_City	Resident_County	exposure location（province）	exposure location（prefecture）	exposure location（county）
CHN0001	2013-03-31	Shanghai	2013-02-19			2013-03-04	Shanghai	CHN0001	Shanghai	上海	2013-02-19	2013-03-31	Shanghai	Shanghai	Minghang district		上海市
CHN0004	2013-03-31	Shanghai	2013-02-27			2013-03-10	Shanghai	CHN0004	Shanghai	上海	2013-02-27	2013-03-31	Shanghai	Shanghai	Minghang district		上海市
CHN0005	2013-03-31	Anhui	2013-03-15			2013-04-09	Anhui	CHN0005	Anhui	安徽	2013-03-15	2013-03-31	Anhui	Chuzhou	Nanjiao district		滁州市
CHN0006	2013-04-03	Jiangsu	2013-03-19	2013-03-27		2013-09-20	Jiangsu	CHN0006	Jiangsu	江苏	2013-03-19	2013-04-03	Jiangsu	Nanjing	Jiangning district		南京市
CHN0007	2013-04-03	Jiangsu	2013-03-19	2013-03-30	2013-05-15		Jiangsu	CHN0007	Jiangsu	江苏	2013-03-19	2013-04-03	Jiangsu	Suqian	Shuyang county		宿迁市
CHN0008	2013-04-03	Jiangsu	2013-03-20	2013-03-29		2013-04-09	Jiangsu	CHN0008	Jiangsu	江苏	2013-03-20	2013-04-03	Jiangsu	Suzhou	Wujiang city		苏州市
CHN0009	2013-04-03	Jiangsu	2013-03-21			2013-04-24	Jiangsu	CHN0009	Jiangsu	江苏	2013-03-21	2013-04-03	Jiangsu	Wuxi	Binghu district		无锡市
CHN0010	2013-04-03	Zhejiang	2013-03-07			2013-03-27	Zhejiang	CHN0010	Zhejiang	浙江	2013-03-07	2013-04-03	Jiangsu	Suzhou	Taicang		苏州市
CHN0011	2013-04-03	Zhejiang	2013-03-10		2013-05-08		Zhejiang	CHN0011	Zhejiang	浙江	2013-03-25	2013-04-03	Zhejiang	Hangzhou	Shangcheng district		杭州市
CHN0012	2013-04-04	Zhejiang	2013-03-29	2013-03-31		2013-04-04	Zhejiang	CHN0014	Shanghai	上海	2013-03-22	2013-04-03	Shanghai	Shanghai	Pudong		上海市
CHN0013	2013-04-04	Shanghai	2013-03-28	2013-04-03		2013-04-03	Shanghai	CHN0012	Zhejiang	浙江	2013-03-29	2013-04-04	Zhejiang	Huzhou	Wuxing district		湖州市
CHN0014	2013-04-03	Shanghai	2013-03-24	2013-03-27		2013-04-13	Shanghai	CHN0013	Shanghai	上海	2013-03-28	2013-04-04	Jiangsu	Nantong	Rugao city		南通市
CHN0015	2013-04-04	Shanghai	2013-03-31	2013-04-03	2013-10-15		Shanghai	CHN0015	Shanghai	上海	2013-03-31	2013-04-04	Shanghai	Shanghai	Jinshan		上海市
CHN0016	2013-04-04	Shanghai	2013-03-27	2013-04-02		2013-04-03	Shanghai	CHN0016	Shanghai	上海	2013-03-27	2013-04-04	Shanghai	Shanghai	Changning		上海市
CHN0017	2013-04-05	Jiangsu	2013-03-23	2013-04-02	2013-10-15		Jiangsu	CHN0017	Jiangsu	江苏	2013-03-20	2013-04-05	Jiangsu	Nanjing	Qinhuai district		南京市
CHN0018	2013-04-05	Jiangsu	2013-03-21	2013-03-31		2013-05-05	Jiangsu	CHN0018	Jiangsu	江苏	2013-03-21	2013-04-05	Jiangsu	Nanjing	Qinhuai district		南京市
CHN0020	2013-04-06	Shanghai	2013-03-28	2013-03-31		2013-04-11	Shanghai	CHN0020	Shanghai	上海	2013-03-28	2013-04-06	Shanghai	Shanghai	Fengxian		上海市
CHN0021	2013-04-06	Shanghai	2013-03-29	2013-04-02	2013-04-18		Shanghai	CHN0021	Shanghai	上海	2013-03-29	2013-04-06	Shanghai	Shanghai	Zhabei district		上海市
CHN0022	2013-04-07	Shanghai	2013-03-25	2013-04-04		2013-05-31	Shanghai	CHN0022	Shanghai	上海	2013-03-25	2013-04-07	Shanghai	Shanghai	Pudong district		上海市
CHN0023	2013-04-07	Shanghai	2013-03-29	2013-03-31	2013-04-21		Shanghai	CHN0023	Shanghai	上海	2013-03-29	2013-04-07	Shanghai	Shanghai	Songjiang district		上海市
CHN0024	2013-04-07	Anhui	2013-03-28	2013-04-01	2013-04-19		Anhui	CHN0024	Anhui	安徽	2013-03-28	2013-04-07	Anhui	Bozhou	Qiaocheng district		亳州市
CHN0025	2013-04-08	Shanghai	2013-04-03	2013-04-07		2013-04-07	Shanghai	CHN0025	Shanghai	上海	2013-04-01	2013-04-08	Shanghai	Shanghai	Huangpu district		上海市
CHN0026	2013-04-08	Jiangsu	2013-03-28	2013-04-05		2013-04-28	Jiangsu	CHN0026	Jiangsu	江苏	2013-03-28	2013-04-08	Jiangsu	Nanjing	Xiaguan district		南京市
CHN0027	2013-04-08	Jiangsu	2013-03-30	2013-04-05	2013-05-14		Jiangsu	CHN0027	Jiangsu	江苏	2013-03-30	2013-04-08	Jiangsu	Zhenjiang	Runzhou district		镇江市
CHN0028	2013-04-09	Shanghai	2013-04-01	2013-04-05	2013-05-06		Shanghai	CHN0028	Shanghai	上海	2013-04-01	2013-04-09	Shanghai	Shanghai	Songjiang		上海市
CHN0029	2013-04-09	Shanghai	2013-04-03	2013-04-07		2013-04-14	Shanghai	CHN0029	Shanghai	上海	2013-04-03	2013-04-09	Shanghai	Shanghai	Putuo		上海市
CHN0030	2013-04-09	Zhejiang	2013-03-13	2013-03-22	2013-04-19		Zhejiang	CHN0030	Zhejiang	浙江	2013-03-13	2013-04-09	Zhejiang	Huzhou	Nanxun district		湖州市
CHN0031	2013-04-10	Zhejiang	2013-03-29	2013-04-02	2013-10-15		Zhejiang	CHN0031	Zhejiang	浙江	2013-03-29	2013-04-09	Zhejiang	Hangzhou	Xihu district		杭州市
CHN0032	2013-04-10	Jiangsu	2013-03-29	2013-04-09		2013-06-09	Jiangsu	CHN0032	Jiangsu	江苏	2013-03-29	2013-04-10	Jiangsu	Wuxi	Huishan district		无锡市
CHN0033	2013-04-10	Jiangsu	2013-04-02	2013-04-04	2013-10-15		Jiangsu	CHN0033	Jiangsu	江苏	2013-04-02	2013-04-10	Jiangsu	Wuxi	Jiangyin city		无锡市
CHN0034	2013-04-10	Zhejiang	2013-04-03	2013-04-09	2013-10-15		Zhejiang	CHN0034	Zhejiang	浙江	2013-04-03	2013-04-10	Zhejiang	Hangzhou	Yuhang district		杭州市
CHN0035	2013-04-10	Shanghai	2013-04-02	2013-04-05	2013-05-03		Shanghai	CHN0035	Shanghai	上海	2013-04-01	2013-04-10	Shanghai	Shanghai	Pudong		上海市
CHN0036	2013-04-10	Shanghai	2013-04-04	2013-04-04	2013-04-26		Shanghai	CHN0036	Shanghai	上海	2013-04-04	2013-04-10	Shanghai	Shanghai	Pudong		上海市
CHN0037	2013-04-11	Jiangsu	2013-03-31		2013-05-15		Jiangsu	CHN0037	Jiangsu	江苏	2013-03-31	2013-04-11	Jiangsu	Yangzhou			扬州市
CHN0038	2013-04-11	Jiangsu	2013-04-03		2013-10-15		Jiangsu	CHN0038	Jiangsu	江苏	2013-04-03	2013-04-11	Jiangsu	Suzhou	Gongyeyuanqu		苏州市
CHN0039	2013-04-11	Shanghai	2013-03-31			2013-04-11	Shanghai	CHN0039	Shanghai	上海	2013-03-31	2013-04-11	Shanghai	Shanghai	Putuo district		上海市
CHN0040	2013-04-11	Shanghai	2013-04-02			2013-05-10	Shanghai	CHN0040	Shanghai	上海	2013-04-02	2013-04-11	Shanghai	Shanghai	Yangpu district		上海市
CHN0041	2013-04-11	Shanghai	2013-04-04		2013-04-21		Shanghai	CHN0041	Shanghai	上海	2013-04-04	2013-04-11	Shanghai	Shanghai	Jiading district		上海市
CHN0042	2013-04-12	Zhejiang	2013-04-08			2013-05-05	Zhejiang	CHN0042	Zhejiang	浙江	2013-04-08	2013-04-12	Zhejiang	Hangzhou	Xiacheng district		杭州市
CHN0043	2013-04-12	Zhejiang	2013-04-06		2013-10-15		Zhejiang	CHN0043	Zhejiang	浙江	2013-04-06	2013-04-12	Zhejiang	Hangzhou	Jianggan district		杭州市
CHN0044	2013-04-12	Zhejiang	2013-04-06		2013-10-15		Zhejiang	CHN0044	Zhejiang	浙江	2013-04-06	2013-04-12	Zhejiang	Huzhou	Wuxing district		湖州市
CHN0045	2013-04-12	Shanghai	2013-04-03			2013-06-26	Shanghai	CHN0045	Shanghai	上海	2013-04-03	2013-04-12	Shanghai	Shanghai	Jiading		上海市
CHN0046	2013-04-12	Shanghai	2013-04-03			2013-04-21	Shanghai	CHN0046	Shanghai	上海	2013-04-03	2013-04-12	Shanghai	Shanghai	Yangpu		上海市
CHN0047	2013-04-13	Beijing	2013-04-11		2013-04-17		Beijing	CHN0047	Beijing	北京	2013-04-11	2013-04-13	Beijing	Beijing	Shunyi district		顺义区
CHN0048	2013-04-13	Shanghai	2013-04-01		2013-06-26	2013-06-26	Shanghai	CHN0048	Shanghai	上海	2013-04-01	2013-04-13	Shanghai	Shanghai	Changning district		上海市
CHN0049	2013-04-13	Jiangsu	2013-04-05			2013-04-14	Jiangsu	CHN0049	Jiangsu	江苏	2013-04-05	2013-04-13	Jiangsu	Nanjing	Baixia district		南京市
CHN0050	2013-04-13	Jiangsu	2013-04-01			2013-05-01	Jiangsu	CHN0050	Jiangsu	江苏	2013-04-01	2013-04-13	Jiangsu	Suzhou	Changshu city		苏州市
CHN0051	2013-04-13	Zhejiang	2013-04-03		2013-10-15		Zhejiang	CHN0051	Zhejiang	浙江	2013-04-03	2013-04-13	Zhejiang	Hangzhou	Shangcheng district		杭州市
CHN0052	2013-04-13	Zhejiang	2013-04-06		2013-05-03		Zhejiang	CHN0052	Zhejiang	浙江	2013-04-06	2013-04-13	Zhejiang	Hangzhou	Jianggan district		杭州市
CHN0053	2013-04-14	Henan	2013-04-06		2013-05-07		Henan	CHN0053	Henan	河南	2013-04-06	2013-04-14	Henan	Kaifeng	Weishi county, Daqiao		开封市
CHN0054	2013-04-14	Henan	2013-04-08		2013-04-23		Henan	CHN0054	Henan	河南	2013-04-08	2013-04-14	Henan	Zhoukou	Chuanhui district		周口市
CHN0055	2013-04-15	Zhejiang	2013-04-06	2013-04-13	2013-10-15		Zhejiang	CHN0055	Zhejiang	浙江	2013-04-06	2013-04-14	Zhejiang	Huzhou	Nanxun district		湖州市
CHN0056	2013-04-15	Zhejiang	2013-03-29	2013-04-13		2013-04-20	Zhejiang	CHN0056	Zhejiang	浙江	2013-03-29	2013-04-14	Zhejiang	Huzhou	Anji county		湖州市
CHN0057	2013-04-15	Zhejiang	2013-04-06	2013-04-12	2013-05-23		Zhejiang	CHN0057	Zhejiang	浙江	2013-04-09	2013-04-14	Jiangsu	Nanjing			南京市
CHN0058	2013-04-15	Zhejiang	2013-04-09	2013-04-12	2013-04-27		Zhejiang	CHN0058	Zhejiang	浙江	2013-04-09	2013-04-14	Zhejiang	Hangzhou	Shangcheng district		杭州市
CHN0059	2013-04-15	Jiangsu	2013-04-08	2013-04-11	2013-04-26		Jiangsu	CHN0059	Jiangsu	江苏	2013-04-08	2013-04-14	Jiangsu	Yancheng	Tinghu district		盐城市
CHN0060	2013-04-15	Jiangsu	2013-04-01	2013-04-08	2013-05-08		Jiangsu	CHN0060	Jiangsu	江苏	2013-04-01	2013-04-14	Jiangsu	Nanjing	Qixia district		南京市
CHN0061	2013-04-15	Shanghai	2013-04-05	2013-04-11	2013-04-25		Shanghai	CHN0061	Shanghai	上海	2013-04-05	2013-04-14	Shanghai	Shanghai	Pudong		上海市
CHN0062	2013-04-15	Shanghai	2013-04-08	2013-04-12	2013-04-21		Shanghai	CHN0062	Shanghai	上海	2013-04-08	2013-04-14	Shanghai	Shanghai	Pudong		上海市
CHN0063	2013-04-15	Shanghai	2013-04-04	2013-04-07	2013-05-05		Shanghai	CHN0063	Shanghai	上海	2013-04-04	2013-04-14	Shanghai	Shanghai	Pudong		上海市
CHN0064	2013-04-16	Jiangsu	2013-03-26	2013-04-06		2013-04-16	Jiangsu	CHN0064	Jiangsu	江苏	2013-04-06	2013-04-15	Jiangsu	Suzhou	Kunshan city		苏州市
CHN0065	2013-04-16	Zhejiang	2013-04-03	2013-04-14	2013-10-15		Zhejiang	CHN0065	Zhejiang	浙江	2013-04-03	2013-04-15	Zhejiang	Huzhou	Anji county		湖州市
CHN0066	2013-04-16	Anhui	2013-04-10	2013-04-15	2013-06-04		Anhui	CHN0066	Anhui	安徽	2013-04-10	2013-04-15	Anhui	Chuzhou	Tianchang city		滁州市
CHN0067	2013-04-17	Jiangsu	2013-04-05		2013-05-11		Jiangsu	CHN0067	Jiangsu	江苏		2013-04-16	Jiangsu	Nanjing	Qinhuai district		南京市
CHN0068	2013-04-17	Jiangsu	2013-04-07		2013-05-16		Jiangsu	CHN0068	Jiangsu	江苏		2013-04-16	Jiangsu	Suzhou	Kunshan city		苏州市
CHN0069	2013-04-17	Jiangsu	2013-04-03				Jiangsu	CHN0069	Jiangsu	江苏		2013-04-16	Jiangsu	Suzhou	Gusu district		苏州市
CHN0070	2013-04-17	Zhejiang	2013-04-11		2013-04-27		Zhejiang	CHN0070	Zhejiang	浙江	2013-04-12	2013-04-16	Zhejiang	Hangzhou	Xiaoshan district		杭州市
CHN0071	2013-04-17	Zhejiang	2013-04-10		2013-10-15		Zhejiang	CHN0071	Zhejiang	浙江	2013-04-10	2013-04-16	Zhejiang	Hangzhou	Jianggan district		杭州市
CHN0072	2013-04-17	Zhejiang	2013-04-11		2013-04-27		Zhejiang	CHN0072	Zhejiang	浙江	2013-04-11	2013-04-16	Zhejiang	Hangzhou	Xihu district		杭州市
CHN0073	2013-04-17	Zhejiang	2013-04-10			2013-05-22	Zhejiang	CHN0073	Zhejiang	浙江	2013-04-10	2013-04-16	Zhejiang	Hangzhou	Xiaoshan district		杭州市
CHN0074	2013-04-17	Zhejiang	2013-04-10		2013-10-15		Zhejiang	CHN0074	Zhejiang	浙江	2013-04-10	2013-04-16	Zhejiang	Hangzhou	Xiacheng district		杭州市
CHN0075	2013-04-17	Shanghai	2013-04-10	2013-04-15	2013-04-27		Shanghai	CHN0075	Shanghai	上海	2013-04-10	2013-04-17	Shanghai	Shanghai			上海市
CHN0076	2013-04-17	Shanghai	2013-03-05			2013-03-12	Shanghai	CHN0076	Shanghai	上海	2013-02-11	2013-04-17	Shanghai	Shanghai			上海市
CHN0077	2013-04-17	Shanghai	2013-02-24			2013-03-03	Shanghai	CHN0077	Shanghai	上海	2013-02-19	2013-04-17	Shanghai	Shanghai			上海市
CHN0078	2013-04-17	Shanghai	2013-03-03		2013-10-15		Shanghai	CHN0078	Shanghai	上海	2013-02-17	2013-04-17	Shanghai	Shanghai			上海市
CHN0079	2013-04-17	Shanghai	2013-02-19	2013-02-25	2013-03-13		Shanghai	CHN0079	Shanghai	上海	2013-03-03	2013-04-17	Shanghai	Shanghai			上海市
CHN0080	2013-04-07	Shanghai	2013-03-17	2013-03-18	2013-04-22		Shanghai	CHN0080	Shanghai	上海	2013-03-17	2013-04-17	Shanghai	Shanghai			上海市
CHN0081	2013-04-17	Shanghai	2013-04-12	2013-04-16		2013-04-29	Shanghai	CHN0081	Shanghai	上海	2013-04-12	2013-04-17	Shanghai	Shanghai			上海市
CHN0082	2013-04-17	Zhejiang	2013-04-14	2013-04-22	2013-04-22		Zhejiang	CHN0082	Zhejiang	浙江	2013-04-14	2013-04-17	Zhejiang	Huzhou	Wuxing district		湖州市
CHN0083	2013-04-17	Zhejiang	2013-04-13			2013-04-23	Zhejiang	CHN0083	Zhejiang	浙江	2013-04-13	2013-04-17	Zhejiang	Hangzhou	Shangcheng district		杭州市
CHN0084	2013-04-17	Zhejiang	2013-04-08		2013-10-15		Zhejiang	CHN0084	Zhejiang	浙江	2013-04-08	2013-04-17	Zhejiang	Hangzhou	Shangcheng district		杭州市
CHN0085	2013-04-17	Zhejiang	2013-04-11		2013-04-27		Zhejiang	CHN0085	Zhejiang	浙江	2013-04-11	2013-04-17	Zhejiang	Hangzhou	Xiaoshan district		杭州市
CHN0086	2013-04-18	Henan	2013-04-08		2013-04-28		Henan	CHN0086	Henan	河南	2013-04-08	2013-04-18	Henan	Zhengzhou	Guancheng district, Nancao twon		郑州市
CHN0087	2013-04-18	Jiangsu	2013-04-08		2013-10-15		Jiangsu	CHN0087	Jiangsu	江苏		2013-04-18	Jiangsu	Nanjing	Xuanwu district		南京市
CHN0088	2013-04-18	Zhejiang	2013-04-13	2013-05-17	2013-04-26		Zhejiang	CHN0088	Zhejiang	浙江	2013-04-13	2013-04-18	Zhejiang	Jiaxing			嘉兴市
CHN0089	2013-04-18	Zhejiang	2013-04-11			2013-04-19	Zhejiang	CHN0089	Zhejiang	浙江	2013-04-11	2013-04-18	Zhejiang	Hangzhou			杭州市
CHN0090	2013-04-18	Shanghai	2013-04-09	2013-04-16		2013-07-29	Shanghai	CHN0090	Shanghai	上海	2013-04-09	2013-04-18	Shanghai	Shanghai			上海市
CHN0091	2013-04-19	Jiangsu	2013-04-04	2013-04-15	2013-05-15		Jiangsu	CHN0091	Jiangsu	江苏	2013-04-09	2013-04-19	Jiangsu	Nanjing	Xuanwu district		南京市
CHN0092	2013-04-19	Zhejiang	2013-04-12	2013-04-15	2013-10-15		Zhejiang	CHN0092	Zhejiang	浙江	2013-04-12	2013-04-19	Zhejiang	Hangzhou			杭州市
CHN0093	2013-04-19	Zhejiang	2013-04-11	2013-04-17	2013-04-27		Zhejiang	CHN0093	Zhejiang	浙江	2013-04-11	2013-04-19	Zhejiang	Hangzhou			杭州市
CHN0094	2013-04-19	Zhejiang	2013-04-10	2013-04-17		2013-06-28	Zhejiang	CHN0094	Zhejiang	浙江	2013-04-10	2013-04-19	Zhejiang	Huzhou	Nanxun district		湖州市
CHN0095	2013-04-20	Zhejiang	2013-04-11	2013-04-18	2013-10-15		Zhejiang	CHN0095	Zhejiang	浙江	2013-04-11	2013-04-20	Zhejiang	Hangzhou			杭州市
CHN0096	2013-04-20	Zhejiang	2013-04-14	2013-04-19	2013-10-15		Zhejiang	CHN0096	Zhejiang	浙江	2013-04-14	2013-04-20	Zhejiang	Hangzhou			杭州市
CHN0097	2013-04-20	Zhejiang	2013-03-30	2013-04-18	2013-10-15		Zhejiang	CHN0097	Zhejiang	浙江	2013-03-30	2013-04-20	Zhejiang	Hangzhou			杭州市
CHN0098	2013-04-20	Jiangsu	2013-04-07	2013-04-12	2013-10-15		Jiangsu	CHN0098	Jiangsu	江苏	2013-04-07	2013-04-20	Jiangsu	Nanjing	Xuanwu district		南京市
CHN0099	2013-04-20	Shanghai	2013-04-13	2013-04-18	2013-05-05		Shanghai	CHN0099	Shanghai	上海	2013-04-13	2013-04-20	Shanghai	Shanghai			上海市
CHN0100	2013-04-21	Jiangsu	2013-04-13	2013-04-16	2013-10-15		Jiangsu	CHN0100	Jiangsu	江苏	2013-04-13	2013-04-21	Jiangsu	Changzhou	Liyang city		常州市
CHN0101	2013-04-21	Zhejiang	2013-04-12	2013-04-20	2013-10-15		Zhejiang	CHN0101	Zhejiang	浙江	2013-04-12	2013-04-21	Zhejiang	Hangzhou			杭州市
CHN0102	2013-04-21	Zhejiang	2013-04-08	2013-04-14		2013-04-20	Zhejiang	CHN0102	Zhejiang	浙江	2013-04-08	2013-04-21	Zhejiang	Jiaxing			嘉兴市
CHN0103	2013-04-21	Zhejiang	2013-04-12	2013-04-19	2013-10-15		Zhejiang	CHN0103	Zhejiang	浙江	2013-04-12	2013-04-21	Zhejiang	Huzhou	Changxing county		湖州市
CHN0104	2013-04-21	Zhejiang	2013-04-16	2013-04-21	2013-10-15		Zhejiang	CHN0104	Zhejiang	浙江	2013-04-16	2013-04-21	Zhejiang	Hangzhou			杭州市
CHN0105	2013-04-21	Zhejiang	2013-04-13	2013-04-21	2013-10-15		Zhejiang	CHN0105	Zhejiang	浙江	2013-04-13	2013-04-21	Zhejiang	Hangzhou			杭州市
CHN0106	2013-04-22	Zhejiang	2013-04-16	2013-04-20	2013-10-15		Zhejiang	CHN0106	Zhejiang	浙江	2013-04-16	2013-04-22	Zhejiang	Hangzhou			杭州市
CHN0107	2013-04-22	Zhejiang	2013-04-14	2013-04-21	2013-10-15		Zhejiang	CHN0107	Zhejiang	浙江	2013-04-14	2013-04-22	Zhejiang	Huzhou	Deqing county		湖州市
CHN0108	2013-04-23	Shandong	2013-04-16	2013-04-21	2013-05-16		Shandong	CHN0108	Shandong	山东	2013-04-15	2013-04-22	Shandong	Zaozhuang	Shizhong district		枣庄市
CHN0109	2013-04-23	Zhejiang	2013-04-15	2013-04-22		2013-05-07	Zhejiang	CHN0109	Zhejiang	浙江	2013-04-15	2013-04-23	Zhejiang	Hangzhou			杭州市
CHN0110	2013-04-23	Zhejiang	2013-04-15	2013-04-22		2013-05-12	Zhejiang	CHN0110	Zhejiang	浙江	2013-04-15	2013-04-23	Zhejiang	Hangzhou			杭州市
CHN0111	2013-04-23	Anhui	2013-04-15	2013-04-21		2013-05-05	Anhui	CHN0111	Anhui	安徽	2013-04-14	2013-04-23	Anhui	Chuzhou	Tianchang city		滁州市
CHN0112	2013-04-26	Henan	2013-04-15	2013-04-22		2013-05-09	Henan	CHN0112	Henan	河南	2013-04-17	2013-04-25	Henan	Zhengzhou	Zhongyuan district		郑州市
CHN0113	2013-04-26	Zhejiang	2013-04-17	2013-04-23	2013-10-15		Zhejiang	CHN0113	Zhejiang	浙江	2013-04-17	2013-04-25	Zhejiang	Huzhou	Deqing county		湖州市
CHN0114	2013-04-26	Zhejiang	2013-04-18	2013-04-25	2013-06-05		Zhejiang	CHN0114	Zhejiang	浙江	2013-04-18	2013-04-25	Zhejiang	Shaoxin			绍兴市
CHN0115	2013-04-27	Jiangxi	2013-04-17	2013-04-19	2013-10-15		Jiangxi	CHN0115	Jiangxi	江西	2013-04-17	2013-04-25	Jiangxi	Nanchang	Qingshanhu district		南昌市
CHN0116	2013-04-27	Fujian	2013-04-18	2013-04-23	2013-05-10		Fujian	CHN0116	Fujian	福建	2013-04-18	2013-04-26	Fujian	Longyan	Yongding county		龙岩市
CHN0117	2013-04-27	Zhejiang	2013-04-17	2013-04-22	2013-10-15		Zhejiang	CHN0117	Zhejiang	浙江	2013-04-17	2013-04-26	Zhejiang	Huzhou	Changxing county		湖州市
CHN0118	2013-04-27	Jiangsu	2013-04-17	2013-04-22	2013-05-10		Jiangsu	CHN0118	Jiangsu	江苏	2013-04-17	2013-04-26	Jiangsu	Nanjing	Lishui county		南京市
CHN0119	2013-04-27	Jiangsu	2013-04-19	2013-04-23	2013-05-15		Jiangsu	CHN0119	Jiangsu	江苏	2013-04-19	2013-04-26	Jiangsu	Xuzhou	Xinyi county		徐州市
CHN0120	2013-04-27	Jiangsu	2013-03-08	2013-03-11		2013-05-04	Jiangsu	CHN0120	Jiangsu	江苏	2013-03-08	2013-04-26	Jiangsu	Wuxi	Binghu district		无锡市
CHN0121	2013-04-27	Jiangxi	2013-04-19	2013-04-25	2013-05-17		Jiangxi	CHN0121	Jiangxi	江西	2013-04-19	2013-04-26	Jiangxi	Nanchang	Nanchang county		南昌市
CHN0122	2013-04-28	Jiangxi	2013-04-15	2013-04-22		2013-05-01	Jiangxi	CHN0122	Jiangxi	湖南	2013-04-15	2013-04-27	Jiangxi	Yichun	Tonggu county		宜春市
CHN0123	2013-04-28	Hunan	2013-04-14	2013-04-21		2013-05-14	Hunan	CHN0123	Hunan	湖南	2013-04-14	2013-04-27	Hunan	Shaoyang	Shuangqing district		邵阳市
CHN0124	2013-04-29	Jiangxi	2013-04-20	2013-04-28	2013-05-07		Jiangxi	CHN0124	Jiangxi	江西	2013-04-21	2013-04-28	Jiangxi	Nanchang			南昌市
CHN0125	2013-04-29	Jiangxi	2013-04-23	2013-04-26	2013-05-13		Jiangxi	CHN0125	Jiangxi	江西	2013-04-23	2013-04-28	Jiangxi	Nanchang	Nanchang county		南昌市
CHN0126	2013-04-29	Shandong	2013-04-27	2013-04-28	2013-05-06		Shandong	CHN0126	Shandong	山东	2013-04-27	2013-04-28	Shandong	Zaozhuang	Shizhong district		枣庄市
CHN0127	2013-04-29	Fujian	2013-04-17	2013-04-27		2013-05-29	Fujian	CHN0127	Fujian	福建	2013-04-17	2013-04-28	Fujian	Fuzhou	Fuqing county		福州市
CHN0128	2013-04-29	Zhejiang	2013-04-16	2013-04-25	2013-10-15		Zhejiang	CHN0128	Zhejiang	浙江	2013-04-18	2013-04-28	Zhejiang	Hangzhou			杭州市
CHN0129	2013-05-02	Fujian	2013-04-21	2013-04-28	2013-05-13		Fujian	CHN0129	Fujian	福建	2013-04-21	2013-04-30	Fujian	Fuzhou	Cangshan district		福州市
CHN0130	2013-05-02	Hunan	2013-04-23	2013-04-27	2013-05-21		Hunan	CHN0130	Hunan	湖南	2013-04-23	2013-05-01	Hunan	Shaoyang	Wugang city		邵阳市
CHN0131	2013-05-07	Fujian	2013-04-29	2013-04-29	2013-10-15		Fujian	CHN0131	Fujian	福建	2013-04-29	2013-05-05	Fujian	Fuzhou	Fuqing county		福州市
CHN0132	2013-05-07	Fujian	2013-04-26	2013-04-27	2013-05-06		Fujian	CHN0132	Fujian	福建	2013-04-26	2013-05-06	Fujian	Fuzhou	Cangshan district		福州市
CHN0133	2013-05-08	Jiangxi	2013-05-03	2013-05-03	2013-05-18		Jiangxi	CHN0133	Jiangxi	江西	2013-05-03	2013-05-07	Jiangxi	Nanchang	Nanchang county		南昌市
CHN0134	2013-05-28	Beijing	2013-05-21		2013-05-31		Beijing	CHN0134	Beijing	北京	2013-05-21	2013-05-28	Beijing	Beijing	Haidian district		海淀区
CHN0135	2013-07-02	Jiangsu	2013-04-25	2013-04-26	2013-05-02		Jiangsu	CHN0135	Beijing	北京	2013-07-10	2013-07-20	Hebei	Hebei	Langfang		廊坊市
CHN0137	2013-08-10	Guangdong	2013-07-28	2013-08-03	2013-08-25		Guangdong	CHN0136	Guangdong	广东	2013-08-03	2013-08-10	Guangdong	Huizhou	boluo county		惠州市
CHN0138	2013-10-15	Zhejiang	2013-10-08	2013-10-14			Zhejiang	CHN0137	Zhejiang	浙江	2013-10-07	2013-10-16	Zhejiang	Shaoxing	shaoxing county		绍兴市
CHN0139	2013-10-23	Zhejiang	2013-10-16	2013-10-18			Zhejiang	CHN0138	Zhejiang	浙江	2013-10-16	2013-10-23	Zhejiang	Jiaxing	xiuzhou district		嘉兴市
CHN0140	2013-11-05	Guangdong	2013-10-29	2013-10-31			Guangdong	CHN0139	Guangdong	广东	2013-10-30	2013-11-05	Guangdong	Dongguan	changping town		东莞市
CHN0141	2013-11-05	Zhejiang	2013-10-30	2013-10-31		2013-11-14	Zhejiang	CHN0140	zhejiang	浙江	2013-10-30	2013-11-04	Zhejiang	Jiaxing	xiuzhou district		嘉兴市
CHN0142	2013-11-28	Zhejiang	2013-11-20	2013-11-25			Zhejiang	CHN0141	zhejiang	浙江	2013-11-20	2013-11-27	Zhejiang	Anji			湖州市
CHN0143	2013-12-06	Zhejiang	2013-11-29	2013-12-05			Zhejiang	CHN0143	zhejiang	浙江	2013-11-29	2013-12-06	Zhejiang	Anji			湖州市
CHN0144	2013-12-15	Guangdong	2013-12-06	2013-12-11		2014-01-06	Guangdong	CHN0145	Guangdong	广东	2013-12-06	2013-12-15	Guangdong	Dongguan	fenggang town		东莞市
CHN0145	2013-12-16	Guangdong	2013-12-11	2013-12-15			Guangdong	CHN0146	Guangdong	广东	2013-12-07	2013-12-16	Guangdong	Yangjiang	jiangcheng district		阳江市
CHN0146	2013-12-18	Guangdong	2013-12-11	2013-12-16			Guangdong	CHN0147	Guangdong	广东	2013-12-11	2013-12-18	Guangdong	Yangjiang	jiangcheng district		阳江市
CHN0147	2013-12-19	Guangdong	2013-12-09	2013-12-18			Guangdong	CHN0148	Guangdong	广东	2013-12-09	2013-12-19	Guangdong	Shenzhen	longgang district		深圳市
CHN0148	2014-01-04	Shanghai	2013-12-26	2013-12-30		2014-01-09	Shanghai	CHN0150	shanghai	上海		2014-01-03	shanghai	shanghai	Minghang district		上海市
CHN0149	2014-01-05	Zhejiang	2013-12-29	2014-01-02		2014-01-05	Zhejiang	CHN0151	zhejiang	浙江		2014-01-04	zhejiang	Shaoxing	zhuji		绍兴市
CHN0150	2014-01-06	Guangdong	2013-12-25	2014-01-03			Guangdong
CHN0151	2014-01-06	Guangdong	2014-01-01	2014-01-04		2014-01-15	Guangdong	CHN0153	Guangdong	广东	2014-01-01	2014-01-06	Guangdong	yangjiang	yangdong county		阳江市
CHN0152	2014-01-07	Guangdong	2013-12-30	2014-01-03			Guangdong	CHN0154	Guangdong	广东	2013-12-30	2014-01-07	Guangdong	Shenzhen	luohu district		深圳市
CHN0153	2014-01-08	Jiangsu	2013-12-20	2013-12-27			Jiangsu	CHN0156	jiangsu	江苏	2014-01-01	2014-01-08	jiangsu	nanjing			南京市
CHN0154	2014-01-08	Guangdong	2013-12-31	2014-01-03			Guangdong	CHN0155	Guangdong	广东	2013-12-31	2014-01-08	Guangdong	foshan	nanhai district		佛山市
CHN0155	2014-01-09	Zhejiang	2013-12-28	2014-01-06			Zhejiang	CHN0158	zhejiang	浙江		2014-01-09	zhejiang	tongxiang			嘉兴市
CHN0156	2014-01-10	Jiangsu	2013-12-28	2014-01-05			Jiangsu	CHN0162	jiangsu	江苏		2014-01-09	jiangsu	nanjing			南京市
CHN0157	2014-01-10	Zhejiang	2014-01-02	2014-01-05		2014-01-25	Zhejiang	CHN0159	zhejiang	浙江		2014-01-09	zhejiang	jiaxing	pinghu		嘉兴市
CHN0158	2014-01-10	Zhejiang	2014-01-02	2014-01-07			Zhejiang	CHN0160	zhejiang	浙江		2014-01-09	zhejiang	ningbo	宁波鄞州区		宁波市
CHN0159	2014-01-10	Guangdong	2013-12-29	2014-01-02			Guangdong	CHN0172	Guangdong	广东		2014-01-13	Guangdong	foshan	nanhai district		佛山市
CHN0160	2014-01-10	Guangdong	2014-01-05	2014-01-09			Guangdong	CHN0171	Guangdong	广东		2014-01-13	Guangdong	foshan	nanhai district		佛山市
CHN0161	2014-01-10	Fujian	2014-01-03	2014-01-08		2014-01-10	Fujian	CHN0169	Fujian	福建	2014-01-03	2014-01-11	Fujian	quanzhou	huian county		泉州市
CHN0162	2014-01-11	Shanghai	2014-01-01	2014-01-08		2014-02-03	Shanghai	CHN0179	Shanghai	上海		2014-01-11	shanghai	shanghai			上海市
CHN0163	2014-01-11	Shanghai	2014-01-06	2014-01-09		2014-01-13	Shanghai	CHN0180	Shanghai	上海		2014-01-11	shanghai	shanghai			上海市
CHN0164	2014-01-11	Zhejiang	2014-01-01	2014-01-05		2014-01-09	Zhejiang	CHN0161	zhejiang	浙江		2014-01-10	zhejiang	zhuji	zhuji		绍兴市
CHN0165	2014-01-12	Guangdong	2014-01-03	2014-01-09			Guangdong	CHN0163	Guangdong	广东	2014-01-03	2014-01-11	Guangdong	guangzhou	baiyun district		广州市
CHN0166	2014-01-12	Guangdong	2014-01-03	2014-01-09			Guangdong	CHN0164	Guangdong	广东	2014-01-03	2014-01-11	Guangdong	shenzhen	longgang district		深圳市
CHN0167	2014-01-13	Zhejiang	2014-01-03	2014-01-03			Zhejiang	CHN0168	zhejiang	浙江		2014-01-11	zhejiang	jinhua	yiwu		金华市
CHN0168	2014-01-13	Zhejiang	2014-01-01	2014-01-10			Zhejiang	CHN0170	zhejiang	浙江		2014-01-12	zhejiang	ningbo	宁波鄞州区		宁波市
CHN0169	2014-01-13	Zhejiang	2014-01-07	2014-01-11			Zhejiang	CHN0173	zhejiang	浙江	2014-01-08	2014-01-13	zhejiang	ningbo	cixi county		宁波市
CHN0170	2014-01-13	Zhejiang	2014-01-05	2014-01-09			Zhejiang	CHN0174	zhejiang	浙江	2014-01-07	2014-01-13	zhejiang	ningbo	Jiangdong district		宁波市
CHN0171	2014-01-13	Guangdong	2014-01-08	2014-01-12			Guangdong	CHN0166	Guangdong	广东	2014-01-08	2014-01-13	Guangdong	foshan	nanhai district		佛山市
CHN0172	2014-01-13	Guangdong	2014-01-06	2014-01-09			Guangdong	CHN0167	Guangdong	广东	2014-01-06	2014-01-13	Guangdong	foshan	nanhai district		佛山市
CHN0173	2014-01-14	Zhejiang	2014-01-02	2014-01-12			Zhejiang	CHN0175	zhejiang	浙江		2014-01-14	zhejiang	hangzhou	binjiang district		杭州市
CHN0174	2014-01-14	Zhejiang	2014-01-06	2014-01-12		2014-01-18	Zhejiang	CHN0176	zhejiang	浙江		2014-01-14	zhejiang	hangzhou	Xiaoshan district		杭州市
CHN0175	2014-01-14	Fujian	2014-01-05	2014-01-11			Fujian	CHN0178	Fujian	福建		2014-01-14	Fujian	quanzhou	jinjiang county		泉州市
CHN0176	2014-01-15	Shanghai	2014-01-01	2014-01-12			Shanghai	CHN0181	Shanghai	上海		2014-01-15	shanghai	shanghai			上海市
CHN0177	2014-01-15	Zhejiang	2014-01-05	2014-01-09			Zhejiang	CHN0177	zhejiang	浙江		2014-01-15	zhejiang	hangzhou	Yuhang district		杭州市
CHN0178	2014-01-15	Guangdong	2014-01-02	2014-01-12		2014-02-02	Guangdong	CHN0183	Guangdong	广东		2014-01-15	Guangdong	Foshan	nanhai district		佛山市
CHN0179	2014-01-15	Guangdong	2014-01-01	2014-01-09			Guangdong	CHN0184	Guangdong	广东		2014-01-15	Guangdong	dongguan	zhangmutou township		东莞市
CHN0180	2014-01-16	Zhejiang	2014-01-07	2014-01-11			Zhejiang	CHN0185	zhejiang	浙江		2014-01-16	zhejiang	hangzhou	Xiaoshan district		杭州市
CHN0181	2014-01-16	Zhejiang	2014-01-07	2014-01-14		2014-01-29	Zhejiang	CHN0186	zhejiang	浙江		2014-01-16	zhejiang	taizhou	jiaojiang		台州市
CHN0182	2014-01-16	Fujian	2014-01-09	2014-01-14		2014-02-01	Fujian	CHN0187	Fujian	福建		2014-01-15	fujian	quanzhou	nanan		泉州市
CHN0183	2014-01-16	Fujian	2014-01-10	2014-01-13			Fujian	CHN0188	Fujian	福建		2014-01-16	Fujian	quanzhou	luojiang district		泉州市
CHN0184	2014-01-16	Guizhou		2014-01-08		2014-01-09	Zhejiang	CHN0165	guizhou	贵州		2014-01-11	zhejiang	ruian			瑞安市
CHN0185	2014-01-16	Guangdong	2014-01-06	2014-01-13			Guangdong	CHN0189	Guangdong	广东	2014/1/	2014-01-16	Guangdong	guangzhou	haizhu district		广州市
CHN0186	2014-01-16	Guangdong	2014-01-12	2014-01-12			Guangdong	CHN0190	Guangdong	广东		2014-01-16	Guangdong	foshan	chancheng district		佛山市
CHN0187	2014-01-17	Shanghai	2014-01-03	2014-01-13		2014-02-08	Shanghai	CHN0182	Shanghai	上海		2014-01-16	shanghai	shanghai			上海市
CHN0188	2014-01-17	Zhejiang	2014-01-07	2014-01-11		2014-01-21	Zhejiang	CHN0310	zhejiang	浙江		2014-01-17	Zhejiang	huzhou	Wuxing district		湖州市
CHN0189	2014-01-17	Zhejiang	2014-01-06	2014-01-09			Zhejiang	CHN0311	zhejiang	浙江		2014-01-17	Zhejiang	huzhou	Wuxing district		湖州市
CHN0190	2014-01-17	Zhejiang	2014-01-04	2014-01-11		2014-01-21	Zhejiang	CHN0312	zhejiang	浙江		2014-01-17	Zhejiang	Hangzhou	Xiaoshan district		杭州市
CHN0191	2014-01-18	Zhejiang	2014-01-07	2014-01-11			Zhejiang	CHN0194	zhejiang	浙江	2014/1/？	2014-01-18	zhejiang	ningbo	cixi		宁波市
CHN0192	2014-01-18	Zhejiang	2014-01-09	2014-01-15		2014-01-30	Zhejiang	CHN0195	zhejiang	浙江	2014/1/？	2014-01-18	zhejiang	hangzhou	binjiang district		杭州市
CHN0193	2014-01-18	Zhejiang	2014-01-13	2014-01-13		2014-01-26	Zhejiang	CHN0196	zhejiang	浙江	2014/1/？	2014-01-18	zhejiang	shaoxing	paojiang new district		绍兴市
CHN0194	2014-01-18	Fujian	2014-01-09	2014-01-15			Fujian	CHN0304	Fujian	福建		2014-01-17	Fujian	Quanzhou	jinjiang		泉州市
CHN0195	2014-01-18	Fujian	2014-01-08	2014-01-12			Fujian	CHN0305	Fujian	福建		2014-01-17	Fujian	ningde	gutian		宁德市
CHN0196	2014-01-20	Guangdong	2014-01-14	2014-01-15			Guangdong	CHN0192	Guangdong	广东	2014-01-14	2014-01-18	Guangdong	guangzhou	baiyun district		广州市
CHN0197	2014-01-20	Guangdong	2014-01-02	2014-01-10		2014-01-19	Guangdong	CHN0193	Guangdong	广东	2014-01-02	2014-01-18	Guangdong	guangzhou	liwan district		广州市
CHN0198	2014-01-20	Guangdong	2014-01-06	2014-01-17			Guangdong	CHN0191	Guangdong	广东	2014-01-06	2014-01-18	Guangdong	shenzhen	futian district		深圳市
CHN0199	2014-01-20	Fujian	2014-01-11	2014-01-16			Fujian	CHN0197	Fujian	福建	2014/1/？	2014-01-18	fujian	quanzhou	shishishi		泉州市
CHN0200	2014-01-20	Zhejiang	2014-01-10	2014-01-17			Zhejiang	CHN0198	zhejiang	浙江		2014-01-19	zhejiang	shaoxing	zhuji		绍兴市
CHN0201	2014-01-20	Zhejiang	2014-01-05	2014-01-16		2014-01-22	Zhejiang	CHN0199	zhejiang	浙江		2014-01-19	zhejiang	hangzhou	xiaoshan district		杭州市
CHN0202	2014-01-20	Zhejiang	2014-01-10	2014-01-12			Zhejiang	CHN0200	zhejiang	浙江		2014-01-19	zhejiang	hangzhou	binjiang district		杭州市
CHN0203	2014-01-20	Shanghai	2014-01-11	2014-01-17		2014-01-18	Shanghai	CHN0207	shanghai	上海	2014-01-11	2014-01-20	shanghai	shanghai	pudong district		上海市
CHN0204	2014-01-20	Shanghai	2014-01-10	2014-01-17		2014-01-18	Shanghai	CHN0208	shanghai	上海		2014-01-20	shanghai	shanghai			上海市
CHN0205	2014-01-20	Zhejiang	2014-01-12	2014-01-15		2014-01-21	Zhejiang	CHN0201	zhejiang	浙江		2014-01-20	zhejiang	hangzhou	Yuhang district		杭州市
CHN0206	2014-01-20	Zhejiang	2014-01-12	2014-01-17		2014-02-02	Zhejiang	CHN0202	zhejiang	浙江		2014-01-20	zhejiang	Jiaxing	haining county		嘉兴市
CHN0207	2014-01-20	Zhejiang	2014-01-11	2014-01-17			Zhejiang	CHN0203	zhejiang	浙江		2014-01-20	zhejiang	ningbo	宁波鄞州区		宁波市
CHN0208	2014-01-21	Jiangsu	2014-01-10	2014-01-16			Jiangsu	CHN0209	jiangsu	江苏		2014-01-21	jiangsu	nanjing			南京市
CHN0209	2014-01-21	Zhejiang	2014-01-08	2014-01-10		2014-01-23	Zhejiang	CHN0204	zhejiang	浙江	2014/1/？	2014-01-21	zhejiang	taizhou	linhai county		台州市
CHN0210	2014-01-21	Zhejiang	2014-01-10	2014-01-14		2014-02-06	Zhejiang	CHN0206	zhejiang	浙江	2014/1/？	2014-01-21	zhejiang	shaoxing	keqiao district		绍兴市
CHN0211	2014-01-21	Zhejiang	2014-01-13	2014-01-17		2014-01-21	Zhejiang	CHN0205	zhejiang	浙江	2014/1/？	2014-01-21	zhejiang	hangzhou	xiaoshan district		杭州市
CHN0212	2014-01-21	Guangdong	2014-01-13	2014-01-19			Guangdong	CHN0210	Guangdong	广东	2014-01-13	2014-01-21	Guangdong	Shenzhen	longgang district		深圳市
CHN0213	2014-01-21	Guangdong	2014-01-13	2014-01-20			Guangdong	CHN0211	Guangdong	广东	2014-01-13	2014-01-21	Guangdong	Shenzhen	luohu district		深圳市
CHN0214	2014-01-21	Guangdong	2014-01-09	2014-01-20			Guangdong	CHN0212	Guangdong	广东	2014-01-09	2014-01-21	Guangdong	Shenzhen	futian district		深圳市
CHN0215	2014-01-22	Zhejiang	2014-01-09	2014-01-16			Zhejiang	CHN0213	Zhejiang	浙江		2014-01-22	Zhejiang	Hangzhou	Xiaoshan district		杭州市
CHN0216	2014-01-22	Zhejiang	2013-12-31	2014-01-08		2014-01-24	Zhejiang	CHN0214	Zhejiang	浙江		2014-01-22	Zhejiang	taizhou	jiaojiang district		台州市
CHN0217	2014-01-22	Zhejiang	2014-01-01	2014-01-13			Zhejiang	CHN0215	Zhejiang	浙江		2014-01-22	Zhejiang	taizhou	wenling		台州市
CHN0218	2014-01-24	Beijing	2014-01-12	2014-01-16		2014-01-29	Beijing	CHN0221	Beijing	北京	2014-01-12	2014-01-24	beijing	beijing	changping district		昌平区
CHN0219	2014-01-24	Zhejiang	2014-01-17	2014-01-20		2014-02-05	Zhejiang	CHN0234	Zhejiang		2014-01-17	2014-01-24	Zhejiang	Ningbo	Yuyao		宁波市
CHN0220	2014-01-24	Zhejiang	2014-01-17	2014-01-20			Zhejiang	CHN0235	Zhejiang		2014-01-17	2014-01-24	Zhejiang	Ningbo	Yinzhou		宁波市
CHN0221	2014-01-24	Zhejiang	2014-01-20	2014-01-22			Zhejiang	CHN0236	Zhejiang		2014-01-20	2014-01-24	Zhejiang	Hangzhou	Xiaoshan		杭州市
CHN0222	2014-01-24	Zhejiang	2014-01-16	2014-01-17		2014-01-28	Zhejiang	CHN0237	Zhejiang		2014-01-16	2014-01-24	Zhejiang	Hangzhou	shangcheng		杭州市
CHN0223	2014-01-24	Zhejiang	2014-01-18	2014-01-21		2014-01-27	Zhejiang	CHN0238	Zhejiang		2014-01-18	2014-01-24	Zhejiang	Hangzhou	Shaoxing		杭州市
CHN0224	2014-01-24	Zhejiang	2014-01-15	2014-01-20			Zhejiang	CHN0239	Zhejiang		2014-01-15	2014-01-24	Zhejiang	Hangzhou	Shaoxing		杭州市
CHN0225	2014-01-24	Zhejiang	2014-01-17	2014-01-19			Zhejiang	CHN0240	Zhejiang		2014-01-17	2014-01-24	Zhejiang	Shaoxing	Paojiang		绍兴市
CHN0226	2014-01-24	Guangdong	2014-01-10	2014-01-16			Guangdong	CHN0233	Guangdong	广东	2014-01-10	2014-01-24	Guangdong	huizhou	Boluo		惠州市
CHN0227	2014-01-24	Guangdong	2014-01-14	2014-01-20		2014-01-30	Guangdong	CHN0315	Guangdong	广东		2014-01-24	Guangdong	meizhou	xingning county		梅州市
CHN0228	2014-01-26	Zhejiang	2014-01-16	2014-01-20			Zhejiang	CHN0222	Zhejiang	浙江		2014-01-25	Zhejiang	huzhou	Deqing county		湖州市
CHN0229	2014-01-26	Zhejiang	2014-01-19	2014-01-23		2014-01-31	Zhejiang	CHN0223	Zhejiang	浙江		2014-01-25	Zhejiang	ningbo	haishu district		宁波市
CHN0230	2014-01-26	Zhejiang	2014-01-20	2014-01-26			Zhejiang	CHN0224	Zhejiang	浙江		2014-01-25	Zhejiang	ningbo	cixi county		宁波市
CHN0231	2014-01-26	Jiangsu	2014-01-16	2014-01-19			Jiangsu	CHN0225	jiangsu	江苏		2014-01-25	jiangsu	suzhou			苏州市
CHN0232	2014-01-26	Fujian	2014-01-18	2014-01-22			Fujian	CHN0306	Fujian	福建		2014-01-24	Fujian	Quanzhou	huian		泉州市
CHN0233	2014-01-26	Guangdong	2014-01-11	2014-01-21			Guangdong	CHN0242	Guangdong	广东	2014-01-11	2014-01-25	Guangdong	Shenzhen	Luohu		深圳市
CHN0234	2014-01-26	Jiangsu	2014-01-18	2014-01-21		2014-02-01	Jiangsu	CHN0226	jiangsu	江苏		2014-01-27	jiangsu	wuxi	？		无锡市
CHN0235	2014-01-26	Zhejiang	2014-01-19	2014-01-23		2014-02-11	Zhejiang	CHN0244	Zhejiang		2014-01-19	2014-01-26	Zhejiang	Hangzhou	Yuhang		杭州市
CHN0236	2014-01-26	Zhejiang	2014-01-16	2014-01-22			Zhejiang	CHN0245	Zhejiang		2014-01-16	2014-01-26	Zhejiang	Huzhou	Deqing		湖州市
CHN0237	2014-01-27	Jiangsu	2014-01-15	2014-01-21			Jiangsu	CHN0229	jiangsu	江苏		2014-01-27	jiangsu	Suzhou	?		苏州市
CHN0238	2014-01-27	Hunan	2014-01-20	2014-01-25		2014-02-01	Hunan	CHN0232	Hunan	湖南		2014-01-27	Hunan	yueyang	miluo		岳阳市
CHN0239	2014-01-27	Fujian	2014-01-17	2014-01-24			Fujian	CHN0230	Fujian	福建		2014-01-27	Fujian	Xiamen	haicang district		厦门市
CHN0240	2014-01-27	Fujian	2014-01-21	2014-01-23			Fujian	CHN0231	Fujian	福建		2014-01-27	Fujian	sanming	sha county		三明市
CHN0241	2014-01-27	Guangdong	2014-01-17	2014-01-23			Guangdong	CHN0227	Guangdong	广东		2014-01-27	Guangdong	Shenzhen	longgang district		深圳市
CHN0242	2014-01-27	Guangdong	2014-01-18	2014-01-21		2014-01-25	Guangdong	CHN0228	Guangdong	广东		2014-01-27	Guangdong	jiangmen	jianghai district		江门市
CHN0243	2014-01-28	Jiangsu	2014-01-22	2014-01-26			Jiangsu	CHN0303	jiangsu	江苏		2014-01-28	jiangsu	huaian			淮安市
CHN0244	2014-01-28	Zhejiang	2014-01-23	2014-01-23			Zhejiang	CHN0252	Zhejiang		2014-01-23	2014-01-28	Zhejiang	Hangzhou	Xiaoshan		杭州市
CHN0245	2014-01-28	Zhejiang	2014-01-21	2014-01-23		2014-02-02	Zhejiang	CHN0253	Zhejiang		2014-01-21	2014-01-28	Zhejiang	Huzhou	Changxing		湖州市
CHN0246	2014-01-28	Zhejiang	2014-01-22	2014-01-24			Zhejiang	CHN0254	Zhejiang		2014-01-22	2014-01-28	Zhejiang	Huzhou	Deqing		湖州市
CHN0247	2014-01-28	Zhejiang	2014-01-15	2014-01-23			Zhejiang	CHN0255	Zhejiang		2014-01-15	2014-01-28	Zhejiang	Ningbo	Yinzhou		宁波市
CHN0248	2014-01-28	Guangdong	2014-01-17	2014-01-26			Guangdong	CHN0248	Guangdong	广东	2014-01-17	2014-01-28	Guangdong	Shenzhen	Baoan		深圳市
CHN0249	2014-01-28	Guangdong	2014-01-20	2014-01-26			Guangdong	CHN0249	Guangdong	广东	2014-01-20	2014-01-28	Guangdong	Shenzhen	Longgang		深圳市
CHN0250	2014-01-28	Guangdong	2014-01-16	2014-01-23			Guangdong	CHN0250	Guangdong	广东	2014-01-16	2014-01-28	Guangdong	Shenzhen	Longgang		深圳市
CHN0251	2014-01-23	Shanghai	2014-01-06	2014-01-20		2014-02-11	Shanghai	CHN0301	shanghai	上海		2014-01-23	shanghai	shanghai			上海市
CHN0252	2014-01-23	Zhejiang	2014-01-15	2014-01-17			Zhejiang	CHN0216	Zhejiang	浙江		2014-01-22	Zhejiang	shaoxing	yuecheng district		绍兴市
CHN0253	2014-01-23	Zhejiang	2014-01-12	2014-01-18			Zhejiang	CHN0217	Zhejiang	浙江		2014-01-22	Zhejiang	Hangzhou	Jianggan district		杭州市
CHN0254	2014-01-23	Zhejiang	2014-01-13	2014-01-19			Zhejiang	CHN0218	Zhejiang	浙江		2014-01-22	Zhejiang	wenzhou	cangnan county		温州市
CHN0255	2014-01-23	Zhejiang	2014-01-18	2014-01-20			Zhejiang	CHN0219	Zhejiang	浙江		2014-01-22	Zhejiang	ningbo	宁波鄞州区		宁波市
CHN0256	2014-01-23	Zhejiang	2014-01-11	2014-01-15			Zhejiang	CHN0220	Zhejiang	浙江		2014-01-22	Zhejiang	huzhou	Deqing county		湖州市
CHN0257	2014-01-23	Guangdong	2014-01-10	2014-01-20			Guangdong	CHN0314	Guangdong	广东		2014-01-23	Guangdong	Shenzhen	baoan district		深圳市
CHN0258	2014-01-29	Zhejiang	2014-01-19	2014-01-27			Zhejiang	CHN0257	Zhejiang		2014-01-19	2014-01-29	Zhejiang	Wenzhou	Wencheng		温州市
CHN0259	2014-01-29	Zhejiang	2014-01-23	2014-01-28			Zhejiang	CHN0258	Zhejiang		2014-01-23	2014-01-29	Zhejiang	Hangzhou	Xiaoshan		杭州市
CHN0260	2014-01-29	Zhejiang	2014-01-24	2014-01-27			Zhejiang	CHN0259	Zhejiang		2014-01-24	2014-01-29	Zhejiang	Hangzhou	shangcheng		杭州市
CHN0261	2014-01-29	Fujian	2014-01-26	2014-01-28			Fujian	CHN0307	Fujian	福建		2014-01-29	Fujian	Xiamen	Xiang an		厦门市
CHN0262	2014-01-29	Guangdong	2014-01-22	2014-01-27			Guangdong	CHN0256	Guangdong	广东	2014-01-22	2014-01-29	Guangdong	Guangzhou	Tianhe		广州市
CHN0263	2014-01-30	Zhejiang	2014-01-21	2014-01-24			Zhejiang	CHN0263	Zhejiang		2014-01-21	2014-01-30	Zhejiang	Ningbo	Yinzhou		宁波市
CHN0264	2014-01-30	Zhejiang	2014-01-21	2014-01-24		2014-02-19	Zhejiang	CHN0264	Zhejiang		2014-01-21	2014-01-30	Zhejiang	Ningbo	Zhenhai		宁波市
CHN0265	2014-01-30	Zhejiang	2014-01-25	2014-01-27		2014-02-10	Zhejiang	CHN0265	Zhejiang		2014-01-25	2014-01-30	Zhejiang	Hangzhou	Yuhang		杭州市
CHN0266	2014-01-30	Zhejiang	2014-01-13	2014-01-16		2014-02-11	Zhejiang	CHN0266	Zhejiang		2014-01-13	2014-01-30	Zhejiang	Ningbo	Jiangbei		宁波市
CHN0267	2014-01-30	Jiangsu	2014-01-18	2014-01-25		2014-02-07	Jiangsu	CHN0302	jiangsu	江苏		2014-01-30	jiangsu	nanjing			南京市
CHN0268	2014-01-30	Guangdong	2014-01-24	2014-01-25		2014-01-28	Guangdong	CHN0316	Guangdong	广东	2014-01-24	2014-01-30	Guangdong	jiangmen	xinhui district		江门市
CHN0269	2014-01-30	Guangxi	2014-01-20	2014-01-27		2014-02-13	Guangxi	CHN0251	Guangxi		2014-01-20	2014-01-28	Guangxi	Hezhou	Lingfeng		贺州市
CHN0270	2014-01-31	Guangdong	2014-01-24	2014-01-26			Guangdong	CHN0267	Guangdong	广东	2014-01-24	2014-01-31	Guangdong	Zhaoqing	Huaiji		肇庆市
CHN0271	2014-01-31	Guangdong	2014-01-22	2014-01-26		2014-01-31	Guangdong	CHN0317	Guangdong	广东		2014-01-31	Guangdong	foshan	chancheng district		佛山市
CHN0272	2014-01-31	Guangdong	2014-01-22	2014-01-26		2014-01-30	Guangdong	CHN0268	Guangdong	广东	2014-01-22	2014-01-31	Guangdong	Guangzhou	Liwan		广州市
CHN0273	2014-01-31	Guangdong	2014-01-25	2014-01-29			Guangdong	CHN0269	Guangdong	广东	2014-01-25	2014-01-31	Guangdong	Shenzhen	Luohu		深圳市
CHN0274	2014-01-31	Hunan	2014-01-24	2014-01-30			Hunan	CHN0272	Hunan	湖南	2014-01-24	2014-02-01	Hunan	Yongzhou	jiangyong		永州市
CHN0275	2014-02-01	Zhejiang	2014-01-19	2014-01-30			Zhejiang	CHN0270	Zhejiang		2014-01-19	2014-02-01	Zhejiang	Hangzhou	Fuyang		杭州市
CHN0276	2014-02-01	Zhejiang	2014-01-23	2014-01-26			Zhejiang	CHN0271	Zhejiang		2014-01-23	2014-02-01	Zhejiang	Hangzhou	shangcheng		杭州市
CHN0277	2014-02-01	Guangdong	2014-01-27				Guangdong	CHN0273	Guangdong	广东	2014-01-27	2014-02-01	Guangdong	Shenzhen			深圳市
CHN0278	2014-02-01	Guangdong	2014-01-29	2014-01-30			Guangdong	CHN0274	Guangdong	广东	2014-01-29	2014-02-01	Guangdong	Zhaoqing	Huaiji		肇庆市
CHN0279	2014-02-02	Zhejiang	2014-01-28	2014-01-31			Zhejiang	CHN0276	Zhejiang			2014-02-02	Zhejiang	Taizhou	Huangyan		台州市
CHN0280	2014-02-02	Hunan	2014-01-30	2014-01-31			Hunan	CHN0277	Hunan	湖南		2014-02-02	Hunan	Yongzhou	jiangyong		永州市
CHN0281	2014-02-02	Fujian	2014-01-27	2014-02-01			Fujian	CHN0308	Fujian	福建	2014-01-27	2014-02-01	shanghai	shanghai			上海市
CHN0282	2014-02-02	Guangdong	2014-01-26	2014-01-29			Guangdong	CHN0275	Guangdong	广东		2014-02-02	Guangdong	Zhongshan	sanjiao town		中山市
CHN0283	2014-02-02	Guangdong	2014-01-27	2014-02-01		2014-02-01	Guangdong	CHN0318	Guangdong	广东		2014-02-02	Guangdong	Shenzhen	longgang district		深圳市
CHN0284	2014-02-03	Fujian	2014-01-21	2014-01-31			Fujian	CHN0279	Fujian	福建	2014-01-21	2014-02-03	Zhejiang	Hangzhou			杭州市
CHN0285	2014-02-03	Hunan	2014-01-23	2014-01-31		2014-02-03	Hunan	CHN0280	Hunan	湖南		2014-02-03	Hunan	Loudi	Louxing		娄底市
CHN0286	2014-02-03	Guangdong	2014-01-31	2014-01-31			Guangdong	CHN0281	Guangdong	广东		2014-02-03	Guangdong	Zhongshan	sanjiao town		中山市
CHN0287	2014-02-03	Guangdong	2014-01-27	2014-02-01			Guangdong	CHN0282	Guangdong	广东		2014-02-03	Guangdong	huizhou	Boluo		惠州市
CHN0288	2014-02-04	Zhejiang	2014-01-25	2014-01-30			Zhejiang	CHN0286	zhejiang			2014-02-04	zhejiang	hangzhou	binjiang district		杭州市
CHN0289	2014-02-04	Zhejiang	2014-01-24	2014-02-28			Zhejiang	CHN0287	zhejiang			2014-02-04	zhejiang	hangzhou	Yuhang district		杭州市
CHN0290	2014-02-04	Zhejiang	2014-01-24	2014-02-01			Zhejiang	CHN0288	zhejiang			2014-02-04	zhejiang	jinhua	wucheng district		金华市
CHN0291	2014-02-04	Zhejiang	2014-01-27	2014-02-01			Zhejiang	CHN0289	zhejiang			2014-02-04	zhejiang	shaoxing	keqiao district		绍兴市
CHN0292	2014-02-04	Guangdong	2014-01-26	2014-02-03			Guangdong	CHN0283	Guangdong	广东		2014-02-04	Guangdong	zhaoqing	huaiji		肇庆市
CHN0293	2014-02-04	Guangdong	2014-01-27	2014-02-01		2014-02-03	Guangdong	CHN0284	Guangdong	广东		2014-02-04	Guangdong	yangjiang	hailing district		阳江市
CHN0294	2014-02-04	Guangdong	2014-01-25	2014-02-02		2014-02-03	Guangdong	CHN0285	Guangdong	广东		2014-02-04	Guangdong	huizhou	boluo county		惠州市
CHN0295	2014-02-04	Jiangsu	2014-01-26	2014-01-29		2014-02-12	Jiangsu	CHN0290	jiangsu	江苏		2014-02-04	jiangsu	wuxi			无锡市
CHN0296	2014-02-05	Zhejiang	2014-01-28	2014-02-02		2014-02-06	Zhejiang	CHN0297	zhejiang	浙江		2014-02-05	zhejiang	shaoxing	yuecheng district		绍兴市
CHN0297	2014-02-05	Zhejiang	2014-01-23	2014-01-30			Zhejiang	CHN0298	zhejiang	浙江		2014-02-05	zhejiang	wenzhou	pingyang county		温州市
CHN0298	2014-02-05	Zhejiang	2014-01-21	2014-01-30			Zhejiang	CHN0299	zhejiang	浙江		2014-02-05	zhejiang	hangzhou	Fuyang		杭州市
CHN0299	2014-02-05	Zhejiang	2014-01-21	2014-01-28			Zhejiang	CHN0300	zhejiang	浙江		2014-02-05	zhejiang	hangzhou	gongshu district		杭州市
CHN0300	2014-02-05	Fujian	2014-01-30	2014-02-02			Fujian	CHN0292	Fujian	福建		2014-02-04	fujian	quanzhou	yunchong		泉州市
CHN0301	2014-02-05	Guangdong	2014-01-30	2014-01-30			Guangdong	CHN0293	Guangdong	广东		2014-02-05	Guangdong	zhaoqing	huaiji		肇庆市
CHN0302	2014-02-05	Guangdong	2014-01-27	2014-01-28			Guangdong	CHN0294	Guangdong	广东		2014-02-05	Guangdong	zhaoqing	huaiji		肇庆市
CHN0303	2014-02-05	Guangdong	2014-01-26	2014-01-30			Guangdong	CHN0295	Guangdong	广东		2014-02-05	Guangdong	foshan	gaoming district		佛山市
CHN0304	2014-02-05	Guangdong	2014-01-29	2014-02-02			Guangdong	CHN0296	Guangdong	广东		2014-02-05	Guangdong	Shenzhen	longhua new district		深圳市
CHN0305	2014-02-05	Guangxi	2014-01-27	2014-02-03			Guangdong	CHN0291	guangxi	广西	2014-01-27	2014-02-04	guangdong	zhongshan			中山市
CHN0306	2014-02-06	Zhejiang	2014-01-27	2014-01-30			Zhejiang	CHN0314	Zhejiang	浙江		2014-02-06	Zhejiang	huzhou	Anji county		湖州市
CHN0307	2014-02-06	Zhejiang	2014-01-26	2014-01-28			Zhejiang	CHN0315	Zhejiang	浙江		2014-02-06	Zhejiang	huzhou	Deqing county		湖州市
CHN0308	2014-02-06	Jiangsu	2014-01-22	2014-02-04		2014-02-13	Jiangsu	CHN0316	jiangsu	江苏		2014-02-06	jiangsu	Yancheng			盐城市
CHN0309	2014-02-06	Jiangsu	2014-01-20	2014-01-21			Jiangsu	CHN0317	jiangsu	江苏		2014-02-06	jiangsu	Xuzhou			徐州市
CHN0310	2014-02-06	Hunan	2014-01-29	2014-01-31		2014-02-07	Hunan		Hunan	湖南		2014-02-06	Hunan	yueyang	miluo		岳阳市
CHN0311	2014-02-06	Guangdong	2014-01-25	2014-01-30			Guangdong	CHN0313	Guangdong	广东		2014-02-06	Guangdong	foshan	sanshui district		佛山市
CHN0312	2014-02-06	Guangxi	2014-02-03	2014-02-03			Guangxi		Guangxi	广西		2014-02-05	Guangxi	Nanning	Heng		南宁市
CHN0313	2014-02-06	Beijing	2014-01-30	2014-02-02			Beijing		Beijing	北京	2014-01-30	2014-02-06	beijing	beijing	huairou district		怀柔区
CHN0314	2014-02-07	Zhejiang	2014-02-01	2014-02-04			Zhejiang		Zhejiang	浙江		2014-02-07	Zhejiang	Hangzhou	Jianggan district		杭州市
CHN0315	2014-02-07	Zhejiang	2014-01-24	2014-01-31		2014-02-16	Zhejiang		Zhejiang	浙江		2014-02-07	Zhejiang	Taizhou	luqiao district		台州市
CHN0316	2014-02-07	Fujian	2014-01-30	2014-02-02	2014-02-06	2014-02-06	Fujian		Fujian	福建		2014-02-07	Fujian	Fuzhou	Mihou county		福州市
CHN0317	2014-02-07	Hunan	2014-01-30	2014-02-01			Hunan		Hunan	湖南		2014-02-07	Hunan	Loudi	Shuangfeng county		娄底市
CHN0318	2014-02-07	Guangdong	2014-01-28	2014-01-30			Guangdong		Guangdong	广东		2014-02-07	Guangdong	Zhaoqing	Huaiji		肇庆市
CHN0319	2014-02-07	Guangdong	2014-02-01	2014-02-02			Guangdong		Guangdong	广东		2014-02-07	Guangdong	Zhaoqing	Huaiji		肇庆市
CHN0320	2014-02-07	Guangdong	2014-01-27	2014-02-01			Guangdong		Guangdong	广东		2014-02-07	Guangdong	Guangzhou	baiyun district		广州市
CHN0321	2014-02-08	Jiangsu	2014-02-01	2014-02-08			Jiangsu		jiangsu	江苏		2014-02-08	jiangsu	Taizhou			泰州市
CHN0322	2014-02-08	Zhejiang	2014-01-29	2014-02-02		2014-02-12	Zhejiang		Zhejiang	浙江		2014-02-08	Zhejiang	Hangzhou	Xiaoshan district		杭州市
CHN0323	2014-02-08	Hunan	2014-01-27	2014-02-02			Hunan		Hunan	湖南		2014-02-08	Hunan	Shaoyang	Suining county		邵阳市
CHN0324	2014-02-09	Guangdong	2014-01-31	2014-02-07		2014-02-07	Guangdong		Guangdong	广东		2014-02-09	Guangdong	Shenzhen	luohu district		深圳市
CHN0325	2014-02-09	Guangdong	2014-02-05	2014-02-05			Guangdong		Guangdong	广东		2014-02-09	Guangdong	Zhaoqing	Huaiji		肇庆市
CHN0326	2014-02-09	Zhejiang	2014-02-05	2014-02-07			Zhejiang		Zhejiang	浙江		2014-02-09	Zhejiang	shaoxing	keqiao district		绍兴市
CHN0327	2014-02-09	Anhui	2014-02-01	2014-02-07			Anhui		Anhui	安徽		2014-02-09	Anhui	Anqing	susong county		安庆市
CHN0328	2014-02-10	Zhejiang	2014-02-03	2014-02-08			Zhejiang		Zhejiang	浙江		2014-02-10	Zhejiang	Jiaxing	haining county		嘉兴市
CHN0329	2014-02-10	Zhejiang	2014-02-03	2014-02-07			Zhejiang		Zhejiang	浙江		2014-02-10	Zhejiang	Wenzhou	Leqing		温州市
CHN0330	2014-02-10	Zhejiang	2014-01-29	2014-02-06			Zhejiang		Zhejiang	浙江		2014-02-10	Zhejiang	Lishui	jinyun county		丽水市
CHN0331	2014-02-10	Anhui	2014-02-03	2014-02-07		2014-02-07	Anhui		Anhui	安徽		2014-02-10	Anhui	fuyang	linquan county		阜阳市
CHN0332	2014-02-10	Guangdong	2014-02-01	2014-02-03	2014-02-07		Guangdong		Guangdong	广东		2014-02-10	Guangdong	Guangzhou	baiyun district		广州市
CHN0333	2014-02-11	Zhejiang	2014-02-04	2014-02-05			Zhejiang		Zhejiang	浙江		2014-02-11	Zhejiang	Hangzhou	Jiande		杭州市
CHN0334	2014-02-11	Hunan	2014-02-08	2014-02-09			Hunan		Hunan	湖南		2014-02-10	Hunan	Loudi	Shuangfeng county		娄底市
CHN0335	2014-02-12	Zhejiang	2014-02-06	2014-02-10		2014-02-12	Zhejiang		Zhejiang	浙江		2014-02-12	Zhejiang	jinhua	wucheng district		金华市
CHN0336	2014-02-12	Zhejiang	2014-01-29	2014-01-29			Zhejiang		Zhejiang	浙江		2014-02-12	Zhejiang	Hangzhou	Xiaoshan district		杭州市
CHN0337	2014-02-12	Zhejiang	2014-02-04	2014-02-09			Zhejiang		Zhejiang	浙江		2014-02-12	Zhejiang	Hangzhou	Yuhang district		杭州市
CHN0338	2014-02-12	Guangdong	2014-02-06	2014-02-07			Guangdong		Guangdong	广东		2014-02-12	Guangdong	Zhaoqing	Huaiji		肇庆市
CHN0339	2014-02-12	Guangdong	2014-02-04	2014-02-07			Guangdong		Guangdong	广东		2014-02-12	Guangdong	Guangzhou	nansha district		广州市
CHN0340	2014-02-12	Guangdong	2014-02-03	2014-02-09			Guangdong		Guangdong	广东		2014-02-12	Guangdong	Guangzhou	baiyun district		广州市
CHN0341	2014-02-13	Hunan	2014-01-28	2014-02-09			Hunan		Hunan	湖南		2014-02-12	Hunan	Loudi	lianyuan city		娄底市
CHN0342	2014-02-14	Guangdong	2014-02-07	2014-02-07		2014-02-14	Guangdong		Guangdong	广东		2014-02-14	Guangdong	Guangzhou	Fanyu district		广州市
CHN0343	2014-02-14	Guangdong	2014-01-27	2014-02-08			Guangdong		Guangdong	广东		2014-02-14	Guangdong	jiangmen	Heshan city		江门市
CHN0344	2014-02-15	Anhui	2014-02-12	2014-02-13			Anhui		Anhui	安徽	2014-02-12	2014-02-15	Anhui	anqing	huaining county		安庆市
CHN0345	2014-02-15	Hunan	2014-01-31	2014-02-12			Hunan		Hunan	湖南		2014-02-15	Hunan	Loudi	lianyuan city		娄底市
CHN0346	2014-02-15	Guangdong	2014-02-11	2014-02-11			Guangdong		Guangdong	广东		2014-02-15	Guangdong	Guangzhou	baiyun district		广州市
CHN0347	2014-02-15	Guangdong	2014-02-04	2014-02-04			Guangdong		Guangdong	广东		2014-02-15	Guangdong	Guangzhou	Fanyu district		广州市
CHN0348	2014-02-16	Jiangsu	2014-02-04	2014-02-09			Jiangsu		jiangsu	江苏		2014-02-16	jiangsu	huaian			淮安市
CHN0349	2014-02-16	Anhui	2014-02-09	2014-02-13			Anhui		Anhui	安徽		2014-02-17	Anhui	hefei	Lujiang county		合肥市
CHN0350	2014-02-16	Guangdong	2014-02-03	2014-02-10			Guangdong		Guangdong	广东		2014-02-16	Guangdong	Shenzhen	longgang district		深圳市
CHN0351	2014-02-19	Hunan	2014-02-09	2014-02-15			Hunan		Hunan	湖南		2014-02-17	Hunan	shaoyang	shaodong		邵阳市
CHN0352	2014-02-19	Hunan	2014-02-08	2014-02-16			Hunan		Hunan	湖南		2014-02-18	Hunan	Changsha	changsha county		长沙市
CHN0353	2014-02-19	Guangdong	2014-02-10	2014-02-14			Guangdong		Guangdong	广东		2014-02-19	Guangdong	foshan	gaoming district		佛山市
CHN0354	2014-02-20	Anhui	2014-02-13	2014-02-19			Anhui		Anhui	安徽		2014-02-20	Anhui	wuhu	jing county		芜湖市
CHN0355	2014-02-20	Guangdong	2014-02-07	2014-02-16			Guangdong		Guangdong	广东		2014-02-20	Guangdong	Guangzhou	Fanyu district		广州市
CHN0356	2014-02-21	Guangdong	2014-02-13	2014-02-19			Guangdong		Guangdong	广东		2014-02-21	Guangdong	zhaoqing	Sihui county		肇庆市
CHN0357	2014-02-21	Guangdong	2014-02-09	2014-02-15		2014-02-18	Guangdong		Guangdong	广东		2014-02-21	Guangdong	Guangzhou	Haizhu district		广州市
CHN0358	2014-02-21	Guangdong	2014-02-10	2014-02-18			Guangdong		Guangdong	广东		2014-02-21	Guangdong	Jiangmen	kaiping city		江门市
CHN0359	2014-02-21	Jilin	2014-02-15	2014-02-19			Jilin		Jilin	吉林		2014-02-21	Jilin	Changchun	jingyue district		长春市
CHN0360	2014-02-23	Guangdong	2014-02-16	2014-02-20			Guangdong		Guangdong	广东		2014-02-23	Guangdong	Jiangmen	pengjiang distrct		江门市
CHN0361	2014-02-24	Guangdong	2014-02-16	2014-02-16			Guangdong		Guangdong	广东		2014-02-24	Guangdong	guangzhou	Haizhu district		广州市
CHN0362	2014-02-24	Guangdong	2014-02-19	2014-02-19			Guangdong		Guangdong	广东		2014-02-24	Guangdong	Guangzhou	liwan district		广州市
CHN0363	2014-02-24	Guangdong	2014-02-16	2014-02-16			Guangdong		Guangdong	广东		2014-02-24	Guangdong	Guangzhou	Tianhe		广州市
CHN0364	2014-02-24	Guangxi	2014-02-17	2014-02-17			Guangdong		Guangdong	广东		2014-02-24	Guangdong	foshan	shunde district		佛山市
CHN0365	2014-02-25	Guangdong	2014-02-16	2014-02-20			Guangdong		Guangdong	广东		2014-02-25	Guangdong	foshan	nanhai district		佛山市
CHN0366	2014-02-27	Zhejiang	2014-02-23	2014-02-25			Zhejiang		Zhejiang	浙江		2014-02-26	Zhejiang	jinhua	Dongyang city		金华市
CHN0367	2014-02-27	Guangdong	2014-02-17	2014-02-24			Guangdong		Guangdong	广东		2014-02-26	Guangdong	Guangzhou	liwan district		广州市
CHN0368	2014-02-27	Jiangsu	2014-02-15	2014-02-26			Jiangsu		Jiangsu	江苏		2014-02-27	jiangsu	huaian			淮安市
CHN0369	2014-02-27	Hunan	2014-02-20	2014-02-25			Hunan		Hunan	湖南		2014-02-26	hunan	Yongzhou	lanshan county		永州市
CHN0370	2014-02-27	Hunan	2014-02-17	2014-02-24			Hunan		Hunan	湖南		2014-02-26	hunan	Yongzhou	qiyang county		永州市

## Sheet: Sheet2
行标签	计数项:case
2013-02-19	2
2013-02-24	1
2013-02-27	1
2013-03-03	1
2013-03-05	1
2013-03-07	1
2013-03-08	1
2013-03-10	1
2013-03-13	1
2013-03-15	1
2013-03-17	1
2013-03-19	2
2013-03-20	1
2013-03-21	2
2013-03-23	1
2013-03-24	1
2013-03-25	1
2013-03-26	1
2013-03-27	1
2013-03-28	4
2013-03-29	6
2013-03-30	2
2013-03-31	3
2013-04-01	4
2013-04-02	3
2013-04-03	9
2013-04-04	4
2013-04-05	3
2013-04-06	6
2013-04-07	2
2013-04-08	8
2013-04-09	2
2013-04-10	6
2013-04-11	7
2013-04-12	4
2013-04-13	5
2013-04-14	4
2013-04-15	5
2013-04-16	4
2013-04-17	5
2013-04-18	2
2013-04-19	2
2013-04-20	1
2013-04-21	1
2013-04-23	2
2013-04-25	1
2013-04-26	1
2013-04-27	1
2013-04-29	1
2013-05-03	1
2013-05-21	1
2013-07-28	1
2013-10-08	1
2013-10-16	1
2013-10-29	1
2013-10-30	1
2013-11-20	1
2013-11-29	1
2013-12-06	1
2013-12-09	1
2013-12-11	2
2013-12-20	1
2013-12-25	1
2013-12-26	1
2013-12-28	2
2013-12-29	2
2013-12-30	1
2013-12-31	2
2014-01-01	7
2014-01-02	5
2014-01-03	5
2014-01-04	1
2014-01-05	5
2014-01-06	7
2014-01-07	5
2014-01-08	3
2014-01-09	5
2014-01-10	8
2014-01-11	5
2014-01-12	5
2014-01-13	6
2014-01-14	2
2014-01-15	4
2014-01-16	5
2014-01-17	6
2014-01-18	6
2014-01-19	4
2014-01-20	6
2014-01-21	7
2014-01-22	6
2014-01-23	5
2014-01-24	7
2014-01-25	5
2014-01-26	6
2014-01-27	12
2014-01-28	4
2014-01-29	6
2014-01-30	6
2014-01-31	3
2014-02-01	5
2014-02-03	6
2014-02-04	5
2014-02-05	2
2014-02-06	2
2014-02-07	2
2014-02-08	2
2014-02-09	3
2014-02-10	2
2014-02-11	1
2014-02-12	1
2014-02-13	2
2014-02-15	2
2014-02-16	4
2014-02-17	3
2014-02-19	1
2014-02-20	1
2014-02-23	1
总计	365

## Sheet: human population-prefecture lev
ID	prefecture	date	population
1	济南市	2010-11-01	6814000
2	淄博市	2010-11-01	4530600
3	东营市	2010-11-01	2035300
4	潍坊市	2010-11-01	9086200
5	泰安市	2010-11-01	5494200
6	日照市	2010-11-01	2801100
7	临沂市	2010-11-01	10039400
8	聊城市	2010-11-01	5789900
9	青岛市	2010-11-01	8715100
10	枣庄市	2010-11-01	3729300
11	烟台市	2010-11-01	6.9682e+06
12	济宁市	2010-11-01	8.0819e+06
13	威海市	2010-11-01	2804800
14	莱芜市	2010-11-01	1298500
15	德州市	2010-11-01	5.5682e+06
16	滨州市	2010-11-01	3748500
17	菏泽市	2010-11-01	8287800
18	郑州市	2010-11-01	8626505
19	开封市	2010-11-01	4676159
20	洛阳市	2010-11-01	6549486
21	平顶山市	2010-11-01	4904367
22	安阳市	2010-11-01	5172834
23	鹤壁市	2010-11-01	1569100
24	新乡市	2010-11-01	5707801
25	焦作市	2010-11-01	3539860
26	濮阳市	2010-11-01	3598494
27	许昌市	2010-11-01	4307199
28	漯河市	2010-11-01	2544103
29	三门峡市	2010-11-01	2233872
30	南阳市	2010-11-01	10263006
31	商丘市	2010-11-01	7362472
32	信阳市	2010-11-01	6108683
33	周口市	2010-11-01	8953172
34	驻马店市	2010-11-01	7230744
35	济源市	2010-11-01	675710
36	杭州市	2010-11-01	8700400
37	宁波市	2010-11-01	7.6057e+06
38	温州市	2010-11-01	9122100
39	嘉兴市	2010-11-01	4501700
40	湖州市	2010-11-01	2893500
41	绍兴市	2010-11-01	4912200
42	金华市	2010-11-01	5361600
43	衢州市	2010-11-01	2122700
44	舟山市	2010-11-01	1121300
45	台州市	2010-11-01	5968800
46	丽水市	2010-11-01	2117000
47	南京市	2010-11-01	8004680
48	无锡市	2010-11-01	6372624
49	徐州市	2010-11-01	8580500
50	常州市	2010-11-01	4591972
51	苏州市	2010-11-01	10465994
52	南通市	2010-11-01	7282835
53	连云港市	2010-11-01	4393914
54	淮安市	2010-11-01	4799889
55	盐城市	2010-11-01	7260240
56	扬州市	2010-11-01	4459760
57	镇江市	2010-11-01	3113384
58	泰州市	2010-11-01	4618558
59	宿迁市	2010-11-01	4715553
60	合肥市	2010-11-01	5702000
61	淮北市	2010-11-01	2114000
62	亳州市	2010-11-01	4851000
63	宿州市	2010-11-01	5353000
64	蚌埠市	2010-11-01	3164000
65	阜阳市	2010-11-01	7600000
66	淮南市	2010-11-01	2334000
67	滁州市	2010-11-01	3938000
68	六安市	2010-11-01	5612000
69	马鞍山市	2010-11-01	1366000
70	巢湖市	2010-11-01	3873000
71	芜湖市	2010-11-01	2263000
72	宣城市	2010-11-01	2533000
73	铜陵市	2010-11-01	724000
74	池州市	2010-11-01	1403000
75	安庆市	2010-11-01	5311000
76	黄山市	2010-11-01	1359000
77	太原市	2010-11-01	4201591
78	大同市	2010-11-01	3318057
79	阳泉市	2010-11-01	1368502
80	长治市	2010-11-01	3334564
81	晋城市	2010-11-01	2279151
82	朔州市	2010-11-01	1714857
83	晋中市	2010-11-01	3249425
84	运城市	2010-11-01	5134794
85	忻州市	2010-11-01	3067501
86	临汾市	2010-11-01	4316612
87	吕梁市	2010-11-01	3727057
88	上海市	2010-11-01	23019148
89	福州市	2010-11-01	7115370
90	厦门市	2010-11-01	3531347
91	莆田市	2010-11-01	2778508
92	三明市	2010-11-01	2503388
93	泉州市	2010-11-01	8128530
94	漳州市	2010-11-01	4809983
95	南平市	2010-11-01	2645549
96	龙岩市	2010-11-01	2559545
97	宁德市	2010-11-01	2821996
98	天津市	2010-11-01	12938224
99	南昌市	2010-11-01	5042565
100	景德镇市	2010-11-01	1587477
101	萍乡市	2010-11-01	1854510
102	九江市	2010-11-01	4728763
103	新余市	2010-11-01	1138873
104	鹰潭市	2010-11-01	1124906
105	赣州市	2010-11-01	8368440
106	吉安市	2010-11-01	4810340
107	宜春市	2010-11-01	5419575
108	抚州市	2010-11-01	3912312
109	上饶市	2010-11-01	6579714
110	呼和浩特市	2010-11-01	2866615
111	包头市	2010-11-01	2650364
112	呼伦贝尔市	2010-11-01	2549278
113	兴安盟	2010-11-01	1613250
114	通辽市	2010-11-01	3131530
115	赤峰市	2010-11-01	4341245
116	锡林郭勒盟	2010-11-01	1028022
117	乌兰察布市	2010-11-01	2143590
118	鄂尔多斯	2010-11-01	1940653
119	巴彦淖尔市	2010-11-01	1669915
120	乌海市	2010-11-01	532902
121	阿拉善盟	2010-11-01	231334
122	乌鲁木齐市	2010-11-01	3110280
123	克拉玛依市	2010-11-01	391008
124	吐鲁番地区	2010-11-01	622679
125	哈密地区	2010-11-01	572400
126	昌吉回族自治州	2010-11-01	1428592
127	博尔塔拉蒙古自治州	2010-11-01	443680
128	巴音郭楞蒙古自治州	2010-11-01	1278492
129	阿克苏地区	2010-11-01	2370887
130	克孜勒苏柯尔克孜自治州	2010-11-01	525599
131	喀什地区	2010-11-01	3979362
132	和田地区	2010-11-01	2014365
133	伊犁哈萨克自治州	2010-11-01	2482627
134	塔城地区	2010-11-01	1219212
135	阿勒泰地区	2010-11-01	603280
136	沈阳市	2010-11-01	8106171
137	大连市	2010-11-01	6690432
138	鞍山市	2010-11-01	3645884
139	抚顺市	2010-11-01	2138090
140	本溪市	2010-11-01	1709538
141	丹东市	2010-11-01	2444697
142	锦州市	2010-11-01	3126463
143	营口市	2010-11-01	2428534
144	阜新市	2010-11-01	1819339
145	辽阳市	2010-11-01	1858768
146	盘锦市	2010-11-01	1392493
147	铁岭市	2010-11-01	2717732
148	朝阳市	2010-11-01	3044641
149	葫芦岛市	2010-11-01	2623541
150	长春市	2010-11-01	7677089
151	吉林市	2010-11-01	4414681
152	四平市	2010-11-01	3386325
153	辽源市	2010-11-01	1176645
154	通化市	2010-11-01	2325242
155	白山市	2010-11-01	1296575
156	松原市	2010-11-01	2881082
157	白城市	2010-11-01	2033058
158	延边州	2010-11-01	2271600
159	大庆市	2010-11-01	2904532
160	大兴安岭行署	2010-11-01	511564
161	哈尔滨市	2010-11-01	10635971
162	鹤岗市	2010-11-01	1058665
163	黑河市	2010-11-01	1673898
164	鸡西市	2010-11-01	1862161
165	佳木斯市	2010-11-01	2552097
166	牡丹江市	2010-11-01	2798723
167	七台河市	2010-11-01	920419
168	齐齐哈尔市	2010-11-01	5367003
169	双鸭山市	2010-11-01	1462626
170	绥化市	2010-11-01	5416439
171	伊春市	2010-11-01	1148126
172	鄂州市	2010-11-01	1048672
173	恩施土家族苗族自治州	2010-11-01	3290294
174	黄冈市	2010-11-01	6162072
175	黄石市	2010-11-01	2429318
176	荆门市	2010-11-01	2873687
177	荆州市	2010-11-01	5691707
178	潜江市	2010-11-01	946277
179	神农架林区	2010-11-01	76140
180	十堰市	2010-11-01	3340843
181	随州市	2010-11-01	2162222
182	天门市	2010-11-01	1418913
183	仙桃市	2010-11-01	1175085
184	咸宁市	2010-11-01	2462583
185	襄阳市	2010-11-01	5500307
186	孝感市	2010-11-01	4814542
187	宜昌市	2010-11-01	4059686
188	武汉市	2010-11-01	9785392
189	长沙市	2010-11-01	7044118
190	株洲市	2010-11-01	3855609
191	湘潭市	2010-11-01	2748552
192	衡阳市	2010-11-01	7141462
193	邵阳市	2010-11-01	7071826
194	岳阳市	2010-11-01	5477911
195	常德市	2010-11-01	5717218
196	张家界市	2010-11-01	1476521
197	益阳市	2010-11-01	4313084
198	郴州市	2010-11-01	4581778
199	永州市	2010-11-01	5180235
200	怀化市	2010-11-01	4741948
201	娄底市	2010-11-01	3785627
202	湘西自治州	2010-11-01	2547833
203	广州市	2010-11-01	12700800
204	深圳市	2010-11-01	10357938
205	珠海市	2010-11-01	1560229
206	汕头市	2010-11-01	5391028
207	佛山市	2010-11-01	7194311
208	韶关市	2010-11-01	2826612
209	河源市	2010-11-01	2953019
210	梅州市	2010-11-01	4240139
211	惠州市	2010-11-01	4597002
212	汕尾市	2010-11-01	2935717
213	东莞市	2010-11-01	8220237
214	中山市	2010-11-01	3120884
215	江门市	2010-11-01	4448871
216	阳江市	2010-11-01	2421812
217	湛江市	2010-11-01	6993304
218	茂名市	2010-11-01	5817753
219	肇庆市	2010-11-01	3918085
220	清远市	2010-11-01	3698394
221	潮州市	2010-11-01	2669844
222	揭阳市	2010-11-01	5877025
223	云浮市	2010-11-01	2360128
224	海口市	2010-11-01	2046189
225	三亚市	2010-11-01	685408
226	五指山市	2010-11-01	104122
227	琼海市	2010-11-01	483217
228	儋州市	2010-11-01	932362
229	文昌市	2010-11-01	537428
230	万宁市	2010-11-01	545597
231	东方市	2010-11-01	408309
232	定安县	2010-11-01	284616
233	屯昌县	2010-11-01	256931
234	澄迈县	2010-11-01	467161
235	临高县	2010-11-01	427873
236	白沙县	2010-11-01	167918
237	昌江县	2010-11-01	223839
238	乐东县	2010-11-01	458876
239	陵水县	2010-11-01	320468
240	保亭县	2010-11-01	146684
241	琼中县	2010-11-01	174076
242	西南中沙群岛	2010-11-01	444
243	渝中区	2010-11-01	630100
244	大渡口区	2010-11-01	301000
245	江北区	2010-11-01	738000
246	沙坪坝区	2010-11-01	1000000
247	九龙坡区	2010-11-01	1084400
248	南岸区	2010-11-01	759600
249	北碚区	2010-11-01	680400
250	渝北区	2010-11-01	1345400
251	巴南区	2010-11-01	918700
252	万盛区	2010-11-01	255800
253	双桥区	2010-11-01	50100
254	涪陵区	2010-11-01	1066700
255	长寿区	2010-11-01	770000
256	江津区	2010-11-01	1233100
257	合川区	2010-11-01	1293000
258	永川区	2010-11-01	1024700
259	南川区	2010-11-01	534300
260	綦江县	2010-11-01	801000
261	潼南县	2010-11-01	640000
262	铜梁县	2010-11-01	600100
263	大足县	2010-11-01	671200
264	荣昌县	2010-11-01	661300
265	璧山县	2010-11-01	586000
266	万州区	2010-11-01	1563100
267	梁平县	2010-11-01	687500
268	城口县	2010-11-01	193000
269	丰都县	2010-11-01	649200
270	垫江县	2010-11-01	704500
271	忠县	2010-11-01	751400
272	开县	2010-11-01	1160300
273	云阳县	2010-11-01	912900
274	奉节县	2010-11-01	834300
275	巫山县	2010-11-01	495100
276	巫溪县	2010-11-01	414100
277	黔江区	2010-11-01	445000
278	武隆县	2010-11-01	351000
279	石柱土家族自治	2010-11-01	415100
280	秀山土家族苗族	2010-11-01	501600
281	酉阳土家族苗族	2010-11-01	578100
282	彭水苗族土家族	2010-11-01	545100
283	阿坝州	2010-11-01	898713
284	巴中市	2010-11-01	3283771
285	成都市	2010-11-01	14047625
286	达州市	2010-11-01	5468092
287	德阳市	2010-11-01	3615759
288	甘孜州	2010-11-01	1091872
289	广安市	2010-11-01	3205476
290	广元市	2010-11-01	2484123
291	乐山市	2010-11-01	3235756
292	凉山州	2010-11-01	4532809
293	泸州市	2010-11-01	4218426
294	眉山市	2010-11-01	2950548
295	绵阳市	2010-11-01	4613862
296	南充市	2010-11-01	6278622
297	内江市	2010-11-01	3702847
298	攀枝花	2010-11-01	1214121
299	遂宁市	2010-11-01	3252551
300	雅安市	2010-11-01	1507264
301	宜宾市	2010-11-01	4472001
302	资阳市	2010-11-01	3665064
303	自贡市	2010-11-01	2678898
304	昆明市	2010-11-01	6432000
305	曲靖市	2010-11-01	5855000
306	玉溪市	2010-11-01	2304000
307	保山市	2010-11-01	2506000
308	昭通市	2010-11-01	5213000
309	丽江市	2010-11-01	1245000
310	普洱市	2010-11-01	2543000
311	临沧市	2010-11-01	2430000
312	楚雄彝族自治州	2010-11-01	2684000
313	红河哈尼族彝族自治州	2010-11-01	4501000
314	文山壮族苗族自治州	2010-11-01	3518000
315	西双版纳傣族自治州	2010-11-01	1134000
316	大理白族自治州	2010-11-01	3456000
317	德宏傣族景颇族自治州	2010-11-01	1211000
318	怒江傈僳族自治州	2010-11-01	534000
319	迪庆藏族自治州	2010-11-01	400000
320	安康市	2010-11-01	2629906
321	宝鸡市	2010-11-01	3716731
322	汉中市	2010-11-01	3416196
323	商洛市	2010-11-01	2341742
324	铜川市	2010-11-01	834437
325	渭南市	2010-11-01	5286077
326	西安市	2010-11-01	8467837
327	咸阳市	2010-11-01	4894834
328	延安市	2010-11-01	2187009
329	杨凌示范区	2010-11-01	201172
330	榆林市	2010-11-01	3351437
331	白银市	2010-11-01	1708751
332	定西市	2010-11-01	2698622
333	甘南藏族自治州	2010-11-01	689132
334	嘉峪关市	2010-11-01	231853
335	金昌市	2010-11-01	464050
336	酒泉市	2010-11-01	1095947
337	兰州市	2010-11-01	3616163
338	临夏回族自治州	2010-11-01	1946677
339	陇南市	2010-11-01	2567718
340	平凉市	2010-11-01	2068033
341	庆阳市	2010-11-01	2211191
342	天水市	2010-11-01	3262548
343	武威市	2010-11-01	1815054
344	张掖市	2010-11-01	1199515
345	果洛藏族自治州	2010-11-01	181682
346	黄南藏族自治州	2010-11-01	256716
347	海北藏族自治州	2010-11-01	273304
348	玉树州	2010-11-01	378439
349	海南藏族自治州	2010-11-01	441689
350	海西蒙古族藏族自治州	2010-11-01	489338
351	海东地区	2010-11-01	1396846
352	西宁市	2010-11-01	2208708
353	固原市	2010-11-01	1228156
354	石嘴山市	2010-11-01	725482
355	吴忠市	2010-11-01	1273792
356	银川市	2010-11-01	1993088
357	中卫市	2010-11-01	1080832
358	南宁市	2010-11-01	6661600
359	柳州市	2010-11-01	3758700
360	桂林市	2010-11-01	4748000
361	梧州市	2010-11-01	2.8822e+06
362	北海市	2010-11-01	1539300
363	防城港市	2010-11-01	866900
364	钦州市	2010-11-01	3.0797e+06
365	贵港市	2010-11-01	4118800
366	玉林市	2010-11-01	5487400
367	百色市	2010-11-01	3466800
368	贺州市	2010-11-01	1954100
369	河池市	2010-11-01	3369200
370	来宾市	2010-11-01	2099700
371	崇左市	2010-11-01	1994300
372	贵阳市	2010-11-01	4324561
373	六盘水市	2010-11-01	2851180
374	遵义市	2010-11-01	6127009
375	安顺市	2010-11-01	2297339
376	铜仁地区	2010-11-01	3092365
377	黔西南布依族苗族自治州	2010-11-01	2805857
378	毕节地区	2010-11-01	6536370
379	黔东南苗族侗族自治州	2010-11-01	3480626
380	黔南布依族苗族自治州	2010-11-01	3231161
381	阿里地区	2010-11-01	95465
382	昌都地区	2010-11-01	657505
383	拉萨市	2010-11-01	559423
384	林芝地区	2010-11-01	195109
385	那曲地区	2010-11-01	462382
386	日喀则地区	2010-11-01	703292
387	山南地区	2010-11-01	328990
388	保定市	2010-11-01	11194379
389	沧州市	2010-11-01	7134053
390	承德市	2010-11-01	3473197
391	邯郸市	2010-11-01	9174679
392	衡水市	2010-11-01	4340773
393	廊坊市	2010-11-01	4358839
394	秦皇岛市	2010-11-01	2987605
395	石家庄市	2010-11-01	10163788
396	唐山市	2010-11-01	7577284
397	邢台市	2010-11-01	7104114
398	张家口市	2010-11-01	4345491
399	东城区	2010-11-01	919000
400	西城区	2010-11-01	1243000
401	朝阳区	2010-11-01	3545000
402	丰台区	2010-11-01	2112000
403	海淀区	2010-11-01	3281000
404	门头沟区	2010-11-01	290000
405	石景山区	2010-11-01	616000
406	昌平区	2010-11-01	1661000
407	大兴区	2010-11-01	1365000
408	房山区	2010-11-01	945000
409	顺义区	2010-11-01	877000
410	通州区	2010-11-01	1184000
411	密云县	2010-11-01	468000
412	平谷区	2010-11-01	416000
413	怀柔区	2010-11-01	373000
414	延庆县	2010-11-01	317000

## Sheet: geospatial
prefecture	latitude	longitude
安庆市	30.5435	117.064
亳州市	33.8446	115.779
昌平区	40.2207	116.231
常州市	31.8107	119.974
滁州市	32.3016	118.317
东莞市	23.0205	113.752
佛山市	23.0215	113.121
福州市	26.0745	119.296
阜阳市	32.8901	115.814
广州市	23.1292	113.264
海淀区	39.9599	116.298
杭州市	30.2741	120.155
合肥市	31.8206	117.227
贺州市	24.4036	111.567
湖州市	30.8943	120.087
怀柔区	40.3166	116.632
淮安市	33.6104	119.015
惠州市	23.1118	114.416
嘉兴市	30.7539	120.759
江门市	22.5787	113.082
金华市	29.0791	119.647
开封市	34.7972	114.308
廊坊市	39.538	116.684
丽水市	28.4676	119.923
龙岩市	25.0751	117.018
娄底市	27.7001	111.993
梅州市	24.2886	116.122
南昌市	28.6832	115.858
南京市	32.0603	118.797
南宁市	22.8172	108.366
南通市	31.9802	120.894
宁波市	29.8683	121.544
宁德市	26.6656	119.548
泉州市	24.8747	118.675
三明市	26.2634	117.639
厦门市	24.4798	118.089
上海市	31.2304	121.474
邵阳市	27.2389	111.468
绍兴市	29.9958	120.586
深圳市	22.5431	114.058
顺义区	40.1302	116.655
苏州市	31.2989	120.585
台州市	28.6564	121.421
泰州市	32.4558	119.923
温州市	27.9943	120.699
无锡市	31.4912	120.312
芜湖市	31.3529	118.433
宿迁市	33.9632	118.275
徐州市	34.2058	117.284
盐城市	33.3474	120.164
扬州市	32.3942	119.413
阳江市	21.858	111.982
宜春市	27.8156	114.417
永州市	26.4204	111.613
岳阳市	29.3571	113.129
枣庄市	34.8105	117.324
长春市	43.8171	125.324
长沙市	28.2282	112.939
肇庆市	23.0472	112.465
镇江市	32.1878	119.426
郑州市	34.7466	113.625
中山市	22.5176	113.393
周口市	33.6261	114.697

## Sheet: geocoding of prefectures
ID	prefecture	latitude	longitude
1	济南市	36.651	117.12
2	淄博市	36.8135	118.055
3	东营市	37.4348	118.675
4	潍坊市	36.7068	119.162
5	泰安市	36.2003	117.088
6	日照市	35.4164	119.527
7	临沂市	35.1047	118.356
8	聊城市	36.4567	115.985
9	青岛市	36.0671	120.383
10	枣庄市	34.8105	117.324
11	烟台市	37.4638	121.448
12	济宁市	35.4149	116.587
13	威海市	37.5131	122.12
14	莱芜市	36.2137	117.677
15	德州市	37.4341	116.357
16	滨州市	37.382	117.971
17	菏泽市	35.2338	115.481
18	郑州市	34.7466	113.625
19	开封市	34.7972	114.308
20	洛阳市	34.6197	112.454
21	平顶山市	33.7662	113.193
22	安阳市	36.0976	114.393
23	鹤壁市	35.7472	114.297
24	新乡市	35.303	113.927
25	焦作市	35.2159	113.242
26	濮阳市	35.7621	115.029
27	许昌市	34.0355	113.853
28	漯河市	33.5814	114.017
29	三门峡市	34.7725	111.2
30	南阳市	32.9908	112.528
31	商丘市	34.4142	115.656
32	信阳市	32.147	114.091
33	周口市	33.6261	114.697
34	驻马店市	33.0115	114.022
35	济源市	35.0672	112.602
36	杭州市	30.2741	120.155
37	宁波市	29.8683	121.544
38	温州市	27.9943	120.699
39	嘉兴市	30.7539	120.759
40	湖州市	30.8943	120.087
41	绍兴市	29.9958	120.586
42	金华市	29.0791	119.647
43	衢州市	28.9701	118.859
44	舟山市	29.9853	122.207
45	台州市	28.6564	121.421
46	丽水市	28.4676	119.923
47	南京市	32.0603	118.797
48	无锡市	31.4912	120.312
49	徐州市	34.2058	117.284
50	常州市	31.8107	119.974
51	苏州市	31.2989	120.585
52	南通市	31.9802	120.894
53	连云港市	34.5967	119.222
54	淮安市	33.6104	119.015
55	盐城市	33.3474	120.164
56	扬州市	32.3942	119.413
57	镇江市	32.1878	119.426
58	泰州市	32.4558	119.923
59	宿迁市	33.9632	118.275
60	合肥市	31.8206	117.227
61	淮北市	33.9558	116.798
62	亳州市	33.8446	115.779
63	宿州市	33.6464	116.964
64	蚌埠市	32.9163	117.39
65	阜阳市	32.8901	115.814
66	淮南市	32.6255	117
67	滁州市	32.3016	118.317
68	六安市	31.7337	116.522
69	马鞍山市	31.6705	118.507
70	巢湖市	31.5986	117.862
71	芜湖市	31.3529	118.433
72	宣城市	30.9407	118.759
73	铜陵市	30.9454	117.812
74	池州市	30.6648	117.492
75	安庆市	30.5435	117.064
76	黄山市	29.7147	118.337
77	太原市	37.8706	112.549
78	大同市	40.0768	113.3
79	阳泉市	37.857	113.581
80	长治市	36.1954	113.116
81	晋城市	35.4907	112.852
82	朔州市	39.3316	112.433
83	晋中市	37.687	112.753
84	运城市	35.0264	111.008
85	忻州市	38.4167	112.734
86	临汾市	36.088	111.519
87	吕梁市	37.5183	111.144
88	上海市	31.2304	121.474
89	福州市	26.0745	119.296
90	厦门市	24.4798	118.089
91	莆田市	25.4541	119.008
92	三明市	26.2634	117.639
93	泉州市	24.8747	118.675
94	漳州市	24.5129	117.647
95	南平市	26.6418	118.178
96	龙岩市	25.0751	117.018
97	宁德市	26.6656	119.548
98	天津市	39.0842	117.201
99	南昌市	28.6832	115.858
100	景德镇市	29.2688	117.178
101	萍乡市	27.6228	113.855
102	九江市	29.7051	116.002
103	新余市	27.8178	114.917
104	鹰潭市	28.2602	117.069
105	赣州市	25.8318	114.935
106	吉安市	27.113	114.993
107	宜春市	27.8156	114.417
108	抚州市	27.9492	116.358
109	上饶市	28.4549	117.943
110	呼和浩特市	40.8426	111.749
111	包头市	40.6574	109.84
112	呼伦贝尔市	49.2116	119.766
113	兴安盟	46.0776	122.067
114	通辽市	43.6525	122.241
115	赤峰市	42.2578	118.887
116	锡林郭勒盟	43.9335	116.048
117	乌兰察布市	40.9948	113.133
118	鄂尔多斯	39.6083	109.781
119	巴彦淖尔市	40.7432	107.388
120	乌海市	39.6554	106.794
121	阿拉善盟	38.8519	105.729
122	乌鲁木齐市	43.8256	87.6168
123	克拉玛依市	45.5799	84.8892
124	吐鲁番地区	42.9514	89.1897
125	哈密地区	42.8185	93.5149
126	昌吉回族自治州	44.0112	87.3082
127	博尔塔拉蒙古自治州	44.9056	82.0662
128	巴音郭楞蒙古自治州	41.7641	86.1453
129	阿克苏地区	41.1688	80.2606
130	克孜勒苏柯尔克孜自治州	39.7145	76.1678
131	喀什地区	39.4704	75.9898
132	和田地区	37.1142	79.9222
133	伊犁哈萨克自治州	43.9169	81.3241
134	塔城地区	46.7454	82.9803
135	阿勒泰地区	47.8449	88.1413
136	沈阳市	41.8057	123.431
137	大连市	38.914	121.615
138	鞍山市	41.1086	122.994
139	抚顺市	41.8809	123.957
140	本溪市	41.2942	123.766
141	丹东市	40.0005	124.355
142	锦州市	41.0951	121.127
143	营口市	40.667	122.235
144	阜新市	42.0216	121.67
145	辽阳市	41.2672	123.237
146	盘锦市	41.12	122.071
147	铁岭市	42.223	123.726
148	朝阳市	41.5737	120.45
149	葫芦岛市	40.7111	120.837
150	长春市	43.8171	125.324
151	吉林市	43.8379	126.55
152	四平市	43.1664	124.35
153	辽源市	42.8879	125.144
154	通化市	41.7284	125.94
155	白山市	36.5144	136.566
156	松原市	34.5779	135.552
157	白城市	45.6196	122.839
158	延边州	42.8913	129.509
159	大庆市	46.5893	125.104
160	大兴安岭行署	50.4224	124.132
161	哈尔滨市	45.8023	126.536
162	鹤岗市	47.3499	130.298
163	黑河市	50.2453	127.529
164	鸡西市	45.2951	130.969
165	佳木斯市	46.7999	130.319
166	牡丹江市	44.5517	129.633
167	七台河市	45.7717	131.003
168	齐齐哈尔市	47.3543	123.918
169	双鸭山市	46.6465	131.159
170	绥化市	46.6366	126.98
171	伊春市	47.7275	128.841
172	鄂州市	30.3919	114.895
173	恩施土家族苗族自治州	30.2722	109.488
174	黄冈市	30.4539	114.872
175	黄石市	30.1997	115.039
176	荆门市	31.0354	112.199
177	荆州市	30.3352	112.24
178	潜江市	30.4021	112.9
179	神农架林区	31.7435	110.68
180	十堰市	32.6294	110.798
181	随州市	31.6902	113.382
182	天门市	30.6634	113.167
183	仙桃市	30.3626	113.455
184	咸宁市	29.8414	114.322
185	襄阳市	32.009	112.122
186	孝感市	30.9246	113.917
187	宜昌市	30.692	111.286
188	武汉市	30.5931	114.305
189	长沙市	28.2282	112.939
190	株洲市	27.8275	113.134
191	湘潭市	27.8297	112.944
192	衡阳市	26.8932	112.572
193	邵阳市	27.2389	111.468
194	岳阳市	29.3571	113.129
195	常德市	29.0317	111.698
196	张家界市	29.1171	110.479
197	益阳市	28.5539	112.355
198	郴州市	25.7705	113.015
199	永州市	26.4204	111.613
200	怀化市	27.555	109.998
201	娄底市	27.7001	111.993
202	湘西自治州	28.3119	109.739
203	广州市	23.1292	113.264
204	深圳市	22.5431	114.058
205	珠海市	22.2707	113.577
206	汕头市	23.3533	116.682
207	佛山市	23.0215	113.121
208	韶关市	24.8104	113.598
209	河源市	23.7435	114.7
210	梅州市	24.2886	116.122
211	惠州市	23.1118	114.416
212	汕尾市	22.7862	115.375
213	东莞市	23.0205	113.752
214	中山市	22.5176	113.393
215	江门市	22.5787	113.082
216	阳江市	21.858	111.982
217	湛江市	21.2707	110.359
218	茂名市	21.663	110.925
219	肇庆市	23.0472	112.465
220	清远市	23.6818	113.056
221	潮州市	23.6569	116.623
222	揭阳市	23.55	116.373
223	云浮市	22.9151	112.044
224	海口市	20.0308	110.329
225	三亚市	18.2528	109.512
226	五指山市	18.7751	109.517
227	琼海市	19.2584	110.475
228	儋州市	19.5211	109.581
229	文昌市	19.5434	110.798
230	万宁市	18.7951	110.391
231	东方市	19.0954	108.652
232	定安县	19.6814	110.359
233	屯昌县	19.3518	110.103
234	澄迈县	19.7385	110.007
235	临高县	19.912	109.691
236	白沙县	19.2249	109.451
237	昌江县	19.2603	109.054
238	乐东县	18.7503	109.173
239	陵水县	18.506	110.038
240	保亭县	18.6391	109.703
241	琼中县	19.0334	109.838
242	西南中沙群岛	20.0444	110.324
243	渝中区	29.5527	106.569
244	大渡口区	29.4846	106.482
245	江北区	29.6067	106.574
246	沙坪坝区	29.5411	106.457
247	九龙坡区	29.5023	106.511
248	南岸区	29.5224	106.564
249	北碚区	29.8051	106.396
250	渝北区	29.7182	106.631
251	巴南区	29.4024	106.54
252	万盛区	28.9493	106.926
253	双桥区	40.9746	117.943
254	涪陵区	29.7031	107.389
255	长寿区	29.858	107.081
256	江津区	29.2901	106.259
257	合川区	29.9721	106.276
258	永川区	29.3561	105.927
259	南川区	29.1579	107.099
260	綦江县	29.0281	106.651
261	潼南县	30.191	105.841
262	铜梁县	29.8448	106.056
263	大足县	29.4288	105.741
264	荣昌县	29.405	105.595
265	璧山县	29.592	106.227
266	万州区	30.8078	108.409
267	梁平县	30.6744	107.804
268	城口县	31.9477	108.664
269	丰都县	29.8635	107.731
270	垫江县	30.3272	107.333
271	忠县	30.3008	108.038
272	开县	31.1607	108.393
273	云阳县	30.9306	108.697
274	奉节县	31.0185	109.464
275	巫山县	31.0748	109.879
276	巫溪县	31.3986	109.57
277	黔江区	29.5339	108.77
278	武隆县	29.3255	107.76
279	石柱土家族自治	29.9993	108.114
280	秀山土家族苗族	28.445	109.016
281	酉阳土家族苗族	28.8412	108.768
282	彭水苗族土家族	29.294	108.166
283	阿坝州	31.8994	102.225
284	巴中市	31.8679	106.747
285	成都市	30.5723	104.067
286	达州市	31.2096	107.468
287	德阳市	31.1269	104.398
288	甘孜州	30.0495	101.962
289	广安市	30.456	106.633
290	广元市	32.4354	105.843
291	乐山市	29.5521	103.766
292	凉山州	27.8816	102.267
293	泸州市	28.8718	105.442
294	眉山市	30.0754	103.849
295	绵阳市	31.4674	104.679
296	南充市	30.8378	106.111
297	内江市	29.5802	105.058
298	攀枝花	26.5823	101.719
299	遂宁市	30.5328	105.593
300	雅安市	29.9805	103.013
301	宜宾市	28.7518	104.643
302	资阳市	30.1289	104.628
303	自贡市	29.339	104.778
304	昆明市	24.8801	102.833
305	曲靖市	25.49	103.796
306	玉溪市	24.352	102.547
307	保山市	25.1121	99.1615
308	昭通市	27.3383	103.717
309	丽江市	26.855	100.228
310	普洱市	22.8251	100.967
311	临沧市	23.8776	100.08
312	楚雄彝族自治州	25.0455	101.528
313	红河哈尼族彝族自治州	23.3631	103.375
314	文山壮族苗族自治州	23.4007	104.216
315	西双版纳傣族自治州	22.0074	100.798
316	大理白族自治州	25.6065	100.268
317	德宏傣族景颇族自治州	24.4334	98.5849
318	怒江傈僳族自治州	25.8525	98.8531
319	迪庆藏族自治州	27.8189	99.7022
320	安康市	32.6847	109.029
321	宝鸡市	34.362	107.238
322	汉中市	33.0675	107.023
323	商洛市	33.8704	109.94
324	铜川市	34.8968	108.945
325	渭南市	34.5	109.51
326	西安市	34.3416	108.94
327	咸阳市	34.3296	108.709
328	延安市	36.5855	109.49
329	杨凌示范区	34.2716	108.088
330	榆林市	38.2854	109.735
331	白银市	36.5448	104.139
332	定西市	35.5807	104.626
333	甘南藏族自治州	34.9834	102.911
334	嘉峪关市	39.7731	98.2892
335	金昌市	38.5201	102.188
336	酒泉市	39.7324	98.4945
337	兰州市	36.0611	103.834
338	临夏回族自治州	35.6012	103.211
339	陇南市	33.4007	104.922
340	平凉市	35.5427	106.665
341	庆阳市	35.7091	107.644
342	天水市	34.5809	105.725
343	武威市	37.9283	102.638
344	张掖市	38.9259	100.45
345	果洛藏族自治州	34.4714	100.245
346	黄南藏族自治州	35.5195	102.015
347	海北藏族自治州	36.9544	100.901
348	玉树州	33.0117	97.0919
349	海南藏族自治州	36.2864	100.62
350	海西蒙古族藏族自治州	37.3771	97.3698
351	海东地区	36.502	102.104
352	西宁市	36.6171	101.778
353	固原市	36.0159	106.243
354	石嘴山市	38.9832	106.383
355	吴忠市	37.9975	106.198
356	银川市	38.4872	106.231
357	中卫市	37.5	105.197
358	南宁市	22.8172	108.366
359	柳州市	24.3255	109.416
360	桂林市	25.2736	110.29
361	梧州市	23.477	111.279
362	北海市	21.4813	109.12
363	防城港市	21.6869	108.354
364	钦州市	21.9799	108.654
365	贵港市	23.1115	109.599
366	玉林市	22.6364	110.165
367	百色市	23.9023	106.618
368	贺州市	24.4036	111.567
369	河池市	24.6929	108.085
370	来宾市	23.7503	109.221
371	崇左市	22.3765	107.365
372	贵阳市	26.6477	106.63
373	六盘水市	26.5927	104.83
374	遵义市	27.7257	106.927
375	安顺市	26.2531	105.948
376	铜仁地区	27.7315	109.19
377	黔西南布依族苗族自治州	25.0878	104.906
378	毕节地区	27.3026	105.284
379	黔东南苗族侗族自治州	26.5835	107.983
380	黔南布依族苗族自治州	26.2541	107.522
381	阿里地区	32.5011	80.1058
382	昌都地区	31.141	97.172
383	拉萨市	29.6456	91.1409
384	林芝地区	29.6491	94.3615
385	那曲地区	31.4762	92.0512
386	日喀则地区	29.2669	88.8806
387	山南地区	29.2371	91.7731
388	保定市	38.8739	115.465
389	沧州市	38.3045	116.839
390	承德市	40.9541	117.962
391	邯郸市	36.6256	114.539
392	衡水市	37.7389	115.67
393	廊坊市	39.538	116.684
394	秦皇岛市	39.9354	119.6
395	石家庄市	38.0423	114.515
396	唐山市	39.6309	118.18
397	邢台市	37.0706	114.505
398	张家口市	40.8244	114.888
399	东城区	39.9284	116.416
400	西城区	39.9123	116.366
401	朝阳区	39.9215	116.443
402	丰台区	39.8585	116.287
403	海淀区	39.9599	116.298
404	门头沟区	39.9406	116.102
405	石景山区	39.9066	116.223
406	昌平区	40.2207	116.231
407	大兴区	39.7269	116.341
408	房山区	39.7491	116.143
409	顺义区	40.1302	116.655
410	通州区	39.91	116.656
411	密云县	40.3763	116.843
412	平谷区	40.1407	117.121
413	怀柔区	40.3166	116.632
414	延庆县	40.457	115.975
